# Supplementary material for: Global Transcriptomic Response of Staphylococcus aureus to Virulent Bacteriophage Infection
Source: Viruses. 2022 Mar 9;14(3):567. doi: 10.3390/v14030567 (PMC8950790; doi:10.3390/v14030567)
Supplement: Supplementary file 1 [file viruses-14-00567-s001.zip]

Archive with 6 entries (6 files):
- Figure S1.tiff
- Figure S2.tiff
- Figure S3.tiff
- Table S1.xlsx
- Table S2.xlsx
- Table S3.xlsx
