# Supplementary material for: Global Transcriptomic Response of Staphylococcus aureus to Virulent Bacteriophage Infection
Source: Viruses. 2022 Mar 9;14(3):567. doi: 10.3390/v14030567 (PMC8950790; doi:10.3390/v14030567)
Supplement: Supplementary file 1 [file viruses-14-00567-s001.zip › Table S1.xlsx]

## Sheet: SA515_annotation
Table S1. S. aureus strain SA515 annotation
contig	locus_tag	ftype	length_bp	gene	product
Saur515_contig_1	Saur515_00001	gene	393
Saur515_contig_1	Saur515_00001	CDS	393		hypothetical protein
Saur515_contig_1	Saur515_00002	gene	999	rbsR
Saur515_contig_1	Saur515_00002	CDS	999	rbsR	sugar-binding transcriptional regulator, LacI
Saur515_contig_1	Saur515_00003	gene	882	rbsU
Saur515_contig_1	Saur515_00003	CDS	882	rbsU	DMT superfamily drug/metabolite transporter
Saur515_contig_1	Saur515_00004	gene	405	rbsD
Saur515_contig_1	Saur515_00004	CDS	405	rbsD	ribose ABC superfamily ATP binding cassette transporter, membrane protein
Saur515_contig_1	Saur515_00005	gene	915	rbsK
Saur515_contig_1	Saur515_00005	CDS	915	rbsK	putative ribokinase
Saur515_contig_1	Saur515_00006	gene	762
Saur515_contig_1	Saur515_00006	CDS	762		SAM dependent methyltransferase
Saur515_contig_1	Saur515_00007	gene	1437	bglA
Saur515_contig_1	Saur515_00007	CDS	1437	bglA	glycoside hydrolase
Saur515_contig_1	Saur515_00008	gene	792
Saur515_contig_1	Saur515_00008	CDS	792		PTS system glucose-specific IIA component
Saur515_contig_1	Saur515_00009	gene	705
Saur515_contig_1	Saur515_00009	CDS	705		UbiC transcription regulator-associated domain protein
Saur515_contig_1	Saur515_00010	gene	702	lrgB_1
Saur515_contig_1	Saur515_00010	CDS	702	lrgB_1	antiholin-like protein LrgB
Saur515_contig_1	Saur515_00011	gene	438	lrgA_1
Saur515_contig_1	Saur515_00011	CDS	438	lrgA_1	murein hydrolase regulator
Saur515_contig_1	Saur515_00012	gene	741	lytR
Saur515_contig_1	Saur515_00012	CDS	741	lytR	two component transcriptional regulator, LytR
Saur515_contig_1	Saur515_00013	gene	1755	lytS
Saur515_contig_1	Saur515_00013	CDS	1755	lytS	autolysis histidine kinase LytS
Saur515_contig_1	Saur515_00014	gene	675	scdA
Saur515_contig_1	Saur515_00014	CDS	675	scdA	cell division and morphogenesis-related protein
Saur515_contig_1	Saur515_00015	gene	1725
Saur515_contig_1	Saur515_00015	CDS	1725		glycosyl transferase family protein
Saur515_contig_1	Saur515_00016	gene	1689
Saur515_contig_1	Saur515_00016	CDS	1689		Putative polyribitolphosphotransferase
Saur515_contig_1	Saur515_00017	gene	1026
Saur515_contig_1	Saur515_00017	CDS	1026		ribitol-5-phosphate dehydrogenase
Saur515_contig_1	Saur515_00018	gene	717	ispD_1
Saur515_contig_1	Saur515_00018	CDS	717	ispD_1	2-C-methyl-D-erythritol 4-phosphate cytidylyltransferase 2, IspD_2
Saur515_contig_1	Saur515_00019	gene	1170	tarF
Saur515_contig_1	Saur515_00019	CDS	1170	tarF	CDP-glycerol:poly(glycerophosphate) glycerophosphotransferase
Saur515_contig_1	Saur515_00020	gene	1695
Saur515_contig_1	Saur515_00020	CDS	1695		Putative polyribitolphosphotransferase
Saur515_contig_1	Saur515_00021	gene	1026
Saur515_contig_1	Saur515_00021	CDS	1026		ribitol-5-phosphate dehydrogenase
Saur515_contig_1	Saur515_00022	gene	717	ispD_2
Saur515_contig_1	Saur515_00022	CDS	717	ispD_2	2-C-methyl-D-erythritol 4-phosphate cytidylyltransferase 1, IspD_1
Saur515_contig_1	Saur515_00023	gene	1044
Saur515_contig_1	Saur515_00023	CDS	1044		oxidoreductase, zinc-binding dehydrogenase family
Saur515_contig_1	Saur515_00024	gene	147
Saur515_contig_1	Saur515_00024	CDS	147		hypothetical protein
Saur515_contig_1	Saur515_00025	gene	1056
Saur515_contig_1	Saur515_00025	CDS	1056		zinc-binding alcohol dehydrogenase
Saur515_contig_1	Saur515_00026	gene	1260
Saur515_contig_1	Saur515_00026	CDS	1260		PTS system galactitol-specific IIC component
Saur515_contig_1	Saur515_00027	gene	279
Saur515_contig_1	Saur515_00027	CDS	279		phosphotransferase system galactitol-specific enzyme II, B component
Saur515_contig_1	Saur515_00028	gene	468
Saur515_contig_1	Saur515_00028	CDS	468		phosphoenolpyruvate-dependent sugar phosphotransferase system EIIA 2
Saur515_contig_1	Saur515_00029	gene	2097
Saur515_contig_1	Saur515_00029	CDS	2097		transcriptional antiterminator
Saur515_contig_1	Saur515_00030	gene	936	rihA
Saur515_contig_1	Saur515_00030	CDS	936	rihA	inosine/uridine-preferring nucleoside hydrolase
Saur515_contig_1	Saur515_00031	gene	1530
Saur515_contig_1	Saur515_00031	CDS	1530		PTS system maltose/glucose-specific IICB component
Saur515_contig_1	Saur515_00032	gene	954	ldh
Saur515_contig_1	Saur515_00032	CDS	954	ldh	L-lactate dehydrogenase
Saur515_contig_1	Saur515_00033	gene	1146
Saur515_contig_1	Saur515_00033	CDS	1146		nitric oxide dioxygenase
Saur515_contig_1	Saur515_00034	gene	174
Saur515_contig_1	Saur515_00034	CDS	174		hypothetical protein
Saur515_contig_1	Saur515_00035	gene	357
Saur515_contig_1	Saur515_00035	CDS	357		hypothetical protein
Saur515_contig_1	Saur515_00036	gene	1476
Saur515_contig_1	Saur515_00036	CDS	1476		ABC superfamily ATP binding cassette transporter, binding protein
Saur515_contig_1	Saur515_00037	gene	1230
Saur515_contig_1	Saur515_00037	CDS	1230		hypothetical protein
Saur515_contig_1	Saur515_00038	gene	1563	fadX
Saur515_contig_1	Saur515_00038	CDS	1563	fadX	putative acetyl-CoA/acetoacetyl-CoA transferase
Saur515_contig_1	Saur515_00039	gene	1506
Saur515_contig_1	Saur515_00039	CDS	1506		long-chain-fatty-acid--CoA ligase
Saur515_contig_1	Saur515_00040	gene	1212	fadD
Saur515_contig_1	Saur515_00040	CDS	1212	fadD	NRAMP family Mn2+/Fe2+ transporter
Saur515_contig_1	Saur515_00041	gene	2262	fadB
Saur515_contig_1	Saur515_00041	CDS	2262	fadB	3-hydroxyacyl-CoA dehydrogenase
Saur515_contig_1	Saur515_00042	gene	1185	fadA
Saur515_contig_1	Saur515_00042	CDS	1185	fadA	putative acyl-CoA acetyltransferase FadA
Saur515_contig_1	Saur515_00043	gene	1911	coa
Saur515_contig_1	Saur515_00043	CDS	1911	coa	staphylocoagulase
Saur515_contig_1	Saur515_00044	gene	345
Saur515_contig_1	Saur515_00044	CDS	345		Staphylococcal complement inhibitor SCIN
Saur515_contig_1	Saur515_00045	gene	1764	glpQ1
Saur515_contig_1	Saur515_00045	CDS	1764	glpQ1	Membrane domain of membrane-anchored glycerophosphoryl diester phosphodiesterase
Saur515_contig_1	Saur515_00046	gene	756	pflA
Saur515_contig_1	Saur515_00046	CDS	756	pflA	pyruvate formate-lyase activating enzyme
Saur515_contig_1	Saur515_00047	gene	2250	pflB
Saur515_contig_1	Saur515_00047	CDS	2250	pflB	formate C-acetyltransferase
Saur515_contig_1	Saur515_00048	gene	969
Saur515_contig_1	Saur515_00048	CDS	969		iron (Fe3+) ABC superfamily ATP binding cassette transporter, membrane/binding protein
Saur515_contig_1	Saur515_00049	gene	1557
Saur515_contig_1	Saur515_00049	CDS	1557		Two-component sensor histidine kinase
Saur515_contig_1	Saur515_00050	gene	759
Saur515_contig_1	Saur515_00050	CDS	759		DNA-binding response regulator AraC family protein
Saur515_contig_1	Saur515_00051	gene	1380	uhpT
Saur515_contig_1	Saur515_00051	CDS	1380	uhpT	putative sugar phosphate transport protein
Saur515_contig_1	Saur515_00052	gene	495
Saur515_contig_1	Saur515_00052	CDS	495		isoprenylcysteine carboxyl methyltransferase
Saur515_contig_1	Saur515_00053	gene	969	iolE
Saur515_contig_1	Saur515_00053	CDS	969	iolE	sugar phosphate isomerase/epimerase
Saur515_contig_1	Saur515_00054	gene	1041	mviM
Saur515_contig_1	Saur515_00054	CDS	1041	mviM	NADH-dependent dehydrogenase
Saur515_contig_1	Saur515_00055	gene	1077
Saur515_contig_1	Saur515_00055	CDS	1077		oxidoreductase
Saur515_contig_1	Saur515_00056	gene	840
Saur515_contig_1	Saur515_00056	CDS	840		maltose/maltodextrin ABC superfamily ATP binding cassette transporter, membrane protein
Saur515_contig_1	Saur515_00057	gene	1269
Saur515_contig_1	Saur515_00057	CDS	1269		maltose/maltodextrin ABC superfamily ATP binding cassette transporter, membrane protein
Saur515_contig_1	Saur515_00058	gene	1272
Saur515_contig_1	Saur515_00058	CDS	1272		maltose/maltodextrin ABC superfamily ATP binding cassette transporter, binding protein
Saur515_contig_1	Saur515_00059	gene	1098	msmX
Saur515_contig_1	Saur515_00059	CDS	1098	msmX	maltose/maltodextrin ABC superfamily ATP binding cassette transporter, ABC protein
Saur515_contig_1	Saur515_00060	gene	579
Saur515_contig_1	Saur515_00060	CDS	579		M23/M37 peptidase domain-containing protein
Saur515_contig_1	Saur515_00061	gene	627	azoR
Saur515_contig_1	Saur515_00061	CDS	627	azoR	FMN-dependent NADH-azoreductase, AzoR
Saur515_contig_1	Saur515_00062	gene	774
Saur515_contig_1	Saur515_00062	CDS	774		putative staphylococcal lipoprotein
Saur515_contig_1	Saur515_00063	gene	2007	ggt
Saur515_contig_1	Saur515_00063	CDS	2007	ggt	gamma-glutamyltranspeptidase
Saur515_contig_1	Saur515_00064	gene	1776	rlp
Saur515_contig_1	Saur515_00064	CDS	1776	rlp	ABC-type dipeptide transport system periplasmic component-like protein
Saur515_contig_1	Saur515_00065	gene	1164
Saur515_contig_1	Saur515_00065	CDS	1164		oligopeptide ABC superfamily ATP binding cassette transporter, membrane protein
Saur515_contig_1	Saur515_00066	gene	1434
Saur515_contig_1	Saur515_00066	CDS	1434		putative transport system permease
Saur515_contig_1	Saur515_00067	gene	1593
Saur515_contig_1	Saur515_00067	CDS	1593		ABC transporter ATP-binding protein
Saur515_contig_1	Saur515_00068	gene	1113
Saur515_contig_1	Saur515_00068	CDS	1113		RES domain-containing protein
Saur515_contig_1	Saur515_00069	gene	924
Saur515_contig_1	Saur515_00069	CDS	924		hypothetical protein
Saur515_contig_1	Saur515_00070	gene	843
Saur515_contig_1	Saur515_00070	CDS	843		hypothetical protein
Saur515_contig_1	Saur515_00071	gene	2790	hsdR
Saur515_contig_1	Saur515_00071	CDS	2790	hsdR	type-I restriction-modification system restriction endonuclease subunit
Saur515_contig_1	Saur515_00072	gene	282
Saur515_contig_1	Saur515_00072	CDS	282		hypothetical protein
Saur515_contig_1	Saur515_00073	gene	879
Saur515_contig_1	Saur515_00073	CDS	879		phosphosugar-binding transcriptional regulator, RpiR family
Saur515_contig_1	Saur515_00074	gene	1455	murP
Saur515_contig_1	Saur515_00074	CDS	1455	murP	N-acetylmuramic acid phosphotransfer permease
Saur515_contig_1	Saur515_00075	gene	897	murQ
Saur515_contig_1	Saur515_00075	CDS	897	murQ	N-acetylmuramic acid 6-phosphate etherase
Saur515_contig_1	Saur515_00076	gene	1056
Saur515_contig_1	Saur515_00076	CDS	1056		hypothetical protein
Saur515_contig_1	Saur515_00077	gene	2046
Saur515_contig_1	Saur515_00077	CDS	2046		PTS system, glucose-specific IICBA component
Saur515_contig_1	Saur515_00078	gene	1641	ipdC
Saur515_contig_1	Saur515_00078	CDS	1641	ipdC	thiamine pyrophosphate TPP binding domain-containing protein
Saur515_contig_1	Saur515_00079	gene	558
Saur515_contig_1	Saur515_00079	CDS	558		isochorismatase family protein
Saur515_contig_1	Saur515_00080	gene	1356	brnQ1
Saur515_contig_1	Saur515_00080	CDS	1356	brnQ1	putative branched-chain amino acid transport system carrier protein
Saur515_contig_1	Saur515_00081	gene	1185	rocD1
Saur515_contig_1	Saur515_00081	CDS	1185	rocD1	putative ornithine aminotransferase precursor
Saur515_contig_1	Saur515_00082	gene	1035	argC
Saur515_contig_1	Saur515_00082	CDS	1035	argC	putative N-acetyl-gamma-glutamyl-phosphate reductase
Saur515_contig_1	Saur515_00083	gene	1242	argJ
Saur515_contig_1	Saur515_00083	CDS	1242	argJ	bifunctional ornithine acetyltransferase/N-acetylglutamate synthase
Saur515_contig_1	Saur515_00084	gene	765	argB
Saur515_contig_1	Saur515_00084	CDS	765	argB	acetylglutamate kinase
Saur515_contig_1	Saur515_00085	gene	495	yagU
Saur515_contig_1	Saur515_00085	CDS	495	yagU	Inner membrane protein YagU
Saur515_contig_1	Saur515_00086	gene	645
Saur515_contig_1	Saur515_00086	CDS	645		4'-phosphopantetheinyl transferase-like protein
Saur515_contig_1	Saur515_00087	gene	453	ausA_1
Saur515_contig_1	Saur515_00087	CDS	453	ausA_1	aureusimine non-ribosomal peptide synthetase
Saur515_contig_1	Saur515_00088	gene	6717	ausA_2
Saur515_contig_1	Saur515_00088	CDS	6717	ausA_2	aureusimine non-ribosomal peptide synthetase
Saur515_contig_1	Saur515_00089	gene	1251
Saur515_contig_1	Saur515_00089	CDS	1251		putative transporter protein
Saur515_contig_1	Saur515_00090	gene	1026
Saur515_contig_1	Saur515_00090	CDS	1026		formate dehydrogenase
Saur515_contig_1	Saur515_00091	gene	360
Saur515_contig_1	Saur515_00091	CDS	360		hypothetical protein
Saur515_contig_1	Saur515_00092	gene	1035
Saur515_contig_1	Saur515_00092	CDS	1035		short chain acyl-CoA dehydrogenase
Saur515_contig_1	Saur515_00093	gene	762
Saur515_contig_1	Saur515_00093	CDS	762		binding-protein-dependent transport system inner membrane protein
Saur515_contig_1	Saur515_00094	gene	975	tauA
Saur515_contig_1	Saur515_00094	CDS	975	tauA	ABC-type nitrate/sulfonate/bicarbonate transporter, TauA
Saur515_contig_1	Saur515_00095	gene	741	tauB
Saur515_contig_1	Saur515_00095	CDS	741	tauB	ABC-type nitrate/sulfonate/bicarbonate transporter, TauB
Saur515_contig_1	Saur515_00096	gene	513
Saur515_contig_1	Saur515_00096	CDS	513		hypothetical protein
Saur515_contig_1	Saur515_00097	gene	204
Saur515_contig_1	Saur515_00097	CDS	204		hypothetical protein
Saur515_contig_1	Saur515_00098	gene	960
Saur515_contig_1	Saur515_00098	CDS	960		cation efflux family protein
Saur515_contig_1	Saur515_00099	gene	1488
Saur515_contig_1	Saur515_00099	CDS	1488		putative aldehyde dehydrogenase
Saur515_contig_1	Saur515_00100	gene	384	ybaN
Saur515_contig_1	Saur515_00100	CDS	384	ybaN	Inner membrane protein YbaN
Saur515_contig_1	Saur515_00101	gene	327	isdI
Saur515_contig_1	Saur515_00101	CDS	327	isdI	heme-degrading monooxygenase IsdI
Saur515_contig_1	Saur515_00102	gene	1146	cap5P
Saur515_contig_1	Saur515_00102	CDS	1146	cap5P	capsular polysaccharide biosynthesis protein Cap5P
Saur515_contig_1	Saur515_00103	gene	1263	cap5O
Saur515_contig_1	Saur515_00103	CDS	1263	cap5O	capsular polysaccharide biosynthesis protein Cap5O
Saur515_contig_1	Saur515_00104	gene	888	cap5N
Saur515_contig_1	Saur515_00104	CDS	888	cap5N	capsular polysaccharide biosynthesis protein Cap5N
Saur515_contig_1	Saur515_00105	gene	558	cap5M
Saur515_contig_1	Saur515_00105	CDS	558	cap5M	capsular polysaccharide biosynthesis galactosyltransferase Cap5M
Saur515_contig_1	Saur515_00106	gene	1206	cap5L
Saur515_contig_1	Saur515_00106	CDS	1206	cap5L	capsular polysaccharide synthesis enzyme Cap5L
Saur515_contig_1	Saur515_00107	gene	1206
Saur515_contig_1	Saur515_00107	CDS	1206		hypothetical protein
Saur515_contig_1	Saur515_00108	gene	1167
Saur515_contig_1	Saur515_00108	CDS	1167		hypothetical protein
Saur515_contig_1	Saur515_00109	gene	1110
Saur515_contig_1	Saur515_00109	CDS	1110		hypothetical protein
Saur515_contig_1	Saur515_00110	gene	627	dapH
Saur515_contig_1	Saur515_00110	CDS	627	dapH	2,3,4,5-tetrahydropyridine-2,6-dicarboxylate N-acetyltransferase
Saur515_contig_1	Saur515_00111	gene	1125	cap5G
Saur515_contig_1	Saur515_00111	CDS	1125	cap5G	capsular polysaccharide biosynthesis protein Cap5G
Saur515_contig_1	Saur515_00112	gene	1110	cap5F
Saur515_contig_1	Saur515_00112	CDS	1110	cap5F	capsular polysaccharide biosynthesis protein Cap5F
Saur515_contig_1	Saur515_00113	gene	1029	cap5E
Saur515_contig_1	Saur515_00113	CDS	1029	cap5E	capsular polysaccharide biosynthesis protein Cap5E
Saur515_contig_1	Saur515_00114	gene	855	cap5D_1
Saur515_contig_1	Saur515_00114	CDS	855	cap5D_1	capsular polysaccharide biosynthesis protein Cap5D
Saur515_contig_1	Saur515_00115	gene	1005	cap5D_2
Saur515_contig_1	Saur515_00115	CDS	1005	cap5D_2	capsular polysaccharide biosynthesis protein Cap5D
Saur515_contig_1	Saur515_00116	gene	765	cap5C
Saur515_contig_1	Saur515_00116	CDS	765	cap5C	capsular polysaccharide biosynthesis protein Cap5C
Saur515_contig_1	Saur515_00117	gene	618	cap5B
Saur515_contig_1	Saur515_00117	CDS	618	cap5B	capsular polysaccharide biosynthesis protein Cap5B
Saur515_contig_1	Saur515_00118	gene	669	cap5A
Saur515_contig_1	Saur515_00118	CDS	669	cap5A	capsular polysaccharide biosynthesis protein Cap5A
Saur515_contig_1	Saur515_00119	gene	2610	adhE
Saur515_contig_1	Saur515_00119	CDS	2610	adhE	bifunctional acetaldehyde-CoA/alcohol dehydrogenase
Saur515_contig_1	Saur515_00120	gene	222
Saur515_contig_1	Saur515_00120	CDS	222		IS200-family transposase
Saur515_contig_1	Saur515_00121	gene	291	repE
Saur515_contig_1	Saur515_00121	CDS	291	repE	Replication initiation protein
Saur515_contig_1	Saur515_00122	gene	486	repN_1
Saur515_contig_1	Saur515_00122	CDS	486	repN_1	Replication initiation protein
Saur515_contig_1	Saur515_00123	gene	99
Saur515_contig_1	Saur515_00123	CDS	99		hypothetical protein
Saur515_contig_1	Saur515_00124	gene	1536	ushA
Saur515_contig_1	Saur515_00124	CDS	1536	ushA	5'-nucleotidase
Saur515_contig_1	Saur515_00125	gene	1545
Saur515_contig_1	Saur515_00125	CDS	1545		putative ABC-type transporter
Saur515_contig_1	Saur515_00126	gene	957	phnD
Saur515_contig_1	Saur515_00126	CDS	957	phnD	phosphate/phosphonate ABC transporter periplasmic protein
Saur515_contig_1	Saur515_00127	gene	774	phnC
Saur515_contig_1	Saur515_00127	CDS	774	phnC	phosphonate ABC transporter ATP-binding protein
Saur515_contig_1	Saur515_00128	gene	801
Saur515_contig_1	Saur515_00128	CDS	801		ABC superfamily ATP binding cassette transporter, membrane protein
Saur515_contig_1	Saur515_00129	gene	816
Saur515_contig_1	Saur515_00129	CDS	816		ABC superfamily ATP binding cassette transporter, membrane protein
Saur515_contig_1	Saur515_00130	gene	1179	drm
Saur515_contig_1	Saur515_00130	CDS	1179	drm	putative phosphopentomutase
Saur515_contig_1	Saur515_00131	gene	663	dra
Saur515_contig_1	Saur515_00131	CDS	663	dra	deoxyribose-phosphate aldolase 1
Saur515_contig_1	Saur515_00132	gene	1359
Saur515_contig_1	Saur515_00132	CDS	1359		putative tetracycline resistance protein
Saur515_contig_1	Saur515_00133	gene	708	pnp
Saur515_contig_1	Saur515_00133	CDS	708	pnp	putative purine nucleoside phosphorylase
Saur515_contig_1	Saur515_00134	gene	741
Saur515_contig_1	Saur515_00134	CDS	741		GntR family transcriptional regulator
Saur515_contig_1	Saur515_00135	gene	726	sasD
Saur515_contig_1	Saur515_00135	CDS	726	sasD	cell wall surface anchor family protein
Saur515_contig_1	Saur515_00136	gene	600	sodM
Saur515_contig_1	Saur515_00136	CDS	600	sodM	Superoxide dismutase (Mn/Fe family)
Saur515_contig_1	Saur515_00137	gene	1431
Saur515_contig_1	Saur515_00137	CDS	1431		MOP superfamily multidrug/oligosaccharidyl-lipid/polysaccharide flippase transporter
Saur515_contig_1	Saur515_00138	gene	1239
Saur515_contig_1	Saur515_00138	CDS	1239		hypothetical protein
Saur515_contig_1	Saur515_00139	gene	1167
Saur515_contig_1	Saur515_00139	CDS	1167		glycoside hydrolase family protein
Saur515_contig_1	Saur515_00140	gene	693
Saur515_contig_1	Saur515_00140	CDS	693		sugar transferase
Saur515_contig_1	Saur515_00141	gene	972
Saur515_contig_1	Saur515_00141	CDS	972		NAD-dependent epimerase/dehydratase family protein
Saur515_contig_1	Saur515_00142	gene	777	butA
Saur515_contig_1	Saur515_00142	CDS	777	butA	putative short chain dehydrogenase
Saur515_contig_1	Saur515_00143	gene	627
Saur515_contig_1	Saur515_00143	CDS	627		hypothetical protein
Saur515_contig_1	Saur515_00144	gene	408
Saur515_contig_1	Saur515_00144	CDS	408		hypothetical protein
Saur515_contig_1	Saur515_00145	gene	765	sbnl
Saur515_contig_1	Saur515_00145	CDS	765	sbnl	siderophore staphylobactin biosynthesis protein SbnI
Saur515_contig_1	Saur515_00146	gene	1203	sbnH
Saur515_contig_1	Saur515_00146	CDS	1203	sbnH	pyridoxal-dependent decarboxylase
Saur515_contig_1	Saur515_00147	gene	780
Saur515_contig_1	Saur515_00147	CDS	780		aldolase
Saur515_contig_1	Saur515_00148	gene	1779
Saur515_contig_1	Saur515_00148	CDS	1779		siderophore synthetase
Saur515_contig_1	Saur515_00149	gene	1737	sbnE
Saur515_contig_1	Saur515_00149	CDS	1737	sbnE	siderophore biosynthesis protein, IucA/IucC family
Saur515_contig_1	Saur515_00150	gene	1173	sbnD
Saur515_contig_1	Saur515_00150	CDS	1173	sbnD	MFS family major facilitator transporter
Saur515_contig_1	Saur515_00151	gene	1755	sbnC
Saur515_contig_1	Saur515_00151	CDS	1755	sbnC	IucA/IucC family siderophore biosynthesis protein
Saur515_contig_1	Saur515_00152	gene	1011
Saur515_contig_1	Saur515_00152	CDS	1011		ornithine cyclodeaminase
Saur515_contig_1	Saur515_00153	gene	981
Saur515_contig_1	Saur515_00153	CDS	981		cystathionine beta-synthase family protein
Saur515_contig_1	Saur515_00154	gene	993	sirA
Saur515_contig_1	Saur515_00154	CDS	993	sirA	iron (Fe3+) ABC superfamily ATP binding cassette transporter, binding protein
Saur515_contig_1	Saur515_00155	gene	996	sirB
Saur515_contig_1	Saur515_00155	CDS	996	sirB	iron-enterobactin transporter membrane protein
Saur515_contig_1	Saur515_00156	gene	999	fepD
Saur515_contig_1	Saur515_00156	CDS	999	fepD	Fe3+-siderophore ABC transporter permease
Saur515_contig_1	Saur515_00157	gene	753	sarH2
Saur515_contig_1	Saur515_00157	CDS	753	sarH2	staphylococcal accessory regulator A, SarH2
Saur515_contig_1	Saur515_00158	gene	1527
Saur515_contig_1	Saur515_00158	CDS	1527		immunoglobulin G binding protein A
Saur515_contig_1	Saur515_00159	gene	1593
Saur515_contig_1	Saur515_00159	CDS	1593		L-lactate permease
Saur515_contig_1	Saur515_00160	gene	474
Saur515_contig_1	Saur515_00160	CDS	474		hypothetical protein
Saur515_contig_1	Saur515_00161	gene	1398
Saur515_contig_1	Saur515_00161	CDS	1398		putative GntR family transcriptional regulator
Saur515_contig_1	Saur515_00162	gene	873
Saur515_contig_1	Saur515_00162	CDS	873		hypothetical protein
Saur515_contig_1	Saur515_00163	gene	1776
Saur515_contig_1	Saur515_00163	CDS	1776		myosin-cross-reactive antigen
Saur515_contig_1	Saur515_00164	gene	1668	nptA
Saur515_contig_1	Saur515_00164	CDS	1668	nptA	Na+/phosphate symporter
Saur515_contig_1	Saur515_00165	gene	1389
Saur515_contig_1	Saur515_00165	CDS	1389		major facilitator superfamily transporter
Saur515_contig_1	Saur515_00166	gene	1179
Saur515_contig_1	Saur515_00166	CDS	1179		peptidase, M20/M25/M40 family
Saur515_contig_1	Saur515_00167	gene	2238
Saur515_contig_1	Saur515_00167	CDS	2238		bifunctional AraC family transcriptional regulator/xylan 1,4-beta-xylosidase
Saur515_contig_1	Saur515_00168	gene	768
Saur515_contig_1	Saur515_00168	CDS	768		staphylococcal tandem lipoprotein
Saur515_contig_1	Saur515_00169	gene	771
Saur515_contig_1	Saur515_00169	CDS	771		staphylococcal tandem lipoprotein
Saur515_contig_1	Saur515_00170	gene	804
Saur515_contig_1	Saur515_00170	CDS	804		staphylococcal tandem lipoprotein
Saur515_contig_1	Saur515_00171	gene	771
Saur515_contig_1	Saur515_00171	CDS	771		staphylococcal tandem lipoprotein
Saur515_contig_1	Saur515_00172	gene	987	plc
Saur515_contig_1	Saur515_00172	CDS	987	plc	phosphatidylinositol-specific phospholipase C
Saur515_contig_1	Saur515_00173	gene	483
Saur515_contig_1	Saur515_00173	CDS	483		hypothetical protein
Saur515_contig_1	Saur515_00174	gene	3153
Saur515_contig_1	Saur515_00174	CDS	3153		hypothetical protein
Saur515_contig_1	Saur515_00175	gene	603
Saur515_contig_1	Saur515_00175	CDS	603		hypothetical protein
Saur515_contig_1	Saur515_00176	gene	735
Saur515_contig_1	Saur515_00176	CDS	735		LysR family transcriptional regulator
Saur515_contig_1	Saur515_00177	gene	534
Saur515_contig_1	Saur515_00177	CDS	534		hypothetical protein
Saur515_contig_1	Saur515_00178	gene	861
Saur515_contig_1	Saur515_00178	CDS	861		LysR family transcriptional regulator
Saur515_contig_1	Saur515_00179	gene	486
Saur515_contig_1	Saur515_00179	CDS	486		flavodoxin reductase
Saur515_contig_1	Saur515_00180	gene	1221
Saur515_contig_1	Saur515_00180	CDS	1221		H+ antiporter protein
Saur515_contig_1	Saur515_00181	gene	297
Saur515_contig_1	Saur515_00181	CDS	297		hypothetical protein
Saur515_contig_1	Saur515_00182	gene	987	dus_1
Saur515_contig_1	Saur515_00182	CDS	987	dus_1	tRNA dihydrouridine synthase
Saur515_contig_1	Saur515_00183	gene	1194
Saur515_contig_1	Saur515_00183	CDS	1194		hypothetical protein
Saur515_contig_1	Saur515_00184	gene	1335	gloB
Saur515_contig_1	Saur515_00184	CDS	1335	gloB	Hydroxyacylglutathione hydrolase
Saur515_contig_1	Saur515_00185	gene	1068
Saur515_contig_1	Saur515_00185	CDS	1068		rhodanese-like domain-containing protein
Saur515_contig_1	Saur515_00186	gene	261
Saur515_contig_1	Saur515_00186	CDS	261		hypothetical protein
Saur515_contig_1	Saur515_00187	gene	756
Saur515_contig_1	Saur515_00187	CDS	756		hypothetical protein
Saur515_contig_1	Saur515_00188	gene	285
Saur515_contig_1	Saur515_00188	CDS	285		hypothetical protein
Saur515_contig_1	Saur515_00189	gene	321
Saur515_contig_1	Saur515_00189	CDS	321		hypothetical protein
Saur515_contig_1	Saur515_00190	gene	303
Saur515_contig_1	Saur515_00190	CDS	303		hypothetical protein
Saur515_contig_1	Saur515_00191	gene	1092
Saur515_contig_1	Saur515_00191	CDS	1092		replication initiation factor family protein
Saur515_contig_1	Saur515_00192	gene	1056
Saur515_contig_1	Saur515_00192	CDS	1056		hypothetical protein
Saur515_contig_1	Saur515_00193	gene	261
Saur515_contig_1	Saur515_00193	CDS	261		hypothetical protein
Saur515_contig_1	Saur515_00194	gene	384
Saur515_contig_1	Saur515_00194	CDS	384		hypothetical protein
Saur515_contig_1	Saur515_00195	gene	2496
Saur515_contig_1	Saur515_00195	CDS	2496		hypothetical protein
Saur515_contig_1	Saur515_00196	gene	1359
Saur515_contig_1	Saur515_00196	CDS	1359		FtsK/SpoIIIE family cell division protein
Saur515_contig_1	Saur515_00197	gene	1848
Saur515_contig_1	Saur515_00197	CDS	1848		membrane protein
Saur515_contig_1	Saur515_00198	gene	1047
Saur515_contig_1	Saur515_00198	CDS	1047		putative traG membrane protein
Saur515_contig_1	Saur515_00199	gene	591
Saur515_contig_1	Saur515_00199	CDS	591		hypothetical protein
Saur515_contig_1	Saur515_00200	gene	342
Saur515_contig_1	Saur515_00200	CDS	342		hypothetical protein
Saur515_contig_1	Saur515_00201	gene	504
Saur515_contig_1	Saur515_00201	CDS	504		IS30 family transposase ISSau5
Saur515_contig_1	Saur515_00202	gene	354
Saur515_contig_1	Saur515_00202	CDS	354		IS30 family transposase ISSau5
Saur515_contig_1	Saur515_00203	gene	453	dus_2
Saur515_contig_1	Saur515_00203	CDS	453	dus_2	tRNA dihydrouridine synthase
Saur515_contig_1	Saur515_00204	gene	723
Saur515_contig_1	Saur515_00204	CDS	723		hypothetical protein
Saur515_contig_1	Saur515_00205	gene	870
Saur515_contig_1	Saur515_00205	CDS	870		hypothetical protein
Saur515_contig_1	Saur515_00206	gene	801
Saur515_contig_1	Saur515_00206	CDS	801		hypothetical protein
Saur515_contig_1	Saur515_00207	gene	1155
Saur515_contig_1	Saur515_00207	CDS	1155		hypothetical protein
Saur515_contig_1	Saur515_00208	gene	1047
Saur515_contig_1	Saur515_00208	CDS	1047		hypothetical protein
Saur515_contig_1	Saur515_00209	gene	297
Saur515_contig_1	Saur515_00209	CDS	297		hypothetical protein
Saur515_contig_1	Saur515_00210	gene	1794
Saur515_contig_1	Saur515_00210	CDS	1794		hypothetical protein
Saur515_contig_1	Saur515_00211	gene	1350	ccrA
Saur515_contig_1	Saur515_00211	CDS	1350	ccrA	cassette chromosome recombinase A1
Saur515_contig_1	Saur515_00212	gene	1629	ccrB
Saur515_contig_1	Saur515_00212	CDS	1629	ccrB	cassette chromosome recombinase B
Saur515_contig_1	Saur515_00213	gene	351
Saur515_contig_1	Saur515_00213	CDS	351		hypothetical protein
Saur515_contig_1	Saur515_00214	gene	93
Saur515_contig_1	Saur515_00214	CDS	93		hypothetical protein
Saur515_contig_1	Saur515_00215	gene	312
Saur515_contig_1	Saur515_00215	CDS	312		hypothetical protein
Saur515_contig_1	Saur515_00216	gene	507
Saur515_contig_1	Saur515_00216	CDS	507		hypothetical protein
Saur515_contig_1	Saur515_00217	gene	1614
Saur515_contig_1	Saur515_00217	CDS	1614		ISSau3 transposase
Saur515_contig_1	Saur515_00218	gene	261
Saur515_contig_1	Saur515_00218	CDS	261		type I site-specific deoxyribonuclease restriction subunit
Saur515_contig_1	Saur515_00219	gene	987	mecR1
Saur515_contig_1	Saur515_00219	CDS	987	mecR1	methicillin-resistance regulatory protein MecR1
Saur515_contig_1	Saur515_00220	gene	2007	mecA
Saur515_contig_1	Saur515_00220	CDS	2007	mecA	penicillin-binding protein 2 prime
Saur515_contig_1	Saur515_00221	gene	429	maoC
Saur515_contig_1	Saur515_00221	CDS	429	maoC	MaoC domain-containing protein dehydratase
Saur515_contig_1	Saur515_00222	gene	744	ugpQ_1
Saur515_contig_1	Saur515_00222	CDS	744	ugpQ_1	glycerophosphoryl diester phosphodiesterase, UgpQ_1
Saur515_contig_1	Saur515_00223	gene	168
Saur515_contig_1	Saur515_00223	CDS	168		hypothetical protein
Saur515_contig_1	Saur515_00224	gene	675
Saur515_contig_1	Saur515_00224	CDS	675		transposase for IS431mec
Saur515_contig_1	Saur515_00225	gene	240
Saur515_contig_1	Saur515_00225	CDS	240		hypothetical protein
Saur515_contig_1	Saur515_00226	gene	1257
Saur515_contig_1	Saur515_00226	CDS	1257		hypothetical protein
Saur515_contig_1	Saur515_00227	gene	480
Saur515_contig_1	Saur515_00227	CDS	480		rRNA large subunit methyltransferase
Saur515_contig_1	Saur515_00228	gene	2319	sasH
Saur515_contig_1	Saur515_00228	CDS	2319	sasH	putative LPXTG surface 5'-nucleotidase
Saur515_contig_1	Saur515_00229	gene	801	yycJ
Saur515_contig_1	Saur515_00229	CDS	801	yycJ	metallo-beta-lactamase hydrolase
Saur515_contig_1	Saur515_00230	gene	789	yycI
Saur515_contig_1	Saur515_00230	CDS	789	yycI	regulatory protein YycI
Saur515_contig_1	Saur515_00231	gene	1335	yycH
Saur515_contig_1	Saur515_00231	CDS	1335	yycH	two-component regulator YycH
Saur515_contig_1	Saur515_00232	gene	1827	walK
Saur515_contig_1	Saur515_00232	CDS	1827	walK	multi-sensor signal transduction histidine kinase, WalK
Saur515_contig_1	Saur515_00233	gene	702	walR
Saur515_contig_1	Saur515_00233	CDS	702	walR	transcriptional regulator WalR
Saur515_contig_1	Saur515_00234	gene	73
Saur515_contig_1	Saur515_00234	tRNA	73		tRNA-Asp(gtc)
Saur515_contig_1	Saur515_00235	gene	75
Saur515_contig_1	Saur515_00235	tRNA	75		tRNA-Glu(ttc)
Saur515_contig_1	Saur515_00236	gene	1284	purA
Saur515_contig_1	Saur515_00236	CDS	1284	purA	putative adenylosuccinate synthetase
Saur515_contig_1	Saur515_00237	gene	1401	dnaC
Saur515_contig_1	Saur515_00237	CDS	1401	dnaC	replicative DNA helicase DnaB
Saur515_contig_1	Saur515_00238	gene	447	rplI
Saur515_contig_1	Saur515_00238	CDS	447	rplI	50S ribosomal protein L9
Saur515_contig_1	Saur515_00239	gene	1968
Saur515_contig_1	Saur515_00239	CDS	1968		putative bifunctional signaling protein/50S ribosomal protein L9
Saur515_contig_1	Saur515_00240	gene	924
Saur515_contig_1	Saur515_00240	CDS	924		hypothetical protein
Saur515_contig_1	Saur515_00241	gene	969	metX
Saur515_contig_1	Saur515_00241	CDS	969	metX	homoserine O-acetyltransferase
Saur515_contig_1	Saur515_00242	gene	330	azlD
Saur515_contig_1	Saur515_00242	CDS	330	azlD	Branched-chain amino acid transport protein, AzlD
Saur515_contig_1	Saur515_00243	gene	696	azlC
Saur515_contig_1	Saur515_00243	CDS	696	azlC	branched-chain amino acid permease
Saur515_contig_1	Saur515_00244	gene	1287	serS
Saur515_contig_1	Saur515_00244	CDS	1287	serS	seryl-tRNA synthetase
Saur515_contig_1	Saur515_00245	gene	1515	hutH
Saur515_contig_1	Saur515_00245	CDS	1515	hutH	histidine ammonia-lyase
Saur515_contig_1	Saur515_00246	gene	813
Saur515_contig_1	Saur515_00246	CDS	813		carbohydrate kinase
Saur515_contig_1	Saur515_00247	gene	2664	gyrA
Saur515_contig_1	Saur515_00247	CDS	2664	gyrA	DNA topoisomerase (ATP-hydrolyzing) subunit A, GyrA
Saur515_contig_1	Saur515_00248	gene	1935	gyrB_1
Saur515_contig_1	Saur515_00248	CDS	1935	gyrB_1	DNA topoisomerase subunit B
Saur515_contig_1	Saur515_00249	gene	1113	recF
Saur515_contig_1	Saur515_00249	CDS	1113	recF	DNA repair and genetic recombination protein
Saur515_contig_1	Saur515_00250	gene	237
Saur515_contig_1	Saur515_00250	CDS	237		hypothetical protein
Saur515_contig_1	Saur515_00251	gene	1134	dnaN
Saur515_contig_1	Saur515_00251	CDS	1134	dnaN	DNA-directed DNA polymerase beta subunit
Saur515_contig_1	Saur515_00252	gene	1362	dnaA
Saur515_contig_1	Saur515_00252	CDS	1362	dnaA	chromosomal replication initiator protein DnaA
Saur515_contig_1	Saur515_00253	gene	138	rpmH
Saur515_contig_1	Saur515_00253	CDS	138	rpmH	50S ribosomal protein L34
Saur515_contig_1	Saur515_00254	gene	348	rnpA
Saur515_contig_1	Saur515_00254	CDS	348	rnpA	ribonuclease P
Saur515_contig_1	Saur515_00255	gene	1380	trmE
Saur515_contig_1	Saur515_00255	CDS	1380	trmE	tRNA modification GTPase TrmE
Saur515_contig_1	Saur515_00256	gene	1878	gidA
Saur515_contig_1	Saur515_00256	CDS	1878	gidA	glucose inhibited division protein A
Saur515_contig_1	Saur515_00257	gene	720	gidB
Saur515_contig_1	Saur515_00257	CDS	720	gidB	glucose inhibited division protein B
Saur515_contig_1	Saur515_00258	gene	840	noc
Saur515_contig_1	Saur515_00258	CDS	840	noc	ParB family nucleoid occlusion protein, Noc
Saur515_contig_1	Saur515_00259	gene	354
Saur515_contig_1	Saur515_00259	CDS	354		membrane protein
Saur515_contig_1	Saur515_00260	gene	396
Saur515_contig_1	Saur515_00260	CDS	396		membrane protein
Saur515_contig_1	Saur515_00261	gene	570
Saur515_contig_1	Saur515_00261	CDS	570		Cro/CI family transcriptional regulator
Saur515_contig_1	Saur515_00262	gene	201
Saur515_contig_1	Saur515_00262	CDS	201		cold-shock protein
Saur515_contig_1	Saur515_00263	gene	192
Saur515_contig_1	Saur515_00263	CDS	192		hypothetical protein
Saur515_contig_1	Saur515_00264	gene	498
Saur515_contig_1	Saur515_00264	CDS	498		hypothetical protein
Saur515_contig_1	Saur515_00265	gene	537
Saur515_contig_1	Saur515_00265	CDS	537		IS30 family transposase IS1252
Saur515_contig_1	Saur515_00266	gene	192
Saur515_contig_1	Saur515_00266	CDS	192		hypothetical protein
Saur515_contig_1	Saur515_00267	gene	1881	vraE
Saur515_contig_1	Saur515_00267	CDS	1881	vraE	ABC transporter permease protein, involved in vancomycin resistance
Saur515_contig_1	Saur515_00268	gene	759	vraD
Saur515_contig_1	Saur515_00268	CDS	759	vraD	SalX, ABC-type antimicrobial peptide transport system, involved in vancomycin resistance
Saur515_contig_1	Saur515_00269	gene	513
Saur515_contig_1	Saur515_00269	CDS	513		hypothetical protein
Saur515_contig_1	Saur515_00270	gene	795
Saur515_contig_1	Saur515_00270	CDS	795		N-hydroxyarylamine O-acetyltransferase
Saur515_contig_1	Saur515_00271	gene	1017	nixA
Saur515_contig_1	Saur515_00271	CDS	1017	nixA	NiCoT family nickel (Ni2+)-cobalt (Co2+) transporter
Saur515_contig_1	Saur515_00272	gene	576
Saur515_contig_1	Saur515_00272	CDS	576		hypothetical protein
Saur515_contig_1	Saur515_00273	gene	909	rarD
Saur515_contig_1	Saur515_00273	CDS	909	rarD	DMT superfamily drug/metabolite transporter
Saur515_contig_1	Saur515_00274	gene	1419
Saur515_contig_1	Saur515_00274	CDS	1419		sodium:sulfate symporter family protein
Saur515_contig_1	Saur515_00275	gene	465
Saur515_contig_1	Saur515_00275	CDS	465		hypothetical protein
Saur515_contig_1	Saur515_00276	gene	339
Saur515_contig_1	Saur515_00276	CDS	339		hypothetical protein
Saur515_contig_1	Saur515_00277	gene	768
Saur515_contig_1	Saur515_00277	CDS	768		hypothetical protein
Saur515_contig_1	Saur515_00278	gene	639	pcp
Saur515_contig_1	Saur515_00278	CDS	639	pcp	C15 family pyroglutamyl-peptidase I
Saur515_contig_1	Saur515_00279	gene	957
Saur515_contig_1	Saur515_00279	CDS	957		rhodanese domain sulfurtransferase
Saur515_contig_1	Saur515_00280	gene	975	drp35
Saur515_contig_1	Saur515_00280	CDS	975	drp35	SMP-30/Gluconolaconase/LRE domain-containing protein
Saur515_contig_1	Saur515_00281	gene	516	yceI
Saur515_contig_1	Saur515_00281	CDS	516	yceI	base-induced perplasmic lipid-binding protein
Saur515_contig_1	Saur515_00282	gene	849
Saur515_contig_1	Saur515_00282	CDS	849		S-adenosyl-l-methionine hydroxide adenosyltransferase
Saur515_contig_1	Saur515_00283	gene	555
Saur515_contig_1	Saur515_00283	CDS	555		hypothetical protein
Saur515_contig_1	Saur515_00284	gene	1713
Saur515_contig_1	Saur515_00284	CDS	1713		cobalt ABC transporter ATPase
Saur515_contig_1	Saur515_00285	gene	834
Saur515_contig_1	Saur515_00285	CDS	834		cobalt (Co2+) ABC superfamily ATP binding cassette transporter, membrane protein
Saur515_contig_1	Saur515_00286	gene	498
Saur515_contig_1	Saur515_00286	CDS	498		hypothetical protein
Saur515_contig_1	Saur515_00287	gene	1125
Saur515_contig_1	Saur515_00287	CDS	1125		polysaccharide deacetylase
Saur515_contig_1	Saur515_00288	gene	819	hisZ
Saur515_contig_1	Saur515_00288	CDS	819	hisZ	ATP phosphoribosyltransferase regulatory subunit
Saur515_contig_1	Saur515_00289	gene	615	hisG
Saur515_contig_1	Saur515_00289	CDS	615	hisG	ATP phosphoribosyltransferase catalytic subunit
Saur515_contig_1	Saur515_00290	gene	1251	hisD
Saur515_contig_1	Saur515_00290	CDS	1251	hisD	putative histidinol dehydrogenase
Saur515_contig_1	Saur515_00291	gene	1014	hisC
Saur515_contig_1	Saur515_00291	CDS	1014	hisC	histidinol-phosphate aminotransferase
Saur515_contig_1	Saur515_00292	gene	579	hisB
Saur515_contig_1	Saur515_00292	CDS	579	hisB	putative imidazoleglycerol-phosphate dehydratase
Saur515_contig_1	Saur515_00293	gene	579	hisH
Saur515_contig_1	Saur515_00293	CDS	579	hisH	imidazole glycerol phosphate synthase subunit HisH
Saur515_contig_1	Saur515_00294	gene	705	hisA
Saur515_contig_1	Saur515_00294	CDS	705	hisA	phosphoribosylformimino-5-aminoimidazole carboxamide ribotide isomerase
Saur515_contig_1	Saur515_00295	gene	759	hisF
Saur515_contig_1	Saur515_00295	CDS	759	hisF	imidazole glycerol phosphate synthase subunit HisF
Saur515_contig_1	Saur515_00296	gene	633	hisI
Saur515_contig_1	Saur515_00296	CDS	633	hisI	bifunctional phosphoribosyl-AMP cyclohydrolase/phosphoribosyl-ATP pyrophosphatase
Saur515_contig_1	Saur515_00297	gene	2046	lip
Saur515_contig_1	Saur515_00297	CDS	2046	lip	triacylglycerol lipase
Saur515_contig_1	Saur515_00298	gene	1053	icaC
Saur515_contig_1	Saur515_00298	CDS	1053	icaC	intercellular adhesion protein IcaC
Saur515_contig_1	Saur515_00299	gene	873	icaB
Saur515_contig_1	Saur515_00299	CDS	873	icaB	intercellular adhesion deacetylase IcaB
Saur515_contig_1	Saur515_00300	gene	306	icaD
Saur515_contig_1	Saur515_00300	CDS	306	icaD	intercellular adhesion protein IcaD
Saur515_contig_1	Saur515_00301	gene	1239	icaA
Saur515_contig_1	Saur515_00301	CDS	1239	icaA	intercellular adhesion protein icaA
Saur515_contig_1	Saur515_00302	gene	561	icaR
Saur515_contig_1	Saur515_00302	CDS	561	icaR	ica operon HTH-type negative transcriptional regulator
Saur515_contig_1	Saur515_00303	gene	663	cap1A
Saur515_contig_1	Saur515_00303	CDS	663	cap1A	autoinducer sensor protein response regulator protein
Saur515_contig_1	Saur515_00304	gene	693	cap1B
Saur515_contig_1	Saur515_00304	CDS	693	cap1B	capsular polysaccharide biosynthesis protein Cap1B
Saur515_contig_1	Saur515_00305	gene	768	cap1C
Saur515_contig_1	Saur515_00305	CDS	768	cap1C	capsular polysaccharide biosynthesis protein Cap1C
Saur515_contig_1	Saur515_00306	gene	501
Saur515_contig_1	Saur515_00306	CDS	501		acetyltransferase (GNAT) family protein
Saur515_contig_1	Saur515_00307	gene	477	msrA
Saur515_contig_1	Saur515_00307	CDS	477	msrA	methionine sulfoxide reductase A, MsrA
Saur515_contig_1	Saur515_00308	gene	612
Saur515_contig_1	Saur515_00308	CDS	612		putative flavin reductase
Saur515_contig_1	Saur515_00309	gene	360
Saur515_contig_1	Saur515_00309	CDS	360		hypothetical protein
Saur515_contig_1	Saur515_00310	gene	303
Saur515_contig_1	Saur515_00310	CDS	303		hypothetical protein
Saur515_contig_1	Saur515_00311	gene	429
Saur515_contig_1	Saur515_00311	CDS	429		hypothetical protein
Saur515_contig_1	Saur515_00312	gene	693
Saur515_contig_1	Saur515_00312	CDS	693		putative flavin reductase
Saur515_contig_1	Saur515_00313	gene	6816	sraP
Saur515_contig_1	Saur515_00313	CDS	6816	sraP	Serine-rich adhesin for platelets
Saur515_contig_1	Saur515_00314	gene	1212	secY_1
Saur515_contig_1	Saur515_00314	CDS	1212	secY_1	preprotein translocase subunit SecY
Saur515_contig_1	Saur515_00315	gene	1554	asp1
Saur515_contig_1	Saur515_00315	CDS	1554	asp1	Accessory Sec system protein Asp1
Saur515_contig_1	Saur515_00316	gene	1572	asp2
Saur515_contig_1	Saur515_00316	CDS	1572	asp2	accessory secretory protein Asp2
Saur515_contig_1	Saur515_00317	gene	960	asp3
Saur515_contig_1	Saur515_00317	CDS	960	asp3	accessory Sec system protein Asp3
Saur515_contig_1	Saur515_00318	gene	2391	secA2
Saur515_contig_1	Saur515_00318	CDS	2391	secA2	Sec family Type I general secretory pathway protein SecA
Saur515_contig_1	Saur515_00319	gene	1509
Saur515_contig_1	Saur515_00319	CDS	1509		Poly(glycerol-phosphate) alpha-glucosyltransferase
Saur515_contig_1	Saur515_00320	gene	1359
Saur515_contig_1	Saur515_00320	CDS	1359		alpha-glucosyltransferase
Saur515_contig_1	Saur515_00321	gene	1908	sasF
Saur515_contig_1	Saur515_00321	CDS	1908	sasF	LPXTG cell wall surface anchor family protein
Saur515_contig_1	Saur515_00322	gene	561
Saur515_contig_1	Saur515_00322	CDS	561		isochorismatase
Saur515_contig_1	Saur515_00323	gene	1860
Saur515_contig_1	Saur515_00323	CDS	1860		N-acetylmuramoyl-L-alanine amidase domain-containing protein
Saur515_contig_1	Saur515_00324	gene	2982
Saur515_contig_1	Saur515_00324	CDS	2982		phage infection protein
Saur515_contig_1	Saur515_00325	gene	939	pmi
Saur515_contig_1	Saur515_00325	CDS	939	pmi	mannose-6-phosphate isomerase
Saur515_contig_1	Saur515_00326	gene	1953
Saur515_contig_1	Saur515_00326	CDS	1953		PTS system mannose-specific transporter subunit IIBCA
Saur515_contig_1	Saur515_00327	gene	1875
Saur515_contig_1	Saur515_00327	CDS	1875		transcription antiterminator, BglG family
Saur515_contig_1	Saur515_00328	gene	459
Saur515_contig_1	Saur515_00328	CDS	459		hypothetical protein
Saur515_contig_1	Saur515_00329	gene	528	isaB
Saur515_contig_1	Saur515_00329	CDS	528	isaB	immunodominant antigen B
Saur515_contig_1	Saur515_00330	gene	1530	aur
Saur515_contig_1	Saur515_00330	CDS	1530	aur	aureolysin, fungalysin/thermolysin metalloproteinase precursor
Saur515_contig_1	Saur515_00331	gene	450	argR
Saur515_contig_1	Saur515_00331	CDS	450	argR	ArgR family transcriptional regulator
Saur515_contig_1	Saur515_00332	gene	1236	arcA
Saur515_contig_1	Saur515_00332	CDS	1236	arcA	arginine deiminase
Saur515_contig_1	Saur515_00333	gene	1011	arcB
Saur515_contig_1	Saur515_00333	CDS	1011	arcB	putative ornithine carbamoyltransferase
Saur515_contig_1	Saur515_00334	gene	1431	arcD
Saur515_contig_1	Saur515_00334	CDS	1431	arcD	arginine/ornithine APC family amino acid-polyamine-organocation transporter, antiporter
Saur515_contig_1	Saur515_00335	gene	942	arcC
Saur515_contig_1	Saur515_00335	CDS	942	arcC	carbamate kinase
Saur515_contig_1	Saur515_00336	gene	705
Saur515_contig_1	Saur515_00336	CDS	705		Crp family transcriptional regulator
Saur515_contig_1	Saur515_00337	gene	2748	clfB
Saur515_contig_1	Saur515_00337	CDS	2748	clfB	Clumping factor B
Saur515_contig_1	Saur515_00338	gene	762
Saur515_contig_1	Saur515_00338	CDS	762		putative esterase
Saur515_contig_1	Saur515_00339	gene	456	slyA
Saur515_contig_1	Saur515_00339	CDS	456	slyA	transcriptional regulator SlyA
Saur515_contig_1	Saur515_00340	gene	105
Saur515_contig_1	Saur515_00340	CDS	105		putative protein.1
Saur515_contig_1	Saur515_00341	gene	1425	phoA
Saur515_contig_1	Saur515_00341	CDS	1425	phoA	alkaline phosphatase PhoA
Saur515_contig_1	Saur515_00342	gene	201
Saur515_contig_1	Saur515_00342	CDS	201		hypothetical protein
Saur515_contig_1	Saur515_00343	gene	666
Saur515_contig_1	Saur515_00343	CDS	666		winged helix family two component transcriptional regulator
Saur515_contig_1	Saur515_00344	gene	888
Saur515_contig_1	Saur515_00344	CDS	888		integral membrane sensor signal transduction histidine kinase
Saur515_contig_1	Saur515_00345	gene	756
Saur515_contig_1	Saur515_00345	CDS	756		ABC transporter ATP-binding protein
Saur515_contig_1	Saur515_00346	gene	2001
Saur515_contig_1	Saur515_00346	CDS	2001		ABC superfamily ATP binding cassette transporter, membrane protein
Saur515_contig_1	Saur515_00347	gene	252
Saur515_contig_1	Saur515_00347	CDS	252		hypothetical protein
Saur515_contig_1	Saur515_00348	gene	498	gpxA2
Saur515_contig_1	Saur515_00348	CDS	498	gpxA2	putative glutathione peroxidase
Saur515_contig_1	Saur515_00349	gene	1881	cysJ
Saur515_contig_1	Saur515_00349	CDS	1881	cysJ	sulfite reductase (NADPH) flavoprotein alpha-component
Saur515_contig_1	Saur515_00350	gene	606	cysG
Saur515_contig_1	Saur515_00350	CDS	606	cysG	precorrin-2 dehydrogenase
Saur515_contig_1	Saur515_00351	gene	1371	citM
Saur515_contig_1	Saur515_00351	CDS	1371	citM	CitMHS family citrate-magnesium (Mg2+):proton (H+) citrate-calcium (Ca2+):proton (H+) symporter
Saur515_contig_1	Saur515_00352	gene	1851	nrdD
Saur515_contig_1	Saur515_00352	CDS	1851	nrdD	anaerobic ribonucleotide reductase, large subunit
Saur515_contig_1	Saur515_00353	gene	537	nrdG
Saur515_contig_1	Saur515_00353	CDS	537	nrdG	anaerobic ribonucleoside-triphosphate reductase activating protein
Saur515_contig_1	Saur515_00354	gene	1623	cudT
Saur515_contig_1	Saur515_00354	CDS	1623	cudT	choline/carnitine/betaine transporter, BCCT family
Saur515_contig_1	Saur515_00355	gene	687
Saur515_contig_1	Saur515_00355	CDS	687		hypothetical protein
Saur515_contig_1	Saur515_00356	gene	564
Saur515_contig_1	Saur515_00356	CDS	564		transcriptional regulator-like protein
Saur515_contig_1	Saur515_00357	gene	1491	gbsA
Saur515_contig_1	Saur515_00357	CDS	1491	gbsA	glycine betaine aldehyde dehydrogenase gbsA
Saur515_contig_1	Saur515_00358	gene	1710	betA
Saur515_contig_1	Saur515_00358	CDS	1710	betA	putative choline dehydrogenase
Saur515_contig_1	Saur515_00359	gene	213
Saur515_contig_1	Saur515_00359	CDS	213		hypothetical protein
Saur515_contig_1	Saur515_00360	gene	444
Saur515_contig_1	Saur515_00360	CDS	444		antibiotic biosynthesis monooxygenase
Saur515_contig_1	Saur515_00361	gene	1620	acsA2
Saur515_contig_1	Saur515_00361	CDS	1620	acsA2	AMP-dependent synthetase and ligase
Saur515_contig_1	Saur515_00362	gene	1497	mqo2
Saur515_contig_1	Saur515_00362	CDS	1497	mqo2	putative malate:quinone oxidoreductase 2
Saur515_contig_1	Saur515_00363	gene	891	fdaB
Saur515_contig_1	Saur515_00363	CDS	891	fdaB	fructose-bisphosphate aldolase
Saur515_contig_1	Saur515_00364	gene	417
Saur515_contig_1	Saur515_00364	CDS	417		hypothetical protein
Saur515_contig_1	Saur515_00365	gene	1338
Saur515_contig_1	Saur515_00365	CDS	1338		4-aminobutyrate aminotransferase
Saur515_contig_1	Saur515_00366	gene	1449
Saur515_contig_1	Saur515_00366	CDS	1449		APC family amino acid-polyamine-organocation transporter
Saur515_contig_1	Saur515_00367	gene	960	ldh2
Saur515_contig_1	Saur515_00367	CDS	960	ldh2	L-lactate dehydrogenase 2
Saur515_contig_1	Saur515_00368	gene	705	budA2
Saur515_contig_1	Saur515_00368	CDS	705	budA2	alpha-acetolactate decarboxylase
Saur515_contig_1	Saur515_00369	gene	861	panE
Saur515_contig_1	Saur515_00369	CDS	861	panE	putative ketopantoate reductase
Saur515_contig_1	Saur515_00370	gene	819	panB
Saur515_contig_1	Saur515_00370	CDS	819	panB	putative 3-methyl-2-oxobutanoate hydroxymethyltransferase
Saur515_contig_1	Saur515_00371	gene	852	panC
Saur515_contig_1	Saur515_00371	CDS	852	panC	putative pantoate--beta-alanine ligase
Saur515_contig_1	Saur515_00372	gene	384	panD
Saur515_contig_1	Saur515_00372	CDS	384	panD	low molecular weight phosphotyrosine protein phosphatase
Saur515_contig_1	Saur515_00373	gene	1683	pepX
Saur515_contig_1	Saur515_00373	CDS	1683	pepX	Xaa-Pro dipeptidyl-peptidase
Saur515_contig_1	Saur515_00374	gene	588
Saur515_contig_1	Saur515_00374	CDS	588		putative TetR-family transcriptional regulator
Saur515_contig_1	Saur515_00375	gene	450
Saur515_contig_1	Saur515_00375	CDS	450		3-demethylubiquinone-9 3-methyltransferase
Saur515_contig_1	Saur515_00376	gene	723	queH
Saur515_contig_1	Saur515_00376	CDS	723	queH	Epoxyqueuosine reductase QueH
Saur515_contig_1	Saur515_00377	gene	276
Saur515_contig_1	Saur515_00377	CDS	276		hypothetical protein
Saur515_contig_1	Saur515_00378	gene	1065	pyrD
Saur515_contig_1	Saur515_00378	CDS	1065	pyrD	putative dihydroorotate dehydrogenase
Saur515_contig_1	Saur515_00379	gene	867
Saur515_contig_1	Saur515_00379	CDS	867		fructosamine kinase
Saur515_contig_1	Saur515_00380	gene	279
Saur515_contig_1	Saur515_00380	CDS	279		hypothetical protein
Saur515_contig_1	Saur515_00381	gene	372
Saur515_contig_1	Saur515_00381	CDS	372		hypothetical protein
Saur515_contig_1	Saur515_00382	gene	297
Saur515_contig_1	Saur515_00382	CDS	297		hypothetical protein
Saur515_contig_1	Saur515_00383	gene	1107
Saur515_contig_1	Saur515_00383	CDS	1107		FAD-dependent pyridine nucleotide-disulfide oxidoreductase
Saur515_contig_1	Saur515_00384	gene	1341
Saur515_contig_1	Saur515_00384	CDS	1341		FeoB family ferrous iron (Fe2+) uptake protein
Saur515_contig_1	Saur515_00385	gene	891
Saur515_contig_1	Saur515_00385	CDS	891		cobalamin synthesis related protein, CobW
Saur515_contig_1	Saur515_00386	gene	831
Saur515_contig_1	Saur515_00386	CDS	831		putative hydrolase/acyltransferase
Saur515_contig_1	Saur515_00387	gene	1011
Saur515_contig_1	Saur515_00387	CDS	1011		amidohydrolase
Saur515_contig_1	Saur515_00388	gene	705
Saur515_contig_1	Saur515_00388	CDS	705		short chain dehydrogenase
Saur515_contig_1	Saur515_00389	gene	558
Saur515_contig_1	Saur515_00389	CDS	558		TetR family transcriptional regulator
Saur515_contig_1	Saur515_00390	gene	300
Saur515_contig_1	Saur515_00390	CDS	300		hypothetical protein
Saur515_contig_1	Saur515_00391	gene	822	nrmA
Saur515_contig_1	Saur515_00391	CDS	822	nrmA	putative NmrA negative transcriptional regulator family protein
Saur515_contig_1	Saur515_00392	gene	378
Saur515_contig_1	Saur515_00392	CDS	378		Glyoxalase/bleomycin resistance protein/dioxygenase
Saur515_contig_1	Saur515_00393	gene	231
Saur515_contig_1	Saur515_00393	CDS	231		hypothetical protein
Saur515_contig_1	Saur515_00394	gene	321
Saur515_contig_1	Saur515_00394	CDS	321		hypothetical protein
Saur515_contig_1	Saur515_00395	gene	588	acrA
Saur515_contig_1	Saur515_00395	CDS	588	acrA	transcriptional regulator, AcrR
Saur515_contig_1	Saur515_00396	gene	1056
Saur515_contig_1	Saur515_00396	CDS	1056		toxin regulatorly-like protein
Saur515_contig_1	Saur515_00397	gene	702	isaA
Saur515_contig_1	Saur515_00397	CDS	702	isaA	immunodominant antigen A, transglycosylase isaA
Saur515_contig_1	Saur515_00398	gene	489
Saur515_contig_1	Saur515_00398	CDS	489		hypothetical protein
Saur515_contig_1	Saur515_00399	gene	1812
Saur515_contig_1	Saur515_00399	CDS	1812		O-acetyltransferase
Saur515_contig_1	Saur515_00400	gene	768
Saur515_contig_1	Saur515_00400	CDS	768		secretory antigen
Saur515_contig_1	Saur515_00401	gene	498
Saur515_contig_1	Saur515_00401	CDS	498		glycosyl-4,4'-diaponeurosporenoate acyltransferase
Saur515_contig_1	Saur515_00402	gene	1494	crtI
Saur515_contig_1	Saur515_00402	CDS	1494	crtI	phytoene desaturase
Saur515_contig_1	Saur515_00403	gene	1128
Saur515_contig_1	Saur515_00403	CDS	1128		glycosyl transferase family protein
Saur515_contig_1	Saur515_00404	gene	864
Saur515_contig_1	Saur515_00404	CDS	864		squalene/phytoene synthase
Saur515_contig_1	Saur515_00405	gene	1509	crtN
Saur515_contig_1	Saur515_00405	CDS	1509	crtN	dehydrosqualene desaturase
Saur515_contig_1	Saur515_00406	gene	1155
Saur515_contig_1	Saur515_00406	CDS	1155		N-succinyldiaminopimelate aminotransferase
Saur515_contig_1	Saur515_00407	gene	1029
Saur515_contig_1	Saur515_00407	CDS	1029		D-isomer specific 2-hydroxyacid dehydrogenase family protein
Saur515_contig_1	Saur515_00408	gene	207	merP
Saur515_contig_1	Saur515_00408	CDS	207	merP	MerTP family mercury (Hg2+) permease, binding protein MerP
Saur515_contig_1	Saur515_00409	gene	2409	copA
Saur515_contig_1	Saur515_00409	CDS	2409	copA	P-ATPase superfamily P-type ATPase copper (Cu2+) transporter
Saur515_contig_1	Saur515_00410	gene	192
Saur515_contig_1	Saur515_00410	CDS	192		hypothetical protein
Saur515_contig_1	Saur515_00411	gene	600
Saur515_contig_1	Saur515_00411	CDS	600		maltose O-acetyltransferase
Saur515_contig_1	Saur515_00412	gene	1545	rocA
Saur515_contig_1	Saur515_00412	CDS	1545	rocA	1-pyrroline-5-carboxylate dehydrogenase
Saur515_contig_1	Saur515_00413	gene	549
Saur515_contig_1	Saur515_00413	CDS	549		hypothetical protein
Saur515_contig_1	Saur515_00414	gene	2490
Saur515_contig_1	Saur515_00414	CDS	2490		RND superfamily resistance-nodulation-cell division:proton (H+) antiporter
Saur515_contig_1	Saur515_00415	gene	228	feoA
Saur515_contig_1	Saur515_00415	CDS	228	feoA	ferrous iron transport protein A
Saur515_contig_1	Saur515_00416	gene	1995
Saur515_contig_1	Saur515_00416	CDS	1995		putative ferrous iron transport protein B
Saur515_contig_1	Saur515_00417	gene	171
Saur515_contig_1	Saur515_00417	CDS	171		hypothetical protein
Saur515_contig_1	Saur515_00418	gene	2106
Saur515_contig_1	Saur515_00418	CDS	2106		chaperone ATPase
Saur515_contig_1	Saur515_00419	gene	522	ada
Saur515_contig_1	Saur515_00419	CDS	522	ada	methylated-DNA--protein-cysteine methyltransferase
Saur515_contig_1	Saur515_00420	gene	1167	mvaS
Saur515_contig_1	Saur515_00420	CDS	1167	mvaS	3-hydroxy-3-methylglutaryl coenzyme A synthase
Saur515_contig_1	Saur515_00421	gene	1278	mvaA
Saur515_contig_1	Saur515_00421	CDS	1278	mvaA	hydroxymethylglutaryl-CoA reductase, degradative
Saur515_contig_1	Saur515_00422	gene	258
Saur515_contig_1	Saur515_00422	CDS	258		hypothetical protein
Saur515_contig_2	Saur515_00423	gene	267
Saur515_contig_2	Saur515_00423	CDS	267		hypothetical protein
Saur515_contig_2	Saur515_00424	gene	1638	manB
Saur515_contig_2	Saur515_00424	CDS	1638	manB	phosphomannomutase
Saur515_contig_2	Saur515_00425	gene	393
Saur515_contig_2	Saur515_00425	CDS	393		NUDIX hydrolase
Saur515_contig_2	Saur515_00426	gene	2862
Saur515_contig_2	Saur515_00426	CDS	2862		DEAD/H helicase / Type III restriction enzyme, res subunit
Saur515_contig_2	Saur515_00427	gene	777
Saur515_contig_2	Saur515_00427	CDS	777		lipoprotein
Saur515_contig_2	Saur515_00428	gene	786
Saur515_contig_2	Saur515_00428	CDS	786		putative staphylococcal tandem lipoprotein
Saur515_contig_2	Saur515_00429	gene	1113
Saur515_contig_2	Saur515_00429	CDS	1113		hypothetical protein
Saur515_contig_2	Saur515_00430	gene	327
Saur515_contig_2	Saur515_00430	CDS	327		hypothetical protein
Saur515_contig_2	Saur515_00431	gene	288
Saur515_contig_2	Saur515_00431	CDS	288		hypothetical protein
Saur515_contig_2	Saur515_00432	gene	795
Saur515_contig_2	Saur515_00432	CDS	795		putative staphylococcal tandem lipoprotein
Saur515_contig_2	Saur515_00433	gene	93
Saur515_contig_2	Saur515_00433	CDS	93		hypothetical protein
Saur515_contig_2	Saur515_00434	gene	192
Saur515_contig_2	Saur515_00434	CDS	192		hypothetical protein
Saur515_contig_2	Saur515_00435	gene	282
Saur515_contig_2	Saur515_00435	CDS	282		hypothetical protein
Saur515_contig_2	Saur515_00436	gene	696
Saur515_contig_2	Saur515_00436	CDS	696		putative short chain dehydrogenase
Saur515_contig_2	Saur515_00437	gene	420
Saur515_contig_2	Saur515_00437	CDS	420		hypothetical protein
Saur515_contig_2	Saur515_00438	gene	420
Saur515_contig_2	Saur515_00438	CDS	420		hypothetical protein
Saur515_contig_2	Saur515_00439	gene	423
Saur515_contig_2	Saur515_00439	CDS	423		putative carboxymuconolactone decarboxylase
Saur515_contig_2	Saur515_00440	gene	1539
Saur515_contig_2	Saur515_00440	CDS	1539		aminobenzoyl-glutamate transport protein
Saur515_contig_2	Saur515_00441	gene	720
Saur515_contig_2	Saur515_00441	CDS	720		short chain dehydrogenase
Saur515_contig_2	Saur515_00442	gene	366
Saur515_contig_2	Saur515_00442	CDS	366		hypothetical protein
Saur515_contig_2	Saur515_00443	gene	822	dapF
Saur515_contig_2	Saur515_00443	CDS	822	dapF	diaminopimelate epimerase
Saur515_contig_2	Saur515_00444	gene	819	fmrO
Saur515_contig_2	Saur515_00444	CDS	819	fmrO	rRNA methyltransferase FmrO
Saur515_contig_2	Saur515_00445	gene	1302	cntM
Saur515_contig_2	Saur515_00445	CDS	1302	cntM	Staphylopine synthase
Saur515_contig_2	Saur515_00446	gene	1599	opp-1A
Saur515_contig_2	Saur515_00446	CDS	1599	opp-1A	oligopeptide ABC superfamily ATP binding cassette transporter, binding protein
Saur515_contig_2	Saur515_00447	gene	936	opp-1B
Saur515_contig_2	Saur515_00447	CDS	936	opp-1B	oligopeptide ABC superfamily ATP binding cassette transporter, membrane protein
Saur515_contig_2	Saur515_00448	gene	870	opp-1C
Saur515_contig_2	Saur515_00448	CDS	870	opp-1C	oligopeptide ABC superfamily ATP binding cassette transporter, membrane protein
Saur515_contig_2	Saur515_00449	gene	816	opp-1D
Saur515_contig_2	Saur515_00449	CDS	816	opp-1D	oligopeptide ABC superfamily ATP binding cassette transporter, ABC protein
Saur515_contig_2	Saur515_00450	gene	750	opp-1F
Saur515_contig_2	Saur515_00450	CDS	750	opp-1F	ABC superfamily ATP binding cassette transporter, ABC protein
Saur515_contig_2	Saur515_00451	gene	1194
Saur515_contig_2	Saur515_00451	CDS	1194		MFS family major facilitator transporter
Saur515_contig_2	Saur515_00452	gene	750
Saur515_contig_2	Saur515_00452	CDS	750		hypothetical protein
Saur515_contig_2	Saur515_00453	gene	1578	gltB2
Saur515_contig_2	Saur515_00453	CDS	1578	gltB2	glutamate synthase-ferredoxin large subunit
Saur515_contig_2	Saur515_00454	gene	456	yehR
Saur515_contig_2	Saur515_00454	CDS	456	yehR	putative lipoprotein YehR
Saur515_contig_2	Saur515_00455	gene	258	stbD
Saur515_contig_2	Saur515_00455	CDS	258	stbD	addiction module antitoxin, Axe family
Saur515_contig_2	Saur515_00456	gene	267
Saur515_contig_2	Saur515_00456	CDS	267		toxin-antitoxin system, toxin component, Txe/YoeB family
Saur515_contig_2	Saur515_00457	gene	1068	pepA2
Saur515_contig_2	Saur515_00457	CDS	1068	pepA2	M42 family glutamyl aminopeptidase
Saur515_contig_2	Saur515_00458	gene	663
Saur515_contig_2	Saur515_00458	CDS	663		ABC superfamily ATP binding cassette transporter, ABC protein
Saur515_contig_2	Saur515_00459	gene	777
Saur515_contig_2	Saur515_00459	CDS	777		ABC superfamily ATP binding cassette transporter, membrane protein
Saur515_contig_2	Saur515_00460	gene	1188
Saur515_contig_2	Saur515_00460	CDS	1188		MFS family major facilitator transporter, chloramphenicol:cation symporter
Saur515_contig_2	Saur515_00461	gene	1353	pnbA
Saur515_contig_2	Saur515_00461	CDS	1353	pnbA	para-nitrobenzyl esterase chain A
Saur515_contig_2	Saur515_00462	gene	1638
Saur515_contig_2	Saur515_00462	CDS	1638		APC family amino acid-polyamine-organocation transporter
Saur515_contig_2	Saur515_00463	gene	600
Saur515_contig_2	Saur515_00463	CDS	600		hypothetical protein
Saur515_contig_2	Saur515_00464	gene	1227	opuCA
Saur515_contig_2	Saur515_00464	CDS	1227	opuCA	glycine betaine/choline ABC superfamily ATP binding cassette transporter, ABC protein
Saur515_contig_2	Saur515_00465	gene	636	opuCB
Saur515_contig_2	Saur515_00465	CDS	636	opuCB	glycine betaine/choline ABC superfamily ATP binding cassette transporter, membrane protein
Saur515_contig_2	Saur515_00466	gene	942	opuCC
Saur515_contig_2	Saur515_00466	CDS	942	opuCC	glycine betaine/L-proline ABC superfamily ATP binding cassette transporter, binding protein
Saur515_contig_2	Saur515_00467	gene	696	opuCD
Saur515_contig_2	Saur515_00467	CDS	696	opuCD	glycine betaine/L-proline ABC superfamily ATP binding cassette transporter, membrane protein
Saur515_contig_2	Saur515_00468	gene	1401
Saur515_contig_2	Saur515_00468	CDS	1401		MFS family major facilitator transporter
Saur515_contig_2	Saur515_00469	gene	936	apbA
Saur515_contig_2	Saur515_00469	CDS	936	apbA	2-dehydropantoate 2-reductase
Saur515_contig_2	Saur515_00470	gene	852
Saur515_contig_2	Saur515_00470	CDS	852		NAD dependent epimerase/dehydratase
Saur515_contig_2	Saur515_00471	gene	1497	ampC
Saur515_contig_2	Saur515_00471	CDS	1497	ampC	beta-lactamase
Saur515_contig_2	Saur515_00472	gene	1830
Saur515_contig_2	Saur515_00472	CDS	1830		APC family amino acid-polyamine-organocation transporter
Saur515_contig_2	Saur515_00473	gene	2079
Saur515_contig_2	Saur515_00473	CDS	2079		sodium/hydrogen exchanger family protein
Saur515_contig_2	Saur515_00474	gene	1410
Saur515_contig_2	Saur515_00474	CDS	1410		putative amino acid permease
Saur515_contig_2	Saur515_00475	gene	807
Saur515_contig_2	Saur515_00475	CDS	807		calcineurin-like phosphoesterase
Saur515_contig_2	Saur515_00476	gene	657
Saur515_contig_2	Saur515_00476	CDS	657		hypothetical protein
Saur515_contig_2	Saur515_00477	gene	474
Saur515_contig_2	Saur515_00477	CDS	474		putative transcriptional activator
Saur515_contig_2	Saur515_00478	gene	1212	bcr
Saur515_contig_2	Saur515_00478	CDS	1212	bcr	MFS family major facilitator transporter, bicyclomycin:cation symporter
Saur515_contig_2	Saur515_00479	gene	660
Saur515_contig_2	Saur515_00479	CDS	660		hypothetical protein
Saur515_contig_2	Saur515_00480	gene	1143	glxK
Saur515_contig_2	Saur515_00480	CDS	1143	glxK	glycerate kinase
Saur515_contig_2	Saur515_00481	gene	387	gtrA
Saur515_contig_2	Saur515_00481	CDS	387	gtrA	GtrA-like integral membrane protein
Saur515_contig_2	Saur515_00482	gene	1764
Saur515_contig_2	Saur515_00482	CDS	1764		ABC superfamily ATP binding cassette transporter, ABC/membrane protein
Saur515_contig_2	Saur515_00483	gene	1734
Saur515_contig_2	Saur515_00483	CDS	1734		ABC superfamily ATP binding cassette transporter, ABC/membrane protein
Saur515_contig_2	Saur515_00484	gene	687	bioD
Saur515_contig_2	Saur515_00484	CDS	687	bioD	putative dethiobiotin synthetase
Saur515_contig_2	Saur515_00485	gene	1359	bioA
Saur515_contig_2	Saur515_00485	CDS	1359	bioA	putative adenosylmethionine-8-amino-7-oxononanoate aminotransferase
Saur515_contig_2	Saur515_00486	gene	1008	bioB
Saur515_contig_2	Saur515_00486	CDS	1008	bioB	putative biotin synthase
Saur515_contig_2	Saur515_00487	gene	1116	bioF
Saur515_contig_2	Saur515_00487	CDS	1116	bioF	8-amino-7-oxononanoate synthase
Saur515_contig_2	Saur515_00488	gene	693	bioW
Saur515_contig_2	Saur515_00488	CDS	693	bioW	6-carboxyhexanoate--CoA ligase
Saur515_contig_2	Saur515_00489	gene	468
Saur515_contig_2	Saur515_00489	CDS	468		hypothetical protein
Saur515_contig_2	Saur515_00490	gene	978	hlgB
Saur515_contig_2	Saur515_00490	CDS	978	hlgB	gamma-hemolysin component C precursor, HlgB
Saur515_contig_2	Saur515_00491	gene	948	hlgC
Saur515_contig_2	Saur515_00491	CDS	948	hlgC	gamma-hemolysin component C precursor, HlgC
Saur515_contig_2	Saur515_00492	gene	966	hlgA
Saur515_contig_2	Saur515_00492	CDS	966	hlgA	gamma-hemolysin component A precursor, HlgA
Saur515_contig_2	Saur515_00493	gene	1311	sbi
Saur515_contig_2	Saur515_00493	CDS	1311	sbi	immunoglobulin G-binding protein SBI
Saur515_contig_2	Saur515_00494	gene	867
Saur515_contig_2	Saur515_00494	CDS	867		cation diffusion facilitator family transporter
Saur515_contig_2	Saur515_00495	gene	687	gpm
Saur515_contig_2	Saur515_00495	CDS	687	gpm	2,3-bisphosphoglycerate-dependent phosphoglycerate mutase
Saur515_contig_2	Saur515_00496	gene	105
Saur515_contig_2	Saur515_00496	CDS	105		hypothetical protein
Saur515_contig_2	Saur515_00497	gene	1440
Saur515_contig_2	Saur515_00497	CDS	1440		MFS family major facilitator transporter, multidrug :cation symporter
Saur515_contig_2	Saur515_00498	gene	780
Saur515_contig_2	Saur515_00498	CDS	780		amino acid ABC superfamily ATP binding cassette transporter, binding protein
Saur515_contig_2	Saur515_00499	gene	729
Saur515_contig_2	Saur515_00499	CDS	729		ABC transporter ATP-binding protein
Saur515_contig_2	Saur515_00500	gene	732
Saur515_contig_2	Saur515_00500	CDS	732		ABC superfamily ATP binding cassette transporter, ABC protein
Saur515_contig_2	Saur515_00501	gene	1251	fmhA
Saur515_contig_2	Saur515_00501	CDS	1251	fmhA	FemAB family peptidoglycan biosynthesis protein
Saur515_contig_2	Saur515_00502	gene	363
Saur515_contig_2	Saur515_00502	CDS	363		hypothetical protein
Saur515_contig_2	Saur515_00503	gene	600	bdbD
Saur515_contig_2	Saur515_00503	CDS	600	bdbD	Disulfide bond formation protein D
Saur515_contig_2	Saur515_00504	gene	252
Saur515_contig_2	Saur515_00504	CDS	252		addiction module antitoxin, Axe family
Saur515_contig_2	Saur515_00505	gene	267
Saur515_contig_2	Saur515_00505	CDS	267		addiction module toxin Txe/YoeB family protein
Saur515_contig_2	Saur515_00506	gene	1551
Saur515_contig_2	Saur515_00506	CDS	1551		ABC superfamily ATP binding cassette transporter, binding protein
Saur515_contig_2	Saur515_00507	gene	468
Saur515_contig_2	Saur515_00507	CDS	468		Activator of Hsp90 ATPase 1 family protein
Saur515_contig_2	Saur515_00508	gene	183
Saur515_contig_2	Saur515_00508	CDS	183		hypothetical protein
Saur515_contig_2	Saur515_00509	gene	825
Saur515_contig_2	Saur515_00509	CDS	825		formate/nitrite transporter family protein
Saur515_contig_2	Saur515_00510	gene	537
Saur515_contig_2	Saur515_00510	CDS	537		acetyltransferase (GNAT) family protein
Saur515_contig_2	Saur515_00511	gene	732	cbiX
Saur515_contig_2	Saur515_00511	CDS	732	cbiX	sirohydrochlorin cobalt chelatase
Saur515_contig_2	Saur515_00512	gene	2406	nirB
Saur515_contig_2	Saur515_00512	CDS	2406	nirB	nitrite reductase, large subunit
Saur515_contig_2	Saur515_00513	gene	315	nirD
Saur515_contig_2	Saur515_00513	CDS	315	nirD	nitrite reductase small subunit
Saur515_contig_2	Saur515_00514	gene	978	nasF
Saur515_contig_2	Saur515_00514	CDS	978	nasF	tetrapyrrole (corrin/porphyrin) methylase family protein
Saur515_contig_2	Saur515_00515	gene	3690	narG
Saur515_contig_2	Saur515_00515	CDS	3690	narG	respiratory nitrate reductase subunit alpha
Saur515_contig_2	Saur515_00516	gene	1560	narY
Saur515_contig_2	Saur515_00516	CDS	1560	narY	nitrate reductase subunit beta
Saur515_contig_2	Saur515_00517	gene	576	narJ
Saur515_contig_2	Saur515_00517	CDS	576	narJ	nitrate reductase molybdenum cofactor assembly chaperone
Saur515_contig_2	Saur515_00518	gene	678	narI
Saur515_contig_2	Saur515_00518	CDS	678	narI	respiratory nitrate reductase subunit gamma
Saur515_contig_2	Saur515_00519	gene	453
Saur515_contig_2	Saur515_00519	CDS	453		hypothetical protein
Saur515_contig_2	Saur515_00520	gene	1035	nreB
Saur515_contig_2	Saur515_00520	CDS	1035	nreB	oxygen sensor histidine kinase nreB
Saur515_contig_2	Saur515_00521	gene	654	nreC
Saur515_contig_2	Saur515_00521	CDS	654	nreC	LuxR family two component transcriptional regulator
Saur515_contig_2	Saur515_00522	gene	741
Saur515_contig_2	Saur515_00522	CDS	741		MerR family transcriptional regulator
Saur515_contig_2	Saur515_00523	gene	207
Saur515_contig_2	Saur515_00523	CDS	207		hypothetical protein
Saur515_contig_2	Saur515_00524	gene	639
Saur515_contig_2	Saur515_00524	CDS	639		hypothetical protein
Saur515_contig_2	Saur515_00525	gene	1170	narK
Saur515_contig_2	Saur515_00525	CDS	1170	narK	MFS family major facilitator transporter, nitrate:nitrite antiporter
Saur515_contig_2	Saur515_00526	gene	423
Saur515_contig_2	Saur515_00526	CDS	423		putative small heat shock protein
Saur515_contig_2	Saur515_00527	gene	447
Saur515_contig_2	Saur515_00527	CDS	447		transcriptional regulator
Saur515_contig_2	Saur515_00528	gene	366
Saur515_contig_2	Saur515_00528	CDS	366		hypothetical protein
Saur515_contig_2	Saur515_00529	gene	1278	gltT
Saur515_contig_2	Saur515_00529	CDS	1278	gltT	DAACS family dicarboxylate/amino acid:sodium (Na+) or proton (H+) symporter
Saur515_contig_2	Saur515_00530	gene	357
Saur515_contig_2	Saur515_00530	CDS	357		hypothetical protein
Saur515_contig_2	Saur515_00531	gene	423
Saur515_contig_2	Saur515_00531	CDS	423		pyridoxamine 5'-phosphate oxidase
Saur515_contig_2	Saur515_00532	gene	2106	araC_1
Saur515_contig_2	Saur515_00532	CDS	2106	araC_1	AraC family transcription regulator
Saur515_contig_2	Saur515_00533	gene	384
Saur515_contig_2	Saur515_00533	CDS	384		hypothetical protein
Saur515_contig_2	Saur515_00534	gene	1443
Saur515_contig_2	Saur515_00534	CDS	1443		PTS system sucrose-specific IIBC component
Saur515_contig_2	Saur515_00535	gene	945	cobI
Saur515_contig_2	Saur515_00535	CDS	945	cobI	Mg2+ transporter protein, CorA family protein
Saur515_contig_2	Saur515_00536	gene	624	tetR
Saur515_contig_2	Saur515_00536	CDS	624	tetR	TetR family transcriptional regulator
Saur515_contig_2	Saur515_00537	gene	1278
Saur515_contig_2	Saur515_00537	CDS	1278		hypothetical protein
Saur515_contig_2	Saur515_00538	gene	432
Saur515_contig_2	Saur515_00538	CDS	432		membrane protein
Saur515_contig_2	Saur515_00539	gene	1035
Saur515_contig_2	Saur515_00539	CDS	1035		pyridine nucleotide-disulfide oxidoreductase
Saur515_contig_2	Saur515_00540	gene	336
Saur515_contig_2	Saur515_00540	CDS	336		Acetyltransferase (GNAT) family protein
Saur515_contig_2	Saur515_00541	gene	1005
Saur515_contig_2	Saur515_00541	CDS	1005		zinc-binding alcohol dehydrogenase
Saur515_contig_2	Saur515_00542	gene	516
Saur515_contig_2	Saur515_00542	CDS	516		acetyltransferase
Saur515_contig_2	Saur515_00543	gene	630
Saur515_contig_2	Saur515_00543	CDS	630		putative lipoprotein
Saur515_contig_2	Saur515_00544	gene	1674
Saur515_contig_2	Saur515_00544	CDS	1674		hypothetical protein
Saur515_contig_2	Saur515_00545	gene	1599
Saur515_contig_2	Saur515_00545	CDS	1599		L-lactate permease
Saur515_contig_2	Saur515_00546	gene	1479	mqo1
Saur515_contig_2	Saur515_00546	CDS	1479	mqo1	putative malate:quinone oxidoreductase 1
Saur515_contig_2	Saur515_00547	gene	456
Saur515_contig_2	Saur515_00547	CDS	456		membrane protein
Saur515_contig_2	Saur515_00548	gene	444	lytT
Saur515_contig_2	Saur515_00548	CDS	444	lytT	LytTr DNA-binding region-containing protein
Saur515_contig_2	Saur515_00549	gene	1374	hssS
Saur515_contig_2	Saur515_00549	CDS	1374	hssS	integral membrane sensor signal transduction histidine kinase
Saur515_contig_2	Saur515_00550	gene	675	hssR
Saur515_contig_2	Saur515_00550	CDS	675	hssR	winged helix family two component transcriptional regulator
Saur515_contig_2	Saur515_00551	gene	1056
Saur515_contig_2	Saur515_00551	CDS	1056		hemin ABC superfamily ATP binding cassette transporter, permease component
Saur515_contig_2	Saur515_00552	gene	666
Saur515_contig_2	Saur515_00552	CDS	666		hemin import ATP-binding protein
Saur515_contig_2	Saur515_00553	gene	357
Saur515_contig_2	Saur515_00553	CDS	357		truncated transposase for IS1272
Saur515_contig_2	Saur515_00554	gene	969
Saur515_contig_2	Saur515_00554	CDS	969		hypothetical protein
Saur515_contig_2	Saur515_00555	gene	456	tcaR
Saur515_contig_2	Saur515_00555	CDS	456	tcaR	teicoplanin resistance operon transcriptional regulator TcaR
Saur515_contig_2	Saur515_00556	gene	1383	tcaA
Saur515_contig_2	Saur515_00556	CDS	1383	tcaA	teicoplanin resistance associated membrane protein TcaA protein
Saur515_contig_2	Saur515_00557	gene	1209	tcaB
Saur515_contig_2	Saur515_00557	CDS	1209	tcaB	MFS family major facilitator transporter, teicoplanin:cation symporter
Saur515_contig_2	Saur515_00558	gene	552
Saur515_contig_2	Saur515_00558	CDS	552		TetR family transcriptional regulator
Saur515_contig_2	Saur515_00559	gene	648	emrA
Saur515_contig_2	Saur515_00559	CDS	648	emrA	multidrug resistance protein A, drug resistance transporter
Saur515_contig_2	Saur515_00560	gene	1932
Saur515_contig_2	Saur515_00560	CDS	1932		MFS family major facilitator multidrug:cation transporter
Saur515_contig_2	Saur515_00561	gene	639
Saur515_contig_2	Saur515_00561	CDS	639		hypothetical protein
Saur515_contig_2	Saur515_00562	gene	921
Saur515_contig_2	Saur515_00562	CDS	921		Alpha/beta hydrolase fold-3 domain-containing protein
Saur515_contig_2	Saur515_00563	gene	420
Saur515_contig_2	Saur515_00563	CDS	420		hypothetical protein
Saur515_contig_2	Saur515_00564	gene	492
Saur515_contig_2	Saur515_00564	CDS	492		hypothetical protein
Saur515_contig_2	Saur515_00565	gene	948	corA
Saur515_contig_2	Saur515_00565	CDS	948	corA	magnesium and cobalt transport protein
Saur515_contig_2	Saur515_00566	gene	1050	fni
Saur515_contig_2	Saur515_00566	CDS	1050	fni	isopentenyl-diphosphate delta-isomerase
Saur515_contig_2	Saur515_00567	gene	1209	gltS
Saur515_contig_2	Saur515_00567	CDS	1209	gltS	ESS family glutamate:sodium (Na+) symporter
Saur515_contig_2	Saur515_00568	gene	609
Saur515_contig_2	Saur515_00568	CDS	609		putative 3-methyladenine DNA glycosylase
Saur515_contig_2	Saur515_00569	gene	648
Saur515_contig_2	Saur515_00569	CDS	648		hypothetical protein
Saur515_contig_2	Saur515_00570	gene	900
Saur515_contig_2	Saur515_00570	CDS	900		ABC superfamily ATP binding cassette transporter, ABC protein
Saur515_contig_2	Saur515_00571	gene	1233
Saur515_contig_2	Saur515_00571	CDS	1233		ABC superfamily ATP binding cassette transporter, membrane protein
Saur515_contig_2	Saur515_00572	gene	327
Saur515_contig_2	Saur515_00572	CDS	327		hypothetical protein
Saur515_contig_2	Saur515_00573	gene	1020	galM
Saur515_contig_2	Saur515_00573	CDS	1020	galM	aldose 1-epimerase
Saur515_contig_2	Saur515_00574	gene	654	yiiM
Saur515_contig_2	Saur515_00574	CDS	654	yiiM	Protein YiiM
Saur515_contig_2	Saur515_00575	gene	687	rpiA
Saur515_contig_2	Saur515_00575	CDS	687	rpiA	ribose 5-phosphate isomerase
Saur515_contig_2	Saur515_00576	gene	1260
Saur515_contig_2	Saur515_00576	CDS	1260		metal-dependent membrane protease
Saur515_contig_2	Saur515_00577	gene	936	hutG
Saur515_contig_2	Saur515_00577	CDS	936	hutG	formiminoglutamase
Saur515_contig_2	Saur515_00578	gene	420	fosB
Saur515_contig_2	Saur515_00578	CDS	420	fosB	fosfomycin resistance protein FosB
Saur515_contig_2	Saur515_00579	gene	885
Saur515_contig_2	Saur515_00579	CDS	885		LysR family transcriptional regulator
Saur515_contig_2	Saur515_00580	gene	1662	hutU
Saur515_contig_2	Saur515_00580	CDS	1662	hutU	urocanate hydratase
Saur515_contig_2	Saur515_00581	gene	1239	hutI
Saur515_contig_2	Saur515_00581	CDS	1239	hutI	putative imidazolonepropionase
Saur515_contig_2	Saur515_00582	gene	1122
Saur515_contig_2	Saur515_00582	CDS	1122		amino acid amidohydrolase
Saur515_contig_2	Saur515_00583	gene	882
Saur515_contig_2	Saur515_00583	CDS	882		oxidoreductase
Saur515_contig_2	Saur515_00584	gene	570
Saur515_contig_2	Saur515_00584	CDS	570		hypothetical protein
Saur515_contig_2	Saur515_00585	gene	1314
Saur515_contig_2	Saur515_00585	CDS	1314		NhaC family sodium:proton (Na+:H) antiporter
Saur515_contig_2	Saur515_00586	gene	507
Saur515_contig_2	Saur515_00586	CDS	507		Activator of Hsp90 ATPase 1 family protein
Saur515_contig_2	Saur515_00587	gene	765
Saur515_contig_2	Saur515_00587	CDS	765		phosphosugar-binding transcriptional regulator
Saur515_contig_2	Saur515_00588	gene	1605
Saur515_contig_2	Saur515_00588	CDS	1605		PTS system glucose-specific IIBC component
Saur515_contig_2	Saur515_00589	gene	531
Saur515_contig_2	Saur515_00589	CDS	531		hypothetical protein
Saur515_contig_2	Saur515_00590	gene	918
Saur515_contig_2	Saur515_00590	CDS	918		sodium/bile acid symporter family protein
Saur515_contig_2	Saur515_00591	gene	636
Saur515_contig_2	Saur515_00591	CDS	636		haloacid dehalogenase-like hydrolase
Saur515_contig_2	Saur515_00592	gene	189
Saur515_contig_2	Saur515_00592	CDS	189		hypothetical protein
Saur515_contig_2	Saur515_00593	gene	186
Saur515_contig_2	Saur515_00593	CDS	186		hypothetical protein
Saur515_contig_2	Saur515_00594	gene	357
Saur515_contig_2	Saur515_00594	CDS	357		hypothetical protein
Saur515_contig_2	Saur515_00595	gene	1380
Saur515_contig_2	Saur515_00595	CDS	1380		APC family amino acid-polyamine-organocation transporter
Saur515_contig_2	Saur515_00596	gene	873
Saur515_contig_2	Saur515_00596	CDS	873		phosphosugar-binding transcriptional regulator RpiR family protein
Saur515_contig_2	Saur515_00597	gene	330
Saur515_contig_2	Saur515_00597	CDS	330		hypothetical protein
Saur515_contig_2	Saur515_00598	gene	738
Saur515_contig_2	Saur515_00598	CDS	738		hypothetical protein
Saur515_contig_2	Saur515_00599	gene	693
Saur515_contig_2	Saur515_00599	CDS	693		helix-turn-helix domain-containing protein
Saur515_contig_2	Saur515_00600	gene	798	suhB
Saur515_contig_2	Saur515_00600	CDS	798	suhB	inositol monophosphatase family protein
Saur515_contig_2	Saur515_00601	gene	948
Saur515_contig_2	Saur515_00601	CDS	948		cell envelope transcriptional attenuator
Saur515_contig_2	Saur515_00602	gene	3039
Saur515_contig_2	Saur515_00602	CDS	3039		molybdopterin oxidoreductase
Saur515_contig_2	Saur515_00603	gene	474
Saur515_contig_2	Saur515_00603	CDS	474		hypothetical protein
Saur515_contig_2	Saur515_00604	gene	234
Saur515_contig_2	Saur515_00604	CDS	234		hypothetical protein
Saur515_contig_2	Saur515_00605	gene	777	lytA
Saur515_contig_2	Saur515_00605	CDS	777	lytA	mannosyl-glycoprotein endo-beta-N-acetylglucosaminidase
Saur515_contig_2	Saur515_00606	gene	1125
Saur515_contig_2	Saur515_00606	CDS	1125		FAD-dependent oxidoreductase
Saur515_contig_2	Saur515_00607	gene	954
Saur515_contig_2	Saur515_00607	CDS	954		D-isomer specific 2-hydroxyacid dehydrogenase family protein
Saur515_contig_2	Saur515_00608	gene	501	ssaA_1
Saur515_contig_2	Saur515_00608	CDS	501	ssaA_1	secretory antigen SsaA
Saur515_contig_2	Saur515_00609	gene	423
Saur515_contig_2	Saur515_00609	CDS	423		hypothetical protein
Saur515_contig_2	Saur515_00610	gene	1083
Saur515_contig_2	Saur515_00610	CDS	1083		NAD/NADP octopine/nopaline dehydrogenase family protein
Saur515_contig_2	Saur515_00611	gene	1398	nhaC
Saur515_contig_2	Saur515_00611	CDS	1398	nhaC	putative Na+/H+ antiporter
Saur515_contig_2	Saur515_00612	gene	804	ssaA_2
Saur515_contig_2	Saur515_00612	CDS	804	ssaA_2	Secretory antigen precursor SsaA_1
Saur515_contig_2	Saur515_00613	gene	1956
Saur515_contig_2	Saur515_00613	CDS	1956		helix-turn-helix- domain containing protein
Saur515_contig_2	Saur515_00614	gene	744	sarY
Saur515_contig_2	Saur515_00614	CDS	744	sarY	staphylococcal accessory regulator Y
Saur515_contig_2	Saur515_00615	gene	327
Saur515_contig_2	Saur515_00615	CDS	327		hypothetical protein
Saur515_contig_2	Saur515_00616	gene	348	sarR
Saur515_contig_2	Saur515_00616	CDS	348	sarR	staphylococcal accessory regulator R, SarR
Saur515_contig_2	Saur515_00617	gene	837
Saur515_contig_2	Saur515_00617	CDS	837		urease accessory protein UreD
Saur515_contig_2	Saur515_00618	gene	615	ureG
Saur515_contig_2	Saur515_00618	CDS	615	ureG	urease accessory protein UreG
Saur515_contig_2	Saur515_00619	gene	690	ureF
Saur515_contig_2	Saur515_00619	CDS	690	ureF	urease accessory protein UreF
Saur515_contig_2	Saur515_00620	gene	453	ureE
Saur515_contig_2	Saur515_00620	CDS	453	ureE	urease accessory protein UreE
Saur515_contig_2	Saur515_00621	gene	1716	ureC
Saur515_contig_2	Saur515_00621	CDS	1716	ureC	urease subunit alpha
Saur515_contig_2	Saur515_00622	gene	411	ureB
Saur515_contig_2	Saur515_00622	CDS	411	ureB	urease subunit beta
Saur515_contig_2	Saur515_00623	gene	303	ureA
Saur515_contig_2	Saur515_00623	CDS	303	ureA	urease subunit gamma
Saur515_contig_2	Saur515_00624	gene	906	utp
Saur515_contig_2	Saur515_00624	CDS	906	utp	membrane-bound urea transporter
Saur515_contig_2	Saur515_00625	gene	1155	caiA
Saur515_contig_2	Saur515_00625	CDS	1155	caiA	acyl-CoA dehydrogenase
Saur515_contig_2	Saur515_00626	gene	909	fhuD
Saur515_contig_2	Saur515_00626	CDS	909	fhuD	iron (Fe+3) ABC superfamily ATP binding cassette transporter, binding protein
Saur515_contig_2	Saur515_00627	gene	942
Saur515_contig_2	Saur515_00627	CDS	942		inosine-uridine preferring nucleoside hydrolase family protein
Saur515_contig_2	Saur515_00628	gene	555
Saur515_contig_2	Saur515_00628	CDS	555		biotin biosynthesis BioY family protein
Saur515_contig_2	Saur515_00629	gene	771
Saur515_contig_2	Saur515_00629	CDS	771		acetyltransferase (GNAT) family protein
Saur515_contig_2	Saur515_00630	gene	798	fdhD
Saur515_contig_2	Saur515_00630	CDS	798	fdhD	formate dehydrogenase accessory protein
Saur515_contig_2	Saur515_00631	gene	783	modA
Saur515_contig_2	Saur515_00631	CDS	783	modA	molybdenum (Mo2+) ABC superfamily ATP binding cassette transporter, binding protein
Saur515_contig_2	Saur515_00632	gene	672	modB
Saur515_contig_2	Saur515_00632	CDS	672	modB	molybdenum (Mo2+) ABC superfamily ATP binding cassette transporter, membrane protein
Saur515_contig_2	Saur515_00633	gene	606	modC
Saur515_contig_2	Saur515_00633	CDS	606	modC	molybdenum (Mo2+) ABC superfamily ATP binding cassette transporter, ABC protein
Saur515_contig_2	Saur515_00634	gene	1005
Saur515_contig_2	Saur515_00634	CDS	1005		thiamine/molybdopterin biosynthesis ThiF/MoeB-like protein
Saur515_contig_2	Saur515_00635	gene	507	moaB
Saur515_contig_2	Saur515_00635	CDS	507	moaB	putative molybdenum cofactor biosynthesis protein B
Saur515_contig_2	Saur515_00636	gene	93
Saur515_contig_2	Saur515_00636	tRNA	93		tRNA-Gln(ttg)
Saur515_contig_2	Saur515_00637	gene	1260	moeA
Saur515_contig_2	Saur515_00637	CDS	1260	moeA	molybdopterin biosynthesis protein MoeA
Saur515_contig_2	Saur515_00638	gene	486	mobB
Saur515_contig_2	Saur515_00638	CDS	486	mobB	putative molybdopterin-guanine dinucleotide biosynthesis protein B
Saur515_contig_2	Saur515_00639	gene	447	moaE
Saur515_contig_2	Saur515_00639	CDS	447	moaE	Molybdopterin synthase catalytic subunit, MoaE
Saur515_contig_2	Saur515_00640	gene	234	moaD
Saur515_contig_2	Saur515_00640	CDS	234	moaD	Mmolybdopterin converting factor, subunit 1
Saur515_contig_2	Saur515_00641	gene	600	mobA
Saur515_contig_2	Saur515_00641	CDS	600	mobA	putative molybdopterin-guanine dinucleotide biosynthesis protein A
Saur515_contig_2	Saur515_00642	gene	1023
Saur515_contig_2	Saur515_00642	CDS	1023		molybdenum cofactor biosynthesis protein A
		repeat_region	194
Saur515_contig_2	Saur515_00643	gene	351	sarV
Saur515_contig_2	Saur515_00643	CDS	351	sarV	staphylococcal accessory regulator family protein
Saur515_contig_2	Saur515_00644	gene	1212
Saur515_contig_2	Saur515_00644	CDS	1212		major facilitator superfamily transporter
Saur515_contig_2	Saur515_00645	gene	441
Saur515_contig_2	Saur515_00645	CDS	441		MarR family transcriptional regulator
Saur515_contig_2	Saur515_00646	gene	765
Saur515_contig_2	Saur515_00646	CDS	765		hypothetical protein
Saur515_contig_2	Saur515_00647	gene	252
Saur515_contig_2	Saur515_00647	CDS	252		hypothetical protein
Saur515_contig_2	Saur515_00648	gene	1266	fmhB
Saur515_contig_2	Saur515_00648	CDS	1266	fmhB	peptidoglycan pentaglycine interpeptide biosynthetic protein FmhB
Saur515_contig_2	Saur515_00649	gene	3168
Saur515_contig_2	Saur515_00649	CDS	3168		RND superfamily resistance-nodulation-cell division acriflavin:proton (H+) antiporter
Saur515_contig_2	Saur515_00650	gene	318
Saur515_contig_2	Saur515_00650	CDS	318		hypothetical protein
Saur515_contig_2	Saur515_00651	gene	165
Saur515_contig_2	Saur515_00651	CDS	165		hypothetical protein
Saur515_contig_2	Saur515_00652	gene	909
Saur515_contig_2	Saur515_00652	CDS	909		AEC family malonate efflux carrier
Saur515_contig_2	Saur515_00653	gene	864	glcU
Saur515_contig_2	Saur515_00653	CDS	864	glcU	DMT superfamily drug/metabolite transporter
Saur515_contig_2	Saur515_00654	gene	888
Saur515_contig_2	Saur515_00654	CDS	888		acetyltransferase (GNAT) family protein
Saur515_contig_2	Saur515_00655	gene	2136	topB
Saur515_contig_2	Saur515_00655	CDS	2136	topB	putative DNA topoisomerase
Saur515_contig_2	Saur515_00656	gene	1335
Saur515_contig_2	Saur515_00656	CDS	1335		xanthine/uracil permeases family protein
Saur515_contig_2	Saur515_00657	gene	390
Saur515_contig_2	Saur515_00657	CDS	390		hypothetical protein
Saur515_contig_2	Saur515_00658	gene	309	rpsJ
Saur515_contig_2	Saur515_00658	CDS	309	rpsJ	30S ribosomal protein S10
Saur515_contig_2	Saur515_00659	gene	663	rplC
Saur515_contig_2	Saur515_00659	CDS	663	rplC	50S ribosomal protein L3
Saur515_contig_2	Saur515_00660	gene	624	rplD
Saur515_contig_2	Saur515_00660	CDS	624	rplD	50S ribosomal protein L4
Saur515_contig_2	Saur515_00661	gene	276	rplW
Saur515_contig_2	Saur515_00661	CDS	276	rplW	50S ribosomal protein L23
Saur515_contig_2	Saur515_00662	gene	834	rplB
Saur515_contig_2	Saur515_00662	CDS	834	rplB	50S ribosomal protein L2
Saur515_contig_2	Saur515_00663	gene	279	rpsS
Saur515_contig_2	Saur515_00663	CDS	279	rpsS	30S ribosomal protein S19
Saur515_contig_2	Saur515_00664	gene	354	rplV
Saur515_contig_2	Saur515_00664	CDS	354	rplV	50S ribosomal protein L22
Saur515_contig_2	Saur515_00665	gene	654	rpsC
Saur515_contig_2	Saur515_00665	CDS	654	rpsC	30S ribosomal protein S3
Saur515_contig_2	Saur515_00666	gene	435	rplP
Saur515_contig_2	Saur515_00666	CDS	435	rplP	50S ribosomal protein L16
Saur515_contig_2	Saur515_00667	gene	210	rpmC
Saur515_contig_2	Saur515_00667	CDS	210	rpmC	50S ribosomal protein L29
Saur515_contig_2	Saur515_00668	gene	264	rpsQ
Saur515_contig_2	Saur515_00668	CDS	264	rpsQ	30S ribosomal protein S17
Saur515_contig_2	Saur515_00669	gene	369	rplN
Saur515_contig_2	Saur515_00669	CDS	369	rplN	50S ribosomal protein L14
Saur515_contig_2	Saur515_00670	gene	318	rplX
Saur515_contig_2	Saur515_00670	CDS	318	rplX	50S ribosomal protein L24
Saur515_contig_2	Saur515_00671	gene	540	rplE
Saur515_contig_2	Saur515_00671	CDS	540	rplE	50S ribosomal protein L5
Saur515_contig_2	Saur515_00672	gene	186	rpsN_1
Saur515_contig_2	Saur515_00672	CDS	186	rpsN_1	30S ribosomal protein S14
Saur515_contig_2	Saur515_00673	gene	399	rpsH
Saur515_contig_2	Saur515_00673	CDS	399	rpsH	30S ribosomal protein S8
Saur515_contig_2	Saur515_00674	gene	537	rplF
Saur515_contig_2	Saur515_00674	CDS	537	rplF	50S ribosomal protein L6
Saur515_contig_2	Saur515_00675	gene	360	rplR
Saur515_contig_2	Saur515_00675	CDS	360	rplR	50S ribosomal protein L18
Saur515_contig_2	Saur515_00676	gene	501	rpsE
Saur515_contig_2	Saur515_00676	CDS	501	rpsE	30S ribosomal protein S5
Saur515_contig_2	Saur515_00677	gene	180	rpmD
Saur515_contig_2	Saur515_00677	CDS	180	rpmD	50S ribosomal protein L30
Saur515_contig_2	Saur515_00678	gene	441	rplO
Saur515_contig_2	Saur515_00678	CDS	441	rplO	50S ribosomal protein L15
Saur515_contig_2	Saur515_00679	gene	1293	secY_2
Saur515_contig_2	Saur515_00679	CDS	1293	secY_2	Sec family Type I general secretory pathway preprotein translocase SecY_1
Saur515_contig_2	Saur515_00680	gene	648	adk
Saur515_contig_2	Saur515_00680	CDS	648	adk	Nucleoside-triphosphate--adenylate kinase
Saur515_contig_2	Saur515_00681	gene	219	infA
Saur515_contig_2	Saur515_00681	CDS	219	infA	translation initiation factor IF-1
Saur515_contig_2	Saur515_00682	gene	114	rpmJ
Saur515_contig_2	Saur515_00682	CDS	114	rpmJ	50S ribosomal protein L36
Saur515_contig_2	Saur515_00683	gene	366	rpsM
Saur515_contig_2	Saur515_00683	CDS	366	rpsM	30S ribosomal protein S13
Saur515_contig_2	Saur515_00684	gene	390	rpsK
Saur515_contig_2	Saur515_00684	CDS	390	rpsK	30S ribosomal protein S11
Saur515_contig_2	Saur515_00685	gene	945	rpoA
Saur515_contig_2	Saur515_00685	CDS	945	rpoA	DNA-directed RNA polymerase subunit alpha
Saur515_contig_2	Saur515_00686	gene	369	rplQ
Saur515_contig_2	Saur515_00686	CDS	369	rplQ	50S ribosomal protein L17
Saur515_contig_2	Saur515_00687	gene	810	cbiO_1
Saur515_contig_2	Saur515_00687	CDS	810	cbiO_1	cobalt transporter ATP-binding subunit
Saur515_contig_2	Saur515_00688	gene	861	cbiO_2
Saur515_contig_2	Saur515_00688	CDS	861	cbiO_2	cobalt transporter ATP-binding subunit
Saur515_contig_2	Saur515_00689	gene	807
Saur515_contig_2	Saur515_00689	CDS	807		cobalt (Co2+) ABC superfamily ATP binding cassette transporter, membrane protein
Saur515_contig_2	Saur515_00690	gene	804	truA
Saur515_contig_2	Saur515_00690	CDS	804	truA	putative tRNA pseudouridine synthase
Saur515_contig_2	Saur515_00691	gene	438	rplM
Saur515_contig_2	Saur515_00691	CDS	438	rplM	50S ribosomal protein L13
Saur515_contig_2	Saur515_00692	gene	399	rpsI
Saur515_contig_2	Saur515_00692	CDS	399	rpsI	30S ribosomal protein S9
Saur515_contig_2	Saur515_00693	gene	1098
Saur515_contig_2	Saur515_00693	CDS	1098		hypothetical protein
Saur515_contig_2	Saur515_00694	gene	294
Saur515_contig_2	Saur515_00694	CDS	294		hypothetical protein
Saur515_contig_2	Saur515_00695	gene	792
Saur515_contig_2	Saur515_00695	CDS	792		hypothetical protein
Saur515_contig_2	Saur515_00696	gene	1137	clpA
Saur515_contig_2	Saur515_00696	CDS	1137	clpA	AAA domain protein
Saur515_contig_2	Saur515_00697	gene	1407
Saur515_contig_2	Saur515_00697	CDS	1407		hypothetical protein
Saur515_contig_2	Saur515_00698	gene	1665	alsS
Saur515_contig_2	Saur515_00698	CDS	1665	alsS	putative acetolactate synthase
Saur515_contig_2	Saur515_00699	gene	705	budA1
Saur515_contig_2	Saur515_00699	CDS	705	budA1	alpha-acetolactate decarboxylase
Saur515_contig_2	Saur515_00700	gene	426
Saur515_contig_2	Saur515_00700	CDS	426		truncated MHC class II analog protein
Saur515_contig_2	Saur515_00701	gene	816
Saur515_contig_2	Saur515_00701	CDS	816		putative hydrolase
Saur515_contig_2	Saur515_00702	gene	855
Saur515_contig_2	Saur515_00702	CDS	855		membrane-bound metalloendopeptidase
Saur515_contig_2	Saur515_00703	gene	2424	hysA
Saur515_contig_2	Saur515_00703	CDS	2424	hysA	hyaluronate lyase 2
Saur515_contig_2	Saur515_00704	gene	417
Saur515_contig_2	Saur515_00704	CDS	417		MerR family transcriptional regulator
Saur515_contig_2	Saur515_00705	gene	849
Saur515_contig_2	Saur515_00705	CDS	849		oxidoreductase, aldo/keto reductase
Saur515_contig_2	Saur515_00706	gene	126
Saur515_contig_2	Saur515_00706	CDS	126		hypothetical protein
Saur515_contig_2	Saur515_00707	gene	609
Saur515_contig_2	Saur515_00707	CDS	609		hypothetical protein
Saur515_contig_2	Saur515_00708	gene	741
Saur515_contig_2	Saur515_00708	CDS	741		NAD-dependent deacetylase
Saur515_contig_2	Saur515_00709	gene	756	deoR
Saur515_contig_2	Saur515_00709	CDS	756	deoR	deoR-family regulatory protein
Saur515_contig_2	Saur515_00710	gene	429	lacA
Saur515_contig_2	Saur515_00710	CDS	429	lacA	galactose-6-phosphate isomerase subunit LacA
Saur515_contig_2	Saur515_00711	gene	516	lacB
Saur515_contig_2	Saur515_00711	CDS	516	lacB	galactose-6-phosphate isomerase LacB subunit
Saur515_contig_2	Saur515_00712	gene	933	lacC
Saur515_contig_2	Saur515_00712	CDS	933	lacC	tagatose-6-phosphate kinase
Saur515_contig_2	Saur515_00713	gene	981	lacD
Saur515_contig_2	Saur515_00713	CDS	981	lacD	tagatose 1,6-diphosphate aldolase
Saur515_contig_2	Saur515_00714	gene	312
Saur515_contig_2	Saur515_00714	CDS	312		PTS system lactose/cellobiose-specific IIA component
Saur515_contig_2	Saur515_00715	gene	1713
Saur515_contig_2	Saur515_00715	CDS	1713		PTS system lactose/cellobiose-specific IIBC component
Saur515_contig_2	Saur515_00716	gene	1413	lacG
Saur515_contig_2	Saur515_00716	CDS	1413	lacG	6-phospho-beta-galactosidase
Saur515_contig_2	Saur515_00717	gene	870
Saur515_contig_2	Saur515_00717	CDS	870		alpha/beta cell surface hydrolase
Saur515_contig_2	Saur515_00718	gene	1005
Saur515_contig_2	Saur515_00718	CDS	1005		putative NADP-dependent zinc-binding dehydrogenase
Saur515_contig_2	Saur515_00719	gene	1002
Saur515_contig_2	Saur515_00719	CDS	1002		Alcohol dehydrogenase zinc-binding type 1
Saur515_contig_2	Saur515_00720	gene	1563	betT
Saur515_contig_2	Saur515_00720	CDS	1563	betT	choline transport protein BetT
Saur515_contig_2	Saur515_00721	gene	537
Saur515_contig_2	Saur515_00721	CDS	537		hypothetical protein
Saur515_contig_2	Saur515_00722	gene	240
Saur515_contig_2	Saur515_00722	CDS	240		small integral membrane protein
Saur515_contig_2	Saur515_00723	gene	510
Saur515_contig_2	Saur515_00723	CDS	510		Alkaline shock protein 23
Saur515_contig_3	Saur515_00724	gene	594	ppi
Saur515_contig_3	Saur515_00724	CDS	594	ppi	putative cyclophilin type peptidyl-prolyl cis-trans isomerase
Saur515_contig_3	Saur515_00725	gene	384	kapB
Saur515_contig_3	Saur515_00725	CDS	384	kapB	kinase associated protein B
Saur515_contig_3	Saur515_00726	gene	2406	mnhA
Saur515_contig_3	Saur515_00726	CDS	2406	mnhA	monovalent cation antiporter-3 subunit A, MnhA
Saur515_contig_3	Saur515_00727	gene	429	mnhB_1
Saur515_contig_3	Saur515_00727	CDS	429	mnhB_1	CPA3 family monovalent cation:proton (H+) antiporter-3 subunit B
Saur515_contig_3	Saur515_00728	gene	342	mnhC_1
Saur515_contig_3	Saur515_00728	CDS	342	mnhC_1	CPA3 family monovalent cation:proton (H+) antiporter-3 subunit C
Saur515_contig_3	Saur515_00729	gene	1497	mnhD_1
Saur515_contig_3	Saur515_00729	CDS	1497	mnhD_1	CPA3 family monovalent cation:proton (H+) antiporter-3 subunit D
Saur515_contig_3	Saur515_00730	gene	480	mnhE_1
Saur515_contig_3	Saur515_00730	CDS	480	mnhE_1	CPA3 family monovalent cation:proton (H+) antiporter-3 subunit E
Saur515_contig_3	Saur515_00731	gene	294	mnhF_1
Saur515_contig_3	Saur515_00731	CDS	294	mnhF_1	CPA3 family monovalent cation:proton (H+) antiporter-3 subunit F
Saur515_contig_3	Saur515_00732	gene	357	mnhG_1
Saur515_contig_3	Saur515_00732	CDS	357	mnhG_1	CPA3 family monovalent cation:proton (H+) antiporter-3 subunit G
Saur515_contig_3	Saur515_00733	gene	1155
Saur515_contig_3	Saur515_00733	CDS	1155		pyridine nucleotide-disulfide oxidoreductase
Saur515_contig_3	Saur515_00734	gene	375
Saur515_contig_3	Saur515_00734	CDS	375		thioesterase superfamily protein
Saur515_contig_3	Saur515_00735	gene	1317
Saur515_contig_3	Saur515_00735	CDS	1317		NhaC family sodium:proton (Na+:H+) antiporter
Saur515_contig_3	Saur515_00736	gene	1476	ampA
Saur515_contig_3	Saur515_00736	CDS	1476	ampA	cytosol aminopeptidase
Saur515_contig_3	Saur515_00737	gene	1209
Saur515_contig_3	Saur515_00737	CDS	1209		pyridine nucleotide-disulfide oxidoreductase
Saur515_contig_3	Saur515_00738	gene	360	sufA
Saur515_contig_3	Saur515_00738	CDS	360	sufA	iron-sulfur cluster assembly accessory protein
Saur515_contig_3	Saur515_00739	gene	237
Saur515_contig_3	Saur515_00739	CDS	237		hypothetical protein
Saur515_contig_3	Saur515_00740	gene	1065
Saur515_contig_3	Saur515_00740	CDS	1065		pyridine nucleotide-disulfide oxidoreductase
Saur515_contig_3	Saur515_00741	gene	324
Saur515_contig_3	Saur515_00741	CDS	324		hypothetical protein
Saur515_contig_3	Saur515_00742	gene	243
Saur515_contig_3	Saur515_00742	CDS	243		nitrogen-fixing NifU domain-containing protein
Saur515_contig_3	Saur515_00743	gene	1176	dltD
Saur515_contig_3	Saur515_00743	CDS	1176	dltD	D-alanine lipoteichoic acid and wall teichoic acid esterification secreted protein
Saur515_contig_3	Saur515_00744	gene	237	dltC
Saur515_contig_3	Saur515_00744	CDS	237	dltC	D-alanine-activating enzyme/D-alanine-D-alanyl, dltC protein
Saur515_contig_3	Saur515_00745	gene	1215	dltB
Saur515_contig_3	Saur515_00745	CDS	1215	dltB	D-alanine membrane transfer protein
Saur515_contig_3	Saur515_00746	gene	1458	dltA
Saur515_contig_3	Saur515_00746	CDS	1458	dltA	D-alanine-activating enzyme/D-alanine-D-alanyl, dltA protein
Saur515_contig_3	Saur515_00747	gene	153
Saur515_contig_3	Saur515_00747	CDS	153		hypothetical protein
Saur515_contig_3	Saur515_00748	gene	960
Saur515_contig_3	Saur515_00748	CDS	960		glyoxylate reductase
Saur515_contig_3	Saur515_00749	gene	780
Saur515_contig_3	Saur515_00749	CDS	780		HAD-superfamily hydrolase
Saur515_contig_3	Saur515_00750	gene	435
Saur515_contig_3	Saur515_00750	CDS	435		hypothetical protein
Saur515_contig_3	Saur515_00751	gene	267
Saur515_contig_3	Saur515_00751	CDS	267		hypothetical protein
Saur515_contig_3	Saur515_00752	gene	384
Saur515_contig_3	Saur515_00752	CDS	384		hypothetical protein
Saur515_contig_3	Saur515_00753	gene	918	lipA
Saur515_contig_3	Saur515_00753	CDS	918	lipA	Lipoyl synthase, LipA
Saur515_contig_3	Saur515_00754	gene	1320
Saur515_contig_3	Saur515_00754	CDS	1320		bifunctional 5-nucleotidase/2,3-cyclic phosphodiesterase
Saur515_contig_3	Saur515_00755	gene	828
Saur515_contig_3	Saur515_00755	CDS	828		sulfite exporter TauE/SafE-like protein
Saur515_contig_3	Saur515_00756	gene	849
Saur515_contig_3	Saur515_00756	CDS	849		hypothetical protein
Saur515_contig_3	Saur515_00757	gene	1068
Saur515_contig_3	Saur515_00757	CDS	1068		2-nitropropane dioxygenase
Saur515_contig_3	Saur515_00758	gene	1041
Saur515_contig_3	Saur515_00758	CDS	1041		putative Mg2+ and Co2+ transporter, CorB
Saur515_contig_3	Saur515_00759	gene	315
Saur515_contig_3	Saur515_00759	CDS	315		hypothetical protein
Saur515_contig_3	Saur515_00760	gene	1398	sufB
Saur515_contig_3	Saur515_00760	CDS	1398	sufB	ABC superfamily ATP binding cassette transporter, membrane protein
Saur515_contig_3	Saur515_00761	gene	465	iscU
Saur515_contig_3	Saur515_00761	CDS	465	iscU	SUF system FeS assembly protein
Saur515_contig_3	Saur515_00762	gene	1242	sufS
Saur515_contig_3	Saur515_00762	CDS	1242	sufS	cysteine desulfurase, SufS subfamily
Saur515_contig_3	Saur515_00763	gene	1308	sufD
Saur515_contig_3	Saur515_00763	CDS	1308	sufD	ABC superfamily ATP binding cassette transporter, membrane protein
Saur515_contig_3	Saur515_00764	gene	762	sufC
Saur515_contig_3	Saur515_00764	CDS	762	sufC	ABC superfamily ATP binding cassette transporter, ABC protein
Saur515_contig_3	Saur515_00765	gene	852
Saur515_contig_3	Saur515_00765	CDS	852		integral membrane protein
Saur515_contig_3	Saur515_00766	gene	195
Saur515_contig_3	Saur515_00766	CDS	195		putative CsbD family general stress response protein
Saur515_contig_3	Saur515_00767	gene	822
Saur515_contig_3	Saur515_00767	CDS	822		ABC superfamily ATP binding cassette transporter, binding protein
Saur515_contig_3	Saur515_00768	gene	696
Saur515_contig_3	Saur515_00768	CDS	696		binding-protein-dependent transport system inner membrane protein
Saur515_contig_3	Saur515_00769	gene	1026
Saur515_contig_3	Saur515_00769	CDS	1026		DL-methionine transporter ATP-binding subunit
Saur515_contig_3	Saur515_00770	gene	297
Saur515_contig_3	Saur515_00770	CDS	297		thioredoxin
Saur515_contig_3	Saur515_00771	gene	390
Saur515_contig_3	Saur515_00771	CDS	390		putative small primase-like protein (Toprim domain)
Saur515_contig_3	Saur515_00772	gene	879	ywqG
Saur515_contig_3	Saur515_00772	CDS	879	ywqG	putative protein YwqG
Saur515_contig_3	Saur515_00773	gene	114
Saur515_contig_3	Saur515_00773	CDS	114		hypothetical protein
Saur515_contig_3	Saur515_00774	gene	381	gcvH
Saur515_contig_3	Saur515_00774	CDS	381	gcvH	glycine cleavage system H protein
Saur515_contig_3	Saur515_00775	gene	357	arsC1
Saur515_contig_3	Saur515_00775	CDS	357	arsC1	putative arsenate Reductase (ArsC) family protein
Saur515_contig_3	Saur515_00776	gene	321
Saur515_contig_3	Saur515_00776	CDS	321		thioredoxin
Saur515_contig_3	Saur515_00777	gene	540
Saur515_contig_3	Saur515_00777	CDS	540		nitroreductase family protein
Saur515_contig_3	Saur515_00778	gene	717	aroD
Saur515_contig_3	Saur515_00778	CDS	717	aroD	3-dehydroquinate dehydratase
Saur515_contig_3	Saur515_00779	gene	423	osmC
Saur515_contig_3	Saur515_00779	CDS	423	osmC	osmotically inducible protein OsmC
Saur515_contig_3	Saur515_00780	gene	495
Saur515_contig_3	Saur515_00780	CDS	495		hypothetical protein
Saur515_contig_3	Saur515_00781	gene	618
Saur515_contig_3	Saur515_00781	CDS	618		putative LysE type translocator protein
Saur515_contig_3	Saur515_00782	gene	582	gpmA1
Saur515_contig_3	Saur515_00782	CDS	582	gpmA1	phosphoglycerate mutase family protein
Saur515_contig_3	Saur515_00783	gene	237
Saur515_contig_3	Saur515_00783	CDS	237		hypothetical protein
Saur515_contig_3	Saur515_00784	gene	204
Saur515_contig_3	Saur515_00784	CDS	204		hypothetical protein
Saur515_contig_3	Saur515_00785	gene	261
Saur515_contig_3	Saur515_00785	CDS	261		hypothetical protein
Saur515_contig_3	Saur515_00786	gene	189
Saur515_contig_3	Saur515_00786	CDS	189		hypothetical protein
Saur515_contig_3	Saur515_00787	gene	570
Saur515_contig_3	Saur515_00787	CDS	570		hypothetical protein
Saur515_contig_3	Saur515_00788	gene	285
Saur515_contig_3	Saur515_00788	CDS	285		hypothetical protein
Saur515_contig_3	Saur515_00789	gene	219
Saur515_contig_3	Saur515_00789	CDS	219		hypothetical protein
Saur515_contig_3	Saur515_00790	gene	201	cspC
Saur515_contig_3	Saur515_00790	CDS	201	cspC	cold-shock DNA-binding domain protein, CspC
Saur515_contig_3	Saur515_00791	gene	687
Saur515_contig_3	Saur515_00791	CDS	687		staphylococcal thermonuclease precursor
Saur515_contig_3	Saur515_00792	gene	471
Saur515_contig_3	Saur515_00792	CDS	471		anaerobic ribonucleoside-triphosphate reductase activating protein
Saur515_contig_3	Saur515_00793	gene	1023	ssp
Saur515_contig_3	Saur515_00793	CDS	1023	ssp	secretory extracellular matrix and plasma binding protein
Saur515_contig_3	Saur515_00794	gene	1527
Saur515_contig_3	Saur515_00794	CDS	1527		von Willebrand factor-binding protein
Saur515_contig_3	Saur515_00795	gene	2802
Saur515_contig_3	Saur515_00795	CDS	2802		fibrinogen-binding protein
Saur515_contig_3	Saur515_00796	gene	531
Saur515_contig_3	Saur515_00796	CDS	531		N-acetyltransferase GCN5
Saur515_contig_3	Saur515_00797	gene	522
Saur515_contig_3	Saur515_00797	CDS	522		hypothetical protein
Saur515_contig_3	Saur515_00798	gene	729
Saur515_contig_3	Saur515_00798	CDS	729		hypothetical protein
Saur515_contig_3	Saur515_00799	gene	324
Saur515_contig_3	Saur515_00799	CDS	324		hypothetical protein
Saur515_contig_3	Saur515_00800	gene	359	ssrA
Saur515_contig_3	Saur515_00800	tmRNA	359	ssrA	transfer-messenger RNA, SsrA
Saur515_contig_3	Saur515_00801	gene	465	smpB
Saur515_contig_3	Saur515_00801	CDS	465	smpB	putative tmRNA-binding protein
Saur515_contig_3	Saur515_00802	gene	2373	rnr
Saur515_contig_3	Saur515_00802	CDS	2373	rnr	exoribonuclease, VacB/RNase II family
Saur515_contig_3	Saur515_00803	gene	741	est
Saur515_contig_3	Saur515_00803	CDS	741	est	carboxyesterase -like protein
Saur515_contig_3	Saur515_00804	gene	234	secG
Saur515_contig_3	Saur515_00804	CDS	234	secG	preprotein translocase subunit SecG
Saur515_contig_3	Saur515_00805	gene	459
Saur515_contig_3	Saur515_00805	CDS	459		hypothetical protein
Saur515_contig_3	Saur515_00806	gene	1305	eno
Saur515_contig_3	Saur515_00806	CDS	1305	eno	enolase (2-phosphoglycerate dehydrogenase)
Saur515_contig_3	Saur515_00807	gene	1518	pgm
Saur515_contig_3	Saur515_00807	CDS	1518	pgm	putative 2,3-bisphosphoglycerate-independent phosphoglycerate mutase
Saur515_contig_3	Saur515_00808	gene	762	tpi
Saur515_contig_3	Saur515_00808	CDS	762	tpi	triose-phosphate isomerase
Saur515_contig_3	Saur515_00809	gene	1191	pgk
Saur515_contig_3	Saur515_00809	CDS	1191	pgk	phosphoglycerate kinase
Saur515_contig_3	Saur515_00810	gene	1011	gap
Saur515_contig_3	Saur515_00810	CDS	1011	gap	glyceraldehyde-3-phosphate dehydrogenase (phosphorylating)
Saur515_contig_3	Saur515_00811	gene	1014
Saur515_contig_3	Saur515_00811	CDS	1014		DeoR family transcriptional regulator
Saur515_contig_3	Saur515_00812	gene	630
Saur515_contig_3	Saur515_00812	CDS	630		hypothetical protein
Saur515_contig_3	Saur515_00813	gene	870
Saur515_contig_3	Saur515_00813	CDS	870		NAD dependent epimerase/dehydratase familyprotein
Saur515_contig_3	Saur515_00814	gene	588	clpP
Saur515_contig_3	Saur515_00814	CDS	588	clpP	ATP-dependent Clp protease proteolytic subunit
Saur515_contig_3	Saur515_00815	gene	73
Saur515_contig_3	Saur515_00815	tRNA	73		tRNA-Arg(ccg)
Saur515_contig_3	Saur515_00816	gene	945	whiA
Saur515_contig_3	Saur515_00816	CDS	945	whiA	sporulation regulator WhiA
Saur515_contig_3	Saur515_00817	gene	996
Saur515_contig_3	Saur515_00817	CDS	996		Gluconeogenesis factor
Saur515_contig_3	Saur515_00818	gene	912
Saur515_contig_3	Saur515_00818	CDS	912		putative P-loop ATPase/kinase
Saur515_contig_3	Saur515_00819	gene	936	trxB
Saur515_contig_3	Saur515_00819	CDS	936	trxB	thioredoxin-disulfide reductase
Saur515_contig_3	Saur515_00820	gene	1440
Saur515_contig_3	Saur515_00820	CDS	1440		hypothetical protein
Saur515_contig_3	Saur515_00821	gene	486
Saur515_contig_3	Saur515_00821	CDS	486		putative acetyltransferase
Saur515_contig_3	Saur515_00822	gene	840	lgt
Saur515_contig_3	Saur515_00822	CDS	840	lgt	prolipoprotein diacylglyceryl transferase
Saur515_contig_3	Saur515_00823	gene	933	hprK
Saur515_contig_3	Saur515_00823	CDS	933	hprK	HPr(Ser) kinase/phosphatase
Saur515_contig_3	Saur515_00824	gene	2847	uvrA
Saur515_contig_3	Saur515_00824	CDS	2847	uvrA	excision endonuclease subunit UvrA
Saur515_contig_3	Saur515_00825	gene	1986	uvrB
Saur515_contig_3	Saur515_00825	CDS	1986	uvrB	excision endonuclease subunit UvrB
Saur515_contig_3	Saur515_00826	gene	237
Saur515_contig_3	Saur515_00826	CDS	237		hypothetical protein
Saur515_contig_3	Saur515_00827	gene	651
Saur515_contig_3	Saur515_00827	CDS	651		putative HD-family metal-dependent phosphohydrolase
Saur515_contig_3	Saur515_00828	gene	840
Saur515_contig_3	Saur515_00828	CDS	840		peptidoglycan hydrolysis related protein
Saur515_contig_3	Saur515_00829	gene	993
Saur515_contig_3	Saur515_00829	CDS	993		peptide chain release factor 2
Saur515_contig_3	Saur515_00830	gene	2532	secA
Saur515_contig_3	Saur515_00830	CDS	2532	secA	Sec family Type I general secretory pathway preprotein translocase subunit SecA
Saur515_contig_3	Saur515_00831	gene	573	yfiA
Saur515_contig_3	Saur515_00831	CDS	573	yfiA	sigma 54 modulation protein/ribosomal protein S30EA
Saur515_contig_3	Saur515_00832	gene	675	comFC
Saur515_contig_3	Saur515_00832	CDS	675	comFC	putative amidophosphoribosyltransferase, ComFC
Saur515_contig_3	Saur515_00833	gene	1083
Saur515_contig_3	Saur515_00833	CDS	1083		superfamily II DNA/RNA helicase ComFA
Saur515_contig_3	Saur515_00834	gene	867
Saur515_contig_3	Saur515_00834	CDS	867		hypothetical protein
Saur515_contig_3	Saur515_00835	gene	642
Saur515_contig_3	Saur515_00835	CDS	642		hypothetical protein
Saur515_contig_3	Saur515_00836	gene	1056
Saur515_contig_3	Saur515_00836	CDS	1056		glycosyl transferase family protein
Saur515_contig_3	Saur515_00837	gene	1071
Saur515_contig_3	Saur515_00837	CDS	1071		diguanylate cyclase GGDEF domain protein
Saur515_contig_3	Saur515_00838	gene	762	yjjP
Saur515_contig_3	Saur515_00838	CDS	762	yjjP	Inner membrane protein YjjP
Saur515_contig_3	Saur515_00839	gene	495
Saur515_contig_3	Saur515_00839	CDS	495		hypothetical protein
Saur515_contig_3	Saur515_00840	gene	1227	pepT
Saur515_contig_3	Saur515_00840	CDS	1227	pepT	M20 family peptidase T
Saur515_contig_3	Saur515_00841	gene	1125
Saur515_contig_3	Saur515_00841	CDS	1125		glycerate kinase
Saur515_contig_3	Saur515_00842	gene	321
Saur515_contig_3	Saur515_00842	CDS	321		hypothetical protein
Saur515_contig_3	Saur515_00843	gene	879
Saur515_contig_3	Saur515_00843	CDS	879		hypothetical protein
Saur515_contig_3	Saur515_00844	gene	519
Saur515_contig_3	Saur515_00844	CDS	519		hypothetical protein
Saur515_contig_3	Saur515_00845	gene	924	murB
Saur515_contig_3	Saur515_00845	CDS	924	murB	putative UDP-N-acetylenolpyruvoylglucosamine reductase
Saur515_contig_3	Saur515_00846	gene	315
Saur515_contig_3	Saur515_00846	CDS	315		hypothetical protein
Saur515_contig_3	Saur515_00847	gene	1029
Saur515_contig_3	Saur515_00847	CDS	1029		ABC-type siderophore binding protein
Saur515_contig_3	Saur515_00848	gene	762	sstC
Saur515_contig_3	Saur515_00848	CDS	762	sstC	iron (Fe+3) ABC superfamily ATP binding cassette transporter, ABC protein
Saur515_contig_3	Saur515_00849	gene	957	sstB
Saur515_contig_3	Saur515_00849	CDS	957	sstB	iron (Fe+3) ABC superfamily ATP binding cassette transporter, membrane protein
Saur515_contig_3	Saur515_00850	gene	1014	sstA
Saur515_contig_3	Saur515_00850	CDS	1014	sstA	iron (Fe+3) ABC superfamily ATP binding cassette transporter, membrane protein
Saur515_contig_3	Saur515_00851	gene	972	nrdF
Saur515_contig_3	Saur515_00851	CDS	972	nrdF	ribonucleoside-diphosphate reductase subunit beta
Saur515_contig_3	Saur515_00852	gene	2106	nrdE
Saur515_contig_3	Saur515_00852	CDS	2106	nrdE	ribonucleoside-diphosphate reductase subunit alpha
Saur515_contig_3	Saur515_00853	gene	399	nrdI
Saur515_contig_3	Saur515_00853	CDS	399	nrdI	NrdI protein involved in ribonucleotide reductase function
Saur515_contig_3	Saur515_00854	gene	867	cntI
Saur515_contig_3	Saur515_00854	CDS	867	cntI	Pseudopaline exporter CntI
Saur515_contig_3	Saur515_00855	gene	501	folE
Saur515_contig_3	Saur515_00855	CDS	501	folE	NADPH-dependent 7-cyano-7-deazaguanine reductase
Saur515_contig_3	Saur515_00856	gene	1506
Saur515_contig_3	Saur515_00856	CDS	1506		POT family proton (H+)-dependent oligopeptide transporter
Saur515_contig_3	Saur515_00857	gene	918
Saur515_contig_3	Saur515_00857	CDS	918		putative lipid kinase
Saur515_contig_3	Saur515_00858	gene	543
Saur515_contig_3	Saur515_00858	CDS	543		Putative 5'(3')-deoxyribonucleotidase
Saur515_contig_3	Saur515_00859	gene	1059
Saur515_contig_3	Saur515_00859	CDS	1059		histidinol-phosphate aminotransferase
Saur515_contig_3	Saur515_00860	gene	1515
Saur515_contig_3	Saur515_00860	CDS	1515		ABC-type proline/glycine betaine transport systems, permease component
Saur515_contig_3	Saur515_00861	gene	978
Saur515_contig_3	Saur515_00861	CDS	978		glycine/betaine/carnitine/choline ABC superfamily ATP binding cassette transporter, ABC protein
Saur515_contig_3	Saur515_00862	gene	1782
Saur515_contig_3	Saur515_00862	CDS	1782		ATP-dependent DNA helicase
Saur515_contig_3	Saur515_00863	gene	1878
Saur515_contig_3	Saur515_00863	CDS	1878		ABC superfamily ATP binding cassette transporter, ABC protein
Saur515_contig_3	Saur515_00864	gene	1941
Saur515_contig_3	Saur515_00864	CDS	1941		phosphoglycerol transferase I
Saur515_contig_3	Saur515_00865	gene	1005
Saur515_contig_3	Saur515_00865	CDS	1005		allophanate hydrolase subunit 2
Saur515_contig_3	Saur515_00866	gene	711
Saur515_contig_3	Saur515_00866	CDS	711		allophanate hydrolase subunit 1
Saur515_contig_3	Saur515_00867	gene	609	pabC
Saur515_contig_3	Saur515_00867	CDS	609	pabC	Branched-chain amino acid aminotransferase/4-amino-4-deoxychorismate lyase-like protein
Saur515_contig_3	Saur515_00868	gene	1152	pabB
Saur515_contig_3	Saur515_00868	CDS	1152	pabB	anthranilate synthase
Saur515_contig_3	Saur515_00869	gene	594	pabA
Saur515_contig_3	Saur515_00869	CDS	594	pabA	para-aminobenzoate synthase, glutamine amidotransferase, component II
Saur515_contig_3	Saur515_00870	gene	669	queC
Saur515_contig_3	Saur515_00870	CDS	669	queC	queuosine biosynthesis protein QueC
Saur515_contig_3	Saur515_00871	gene	420
Saur515_contig_3	Saur515_00871	CDS	420		6-pyruvoyl-tetrahydropterin synthase
Saur515_contig_3	Saur515_00872	gene	714	queE
Saur515_contig_3	Saur515_00872	CDS	714	queE	7-cyano-7-deazaguanosine (preQ0) biosynthesis protein
Saur515_contig_3	Saur515_00873	gene	585
Saur515_contig_3	Saur515_00873	CDS	585		hypothetical protein
Saur515_contig_3	Saur515_00874	gene	441
Saur515_contig_3	Saur515_00874	CDS	441		hypothetical protein
Saur515_contig_3	Saur515_00875	gene	474
Saur515_contig_3	Saur515_00875	CDS	474		hypothetical protein
Saur515_contig_3	Saur515_00876	gene	687	saeR
Saur515_contig_3	Saur515_00876	CDS	687	saeR	winged helix family two component transcriptional regulator
Saur515_contig_3	Saur515_00877	gene	1056	saeS
Saur515_contig_3	Saur515_00877	CDS	1056	saeS	integral membrane sensor signal transduction histidine kinase
Saur515_contig_3	Saur515_00878	gene	984
Saur515_contig_3	Saur515_00878	CDS	984		undecaprenyl phosphate 4-deoxy-4-formamido-L-arabinose transferase
Saur515_contig_3	Saur515_00879	gene	840
Saur515_contig_3	Saur515_00879	CDS	840		oxidoreductase, aldo/keto reductase family
Saur515_contig_3	Saur515_00880	gene	1350
Saur515_contig_3	Saur515_00880	CDS	1350		hypothetical protein
Saur515_contig_3	Saur515_00881	gene	1182	nagA
Saur515_contig_3	Saur515_00881	CDS	1182	nagA	putative N-acetylglucosamine-6-phosphate deacetylase
Saur515_contig_3	Saur515_00882	gene	1959
Saur515_contig_3	Saur515_00882	CDS	1959		PTS system D-fructose-specific transporter subunit IIABC
Saur515_contig_3	Saur515_00883	gene	921	pfkB
Saur515_contig_3	Saur515_00883	CDS	921	pfkB	fructose 1-phosphate kinase
Saur515_contig_3	Saur515_00884	gene	765
Saur515_contig_3	Saur515_00884	CDS	765		fructose operon transcriptional repressor
Saur515_contig_3	Saur515_00885	gene	483
Saur515_contig_3	Saur515_00885	CDS	483		putative prolyl-tRNA synthetase
Saur515_contig_3	Saur515_00886	gene	465
Saur515_contig_3	Saur515_00886	CDS	465		hypothetical protein
Saur515_contig_3	Saur515_00887	gene	1167	norA
Saur515_contig_3	Saur515_00887	CDS	1167	norA	multidrug/H+ antiporter
Saur515_contig_3	Saur515_00888	gene	423
Saur515_contig_3	Saur515_00888	CDS	423		hypothetical protein
Saur515_contig_3	Saur515_00889	gene	618
Saur515_contig_3	Saur515_00889	CDS	618		hypothetical protein
Saur515_contig_3	Saur515_00890	gene	285
Saur515_contig_3	Saur515_00890	CDS	285		hypothetical protein
Saur515_contig_3	Saur515_00891	gene	1374	phrB
Saur515_contig_3	Saur515_00891	CDS	1374	phrB	deoxyribodipyrimidine photolyase
Saur515_contig_3	Saur515_00892	gene	1554
Saur515_contig_3	Saur515_00892	CDS	1554		DASS family divalent anion:sodium (Na+) symporter
Saur515_contig_3	Saur515_00893	gene	288
Saur515_contig_3	Saur515_00893	CDS	288		hypothetical protein
Saur515_contig_3	Saur515_00894	gene	909
Saur515_contig_3	Saur515_00894	CDS	909		oxidoreductase, aldo/keto reductase family
Saur515_contig_3	Saur515_00895	gene	927
Saur515_contig_3	Saur515_00895	CDS	927		putative G3E family GTPase
Saur515_contig_3	Saur515_00896	gene	444
Saur515_contig_3	Saur515_00896	CDS	444		MarR family transcriptional regulator
Saur515_contig_3	Saur515_00897	gene	1674
Saur515_contig_3	Saur515_00897	CDS	1674		ABC superfamily ATP binding cassette transporter, ABC protein
Saur515_contig_3	Saur515_00898	gene	1632
Saur515_contig_3	Saur515_00898	CDS	1632		ABC superfamily ATP binding cassette transporter, ABC protein
Saur515_contig_3	Saur515_00899	gene	876	uppP
Saur515_contig_3	Saur515_00899	CDS	876	uppP	undecaprenyl pyrophosphate phosphatase
Saur515_contig_3	Saur515_00900	gene	684
Saur515_contig_3	Saur515_00900	CDS	684		hypothetical protein
Saur515_contig_3	Saur515_00901	gene	459
Saur515_contig_3	Saur515_00901	CDS	459		hypothetical protein
Saur515_contig_3	Saur515_00902	gene	567
Saur515_contig_3	Saur515_00902	CDS	567		putative lysine decarboxylase
Saur515_contig_3	Saur515_00903	gene	543	rimL
Saur515_contig_3	Saur515_00903	CDS	543	rimL	GNAT family acetyltransferase
Saur515_contig_3	Saur515_00904	gene	300
Saur515_contig_3	Saur515_00904	CDS	300		hypothetical protein
Saur515_contig_3	Saur515_00905	gene	396
Saur515_contig_3	Saur515_00905	CDS	396		hypothetical protein
Saur515_contig_3	Saur515_00906	gene	444
Saur515_contig_3	Saur515_00906	CDS	444		putative acetyltransferase
Saur515_contig_3	Saur515_00907	gene	690
Saur515_contig_3	Saur515_00907	CDS	690		hypothetical protein
Saur515_contig_3	Saur515_00908	gene	489
Saur515_contig_3	Saur515_00908	CDS	489		hypothetical protein
Saur515_contig_3	Saur515_00909	gene	1221
Saur515_contig_3	Saur515_00909	CDS	1221		sugar efflux transporter
Saur515_contig_3	Saur515_00910	gene	867
Saur515_contig_3	Saur515_00910	CDS	867		LysR family transcriptional regulator
Saur515_contig_3	Saur515_00911	gene	645
Saur515_contig_3	Saur515_00911	CDS	645		hypothetical protein
Saur515_contig_3	Saur515_00912	gene	474
Saur515_contig_3	Saur515_00912	CDS	474		hypothetical protein
Saur515_contig_3	Saur515_00913	gene	717
Saur515_contig_3	Saur515_00913	CDS	717		putative transcriptional regulatory protein
Saur515_contig_3	Saur515_00914	gene	426	sarX
Saur515_contig_3	Saur515_00914	CDS	426	sarX	staphylococcal accessory regulator protein X
Saur515_contig_3	Saur515_00915	gene	1944	araC_2
Saur515_contig_3	Saur515_00915	CDS	1944	araC_2	AraC family transcription regulator
Saur515_contig_3	Saur515_00916	gene	210
Saur515_contig_3	Saur515_00916	CDS	210		hypothetical protein
Saur515_contig_3	Saur515_00917	gene	645
Saur515_contig_3	Saur515_00917	CDS	645		Integral membrane protein interacts with FtsH-like protein
Saur515_contig_3	Saur515_00918	gene	798
Saur515_contig_3	Saur515_00918	CDS	798		secretory antigen SsaA-like protein
Saur515_contig_3	Saur515_00919	gene	1008	pitA
Saur515_contig_3	Saur515_00919	CDS	1008	pitA	low-affinity inorganic phosphate transporter
Saur515_contig_3	Saur515_00920	gene	618
Saur515_contig_3	Saur515_00920	CDS	618		putative phosphate uptake regulator
Saur515_contig_3	Saur515_00921	gene	1890
Saur515_contig_3	Saur515_00921	CDS	1890		putative permease
Saur515_contig_3	Saur515_00922	gene	762
Saur515_contig_3	Saur515_00922	CDS	762		antimicrobial peptide ABC transporter ATPase
Saur515_contig_3	Saur515_00923	gene	1041	graS
Saur515_contig_3	Saur515_00923	CDS	1041	graS	sensor histidine kinase, GraS
Saur515_contig_3	Saur515_00924	gene	675	graR
Saur515_contig_3	Saur515_00924	CDS	675	graR	winged helix family two component transcriptional regulator
Saur515_contig_3	Saur515_00925	gene	924
Saur515_contig_3	Saur515_00925	CDS	924		hypothetical protein
Saur515_contig_3	Saur515_00926	gene	507
Saur515_contig_3	Saur515_00926	CDS	507		GNAT family acetyltransferase
Saur515_contig_3	Saur515_00927	gene	429
Saur515_contig_3	Saur515_00927	CDS	429		hypothetical protein
Saur515_contig_3	Saur515_00928	gene	1044
Saur515_contig_3	Saur515_00928	CDS	1044		alpha/beta hydrolase
Saur515_contig_3	Saur515_00929	gene	1068
Saur515_contig_3	Saur515_00929	CDS	1068		branched-chain amino acid transport system II carrier protein
Saur515_contig_3	Saur515_00930	gene	498
Saur515_contig_3	Saur515_00930	CDS	498		hypothetical protein
Saur515_contig_3	Saur515_00931	gene	363	dhaM
Saur515_contig_3	Saur515_00931	CDS	363	dhaM	dihydroxyacetone kinase, phosphotransfer subunit
Saur515_contig_3	Saur515_00932	gene	585
Saur515_contig_3	Saur515_00932	CDS	585		dihydroxyacetone kinase, DhaL subunit
Saur515_contig_3	Saur515_00933	gene	969
Saur515_contig_3	Saur515_00933	CDS	969		dihydroxyacetone kinase family protein
Saur515_contig_3	Saur515_00934	gene	1017	fecD
Saur515_contig_3	Saur515_00934	CDS	1017	fecD	iron-dicitrate transporter subunit FecD
Saur515_contig_3	Saur515_00935	gene	1005	fhuB
Saur515_contig_3	Saur515_00935	CDS	1005	fhuB	iron (Fe3+) ABC superfamily ATP binding cassette transporter, membrane protein
Saur515_contig_3	Saur515_00936	gene	798	fhuA
Saur515_contig_3	Saur515_00936	CDS	798	fhuA	iron (Fe3+) ABC superfamily ATP binding cassette transporter, ABC protein
Saur515_contig_3	Saur515_00937	gene	834
Saur515_contig_3	Saur515_00937	CDS	834		putative ABC transporter permease
Saur515_contig_3	Saur515_00938	gene	1230	nupC2
Saur515_contig_3	Saur515_00938	CDS	1230	nupC2	Na+ dependent nucleoside transporter domain-containing protein
Saur515_contig_3	Saur515_00939	gene	1728	abcA
Saur515_contig_3	Saur515_00939	CDS	1728	abcA	ABC superfamily ATP binding cassette transporter, ABC protein
Saur515_contig_3	Saur515_00940	gene	1296	pbp4
Saur515_contig_3	Saur515_00940	CDS	1296	pbp4	serine-type D-Ala-D-Ala carboxypeptidase
Saur515_contig_3	Saur515_00941	gene	399	tagD
Saur515_contig_3	Saur515_00941	CDS	399	tagD	glycerol-3-phosphate cytidylyltransferase
Saur515_contig_3	Saur515_00942	gene	1062	tagX
Saur515_contig_3	Saur515_00942	CDS	1062	tagX	teichoic acid biosynthesis protein X
Saur515_contig_3	Saur515_00943	gene	1104	tagB
Saur515_contig_3	Saur515_00943	CDS	1104	tagB	teichoic acid biosynthesis protein B
Saur515_contig_3	Saur515_00944	gene	813	tagG
Saur515_contig_3	Saur515_00944	CDS	813	tagG	teichoic acid ABC superfamily ATP binding cassette transporter, membrane protein
Saur515_contig_3	Saur515_00945	gene	795	tagH
Saur515_contig_3	Saur515_00945	CDS	795	tagH	Teichoic acid export ATP-binding protein, TagH
Saur515_contig_3	Saur515_00946	gene	765	wecG
Saur515_contig_3	Saur515_00946	CDS	765	wecG	teichoic acid biosynthesis protein
Saur515_contig_3	Saur515_00947	gene	753
Saur515_contig_3	Saur515_00947	CDS	753		hypothetical protein
Saur515_contig_3	Saur515_00948	gene	645
Saur515_contig_3	Saur515_00948	CDS	645		iron-dependent repressor
Saur515_contig_3	Saur515_00949	gene	744	mntA
Saur515_contig_3	Saur515_00949	CDS	744	mntA	ABC superfamily ATP binding cassette transporter, ABC protein
Saur515_contig_3	Saur515_00950	gene	837	mntB
Saur515_contig_3	Saur515_00950	CDS	837	mntB	ABC superfamily ATP binding cassette transporter, membrane protein
Saur515_contig_3	Saur515_00951	gene	930	mntC
Saur515_contig_3	Saur515_00951	CDS	930	mntC	ABC superfamily ATP binding cassette transporter, binding protein
Saur515_contig_3	Saur515_00952	gene	2043
Saur515_contig_3	Saur515_00952	CDS	2043		sodium/hydrogen exchanger family protein
Saur515_contig_3	Saur515_00953	gene	438	mnhG_2
Saur515_contig_3	Saur515_00953	CDS	438	mnhG_2	monovalent cation antiporter-3, MnhG_1
Saur515_contig_3	Saur515_00954	gene	303	mnhF_2
Saur515_contig_3	Saur515_00954	CDS	303	mnhF_2	monovalent cation antiporter-3, MnhF_1
Saur515_contig_3	Saur515_00955	gene	483	mnhE_2
Saur515_contig_3	Saur515_00955	CDS	483	mnhE_2	monovalent cation antiporter-3, MnhE_1
Saur515_contig_3	Saur515_00956	gene	1497	mnhD_2
Saur515_contig_3	Saur515_00956	CDS	1497	mnhD_2	monovalent cation antiporter-3, MnhD_1
Saur515_contig_3	Saur515_00957	gene	345	mnhC_2
Saur515_contig_3	Saur515_00957	CDS	345	mnhC_2	monovalent cation antiporter-3, MnhC_1
Saur515_contig_3	Saur515_00958	gene	426	mnhB_2
Saur515_contig_3	Saur515_00958	CDS	426	mnhB_2	monovalent cation antiporter-3, MnhB_1
Saur515_contig_3	Saur515_00959	gene	2403	mnh_A1
Saur515_contig_3	Saur515_00959	CDS	2403	mnh_A1	monovalent cation/H+ antiporter subunit A, MnhA_1
Saur515_contig_3	Saur515_00960	gene	561
Saur515_contig_3	Saur515_00960	CDS	561		DNA integration/recombination/invertion protein
Saur515_contig_3	Saur515_00961	gene	204
Saur515_contig_3	Saur515_00961	CDS	204		hypothetical protein
Saur515_contig_3	Saur515_00962	gene	225
Saur515_contig_3	Saur515_00962	CDS	225		hypothetical protein
Saur515_contig_3	Saur515_00963	gene	930
Saur515_contig_3	Saur515_00963	CDS	930		hypothetical protein
Saur515_contig_3	Saur515_00964	gene	375	sarA
Saur515_contig_3	Saur515_00964	CDS	375	sarA	staphylococcal accessory regulator family protein
Saur515_contig_3	Saur515_00965	gene	789
Saur515_contig_3	Saur515_00965	CDS	789		alpha/beta hydrolase
Saur515_contig_3	Saur515_00966	gene	717
Saur515_contig_3	Saur515_00966	CDS	717		hypothetical protein
Saur515_contig_3	Saur515_00967	gene	507
Saur515_contig_3	Saur515_00967	CDS	507		hypothetical protein
Saur515_contig_3	Saur515_00968	gene	801
Saur515_contig_3	Saur515_00968	CDS	801		putative hydrolase
Saur515_contig_3	Saur515_00969	gene	720
Saur515_contig_3	Saur515_00969	CDS	720		haloacid dehalogenase-like hydrolase
Saur515_contig_3	Saur515_00970	gene	987
Saur515_contig_3	Saur515_00970	CDS	987		iron (Fe3+) ABC superfamily ATP binding cassette transporter, membrane protein
Saur515_contig_3	Saur515_00971	gene	888
Saur515_contig_3	Saur515_00971	CDS	888		iron (Fe3+) ABC superfamily ATP binding cassette transporter, binding protein
Saur515_contig_3	Saur515_00972	gene	636
Saur515_contig_3	Saur515_00972	CDS	636		deoxyribonuclease
Saur515_contig_3	Saur515_00973	gene	1662	argS
Saur515_contig_3	Saur515_00973	CDS	1662	argS	putative arginyl-tRNA synthetase
Saur515_contig_3	Saur515_00974	gene	417	ywiB
Saur515_contig_3	Saur515_00974	CDS	417	ywiB	putative beta-barrel protein YwiB
Saur515_contig_3	Saur515_00975	gene	108
Saur515_contig_3	Saur515_00975	CDS	108		hypothetical protein
Saur515_contig_3	Saur515_00976	gene	1011
Saur515_contig_3	Saur515_00976	CDS	1011		zinc-binding alcohol dehydrogenase
Saur515_contig_3	Saur515_00977	gene	507
Saur515_contig_3	Saur515_00977	CDS	507		hypothetical protein
Saur515_contig_3	Saur515_00978	gene	1296
Saur515_contig_3	Saur515_00978	CDS	1296		metal-dependent phosphohydrolase
Saur515_contig_3	Saur515_00979	gene	477
Saur515_contig_3	Saur515_00979	CDS	477		GNAT family acetyltransferase
Saur515_contig_3	Saur515_00980	gene	537
Saur515_contig_3	Saur515_00980	CDS	537		putative flavodoxin
Saur515_contig_3	Saur515_00981	gene	939
Saur515_contig_3	Saur515_00981	CDS	939		oxidoreductase, aldo/keto reductase family
Saur515_contig_3	Saur515_00982	gene	627
Saur515_contig_3	Saur515_00982	CDS	627		hypothetical protein
Saur515_contig_3	Saur515_00983	gene	246
Saur515_contig_3	Saur515_00983	CDS	246		hypothetical protein
Saur515_contig_3	Saur515_00984	gene	636
Saur515_contig_3	Saur515_00984	CDS	636		hypothetical protein
Saur515_contig_4	Saur515_00985	gene	1938	isdB
Saur515_contig_4	Saur515_00985	CDS	1938	isdB	iron transport associated domain-containing protein
Saur515_contig_4	Saur515_00986	gene	1053	isdA
Saur515_contig_4	Saur515_00986	CDS	1053	isdA	iron (Fe2+)-regulated surface determinant protein IsdA
Saur515_contig_4	Saur515_00987	gene	684	isdC
Saur515_contig_4	Saur515_00987	CDS	684	isdC	iron (Fe2+)-regulated surface determinant protein IsdC
Saur515_contig_4	Saur515_00988	gene	1077	isdD
Saur515_contig_4	Saur515_00988	CDS	1077	isdD	heme ABC transporter, membrane component IsdD
Saur515_contig_4	Saur515_00989	gene	879	isdE
Saur515_contig_4	Saur515_00989	CDS	879	isdE	iron compound ABC transporter
Saur515_contig_4	Saur515_00990	gene	969	isdF
Saur515_contig_4	Saur515_00990	CDS	969	isdF	iron transport permease protein
Saur515_contig_4	Saur515_00991	gene	735	srtB
Saur515_contig_4	Saur515_00991	CDS	735	srtB	sortase B transpeptidase
Saur515_contig_4	Saur515_00992	gene	324	isdG
Saur515_contig_4	Saur515_00992	CDS	324	isdG	iron (Fe2+)-regulated surface determinant protein IsdG
Saur515_contig_4	Saur515_00993	gene	741	spoU
Saur515_contig_4	Saur515_00993	CDS	741	spoU	SpoU rRNA methylase family protein
Saur515_contig_4	Saur515_00994	gene	1059	pheS
Saur515_contig_4	Saur515_00994	CDS	1059	pheS	putative phenylalanyl-tRNA synthetase alpha chain
Saur515_contig_4	Saur515_00995	gene	2403	pheT
Saur515_contig_4	Saur515_00995	CDS	2403	pheT	putative phenylalanyl-tRNA synthetase beta chain
Saur515_contig_4	Saur515_00996	gene	939	rnhC
Saur515_contig_4	Saur515_00996	CDS	939	rnhC	ribonuclease HIII
Saur515_contig_4	Saur515_00997	gene	267	zapA
Saur515_contig_4	Saur515_00997	CDS	267	zapA	putative cell division protein, ZapA
Saur515_contig_4	Saur515_00998	gene	522
Saur515_contig_4	Saur515_00998	CDS	522		colicin V production protein
Saur515_contig_4	Saur515_00999	gene	1713
[truncated: 3,436 more rows]
