# Supplementary material for: Global Transcriptomic Response of Staphylococcus aureus to Virulent Bacteriophage Infection
Source: Viruses. 2022 Mar 9;14(3):567. doi: 10.3390/v14030567 (PMC8950790; doi:10.3390/v14030567)
Supplement: Supplementary file 1 [file viruses-14-00567-s001.zip › Table S2.xlsx]

## Sheet: 5 min
Table S2. Gene expression profiles of S. aureus SA515 infection with the vB_SauM-515A1 bacteriophage.
Geneid	Chr	genes	product	Start	End	Strand	Length	transcript_id	logFC	logCPM	PValue	FDR
Saur515_00001	Saur515_contig_1		hypothetical protein	95	487	-	393	Saur515_00001	0.349732	5.75244	0.0473347	0.0830641
Saur515_00002	Saur515_contig_1	rbsR	sugar-binding transcriptional regulator, LacI	867	1865	+	999	Saur515_00002	0.192234	6.1812	0.207158	0.285715
Saur515_00003	Saur515_contig_1	rbsU	DMT superfamily drug/metabolite transporter	2097	2978	+	882	Saur515_00003	-0.041068	6.00016	0.774883	0.825309
Saur515_00004	Saur515_contig_1	rbsD	ribose ABC superfamily ATP binding cassette transporter, membrane protein	2993	3397	+	405	Saur515_00004	0.304532	5.43386	0.0753698	0.121973
Saur515_00005	Saur515_contig_1	rbsK	putative ribokinase	3425	4339	+	915	Saur515_00005	0.52348	6.96511	0.00168328	0.00499693
Saur515_00006	Saur515_contig_1		SAM dependent methyltransferase	4590	5351	+	762	Saur515_00006	0.228171	4.66822	0.16664	0.237849
Saur515_00007	Saur515_contig_1	bglA	glycoside hydrolase	5785	7221	-	1437	Saur515_00007	0.374227	4.53059	0.0992647	0.153874
Saur515_00008	Saur515_contig_1		PTS system glucose-specific IIA component	7237	8028	-	792	Saur515_00008	0.492167	3.33307	0.0634735	0.106585
Saur515_00009	Saur515_contig_1		UbiC transcription regulator-associated domain protein	8177	8881	+	705	Saur515_00009	1.58112	7.04778	1.5565e-09	7.3485e-08
Saur515_00010	Saur515_contig_1	lrgB_1	antiholin-like protein LrgB	8989	9690	-	702	Saur515_00010	0.997349	8.97121	0.000817991	0.00270372
Saur515_00011	Saur515_contig_1	lrgA_1	murein hydrolase regulator	9683	10120	-	438	Saur515_00011	0.765342	4.59859	0.0101536	0.0229319
Saur515_00012	Saur515_contig_1	lytR	two component transcriptional regulator, LytR	10239	10979	-	741	Saur515_00012	1.13516	5.88856	1.27177e-09	6.24441e-08
Saur515_00013	Saur515_contig_1	lytS	autolysis histidine kinase LytS	10982	12736	-	1755	Saur515_00013	0.857156	7.77591	5.67183e-09	1.90402e-07
Saur515_00014	Saur515_contig_1	scdA	cell division and morphogenesis-related protein	12983	13657	-	675	Saur515_00014	-0.261141	9.30359	0.0211322	0.0421785
Saur515_00015	Saur515_contig_1		glycosyl transferase family protein	13797	15521	-	1725	Saur515_00015	-0.0640999	10.3211	0.510431	0.598142
Saur515_00016	Saur515_contig_1		Putative polyribitolphosphotransferase	15554	17242	-	1689	Saur515_00016	-0.211201	9.62798	0.0702251	0.115551
Saur515_00017	Saur515_contig_1		ribitol-5-phosphate dehydrogenase	17264	18289	-	1026	Saur515_00017	-0.33725	8.86235	0.0036072	0.0094612
Saur515_00018	Saur515_contig_1	ispD_1	2-C-methyl-D-erythritol 4-phosphate cytidylyltransferase 2, IspD_2	18282	18998	-	717	Saur515_00018	0.031623	8.26548	0.695251	0.760286
Saur515_00019	Saur515_contig_1	tarF	CDP-glycerol:poly(glycerophosphate) glycerophosphotransferase	19274	20443	-	1170	Saur515_00019	0.248191	7.45439	0.0304195	0.0566615
Saur515_00020	Saur515_contig_1		Putative polyribitolphosphotransferase	20871	22565	-	1695	Saur515_00020	0.0304653	8.9137	0.764358	0.81729
Saur515_00021	Saur515_contig_1		ribitol-5-phosphate dehydrogenase	22587	23612	-	1026	Saur515_00021	-0.311986	7.79004	0.030656	0.0570587
Saur515_00022	Saur515_contig_1	ispD_2	2-C-methyl-D-erythritol 4-phosphate cytidylyltransferase 1, IspD_1	23605	24321	-	717	Saur515_00022	-0.442491	7.7203	0.00394476	0.0101764
Saur515_00023	Saur515_contig_1		oxidoreductase, zinc-binding dehydrogenase family	24849	25892	-	1044	Saur515_00023	-0.211985	4.19879	0.250698	0.333043
Saur515_00025	Saur515_contig_1		zinc-binding alcohol dehydrogenase	26064	27119	-	1056	Saur515_00025	-0.0387057	2.49624	0.909079	0.931076
Saur515_00026	Saur515_contig_1		PTS system galactitol-specific IIC component	27137	28396	-	1260	Saur515_00026	-0.196251	1.81986	0.695797	0.760544
Saur515_00029	Saur515_contig_1		transcriptional antiterminator	29376	31472	-	2097	Saur515_00029	0.984401	2.34036	0.0168285	0.035101
Saur515_00030	Saur515_contig_1	rihA	inosine/uridine-preferring nucleoside hydrolase	31811	32746	-	936	Saur515_00030	0.274112	6.30095	0.0302235	0.056382
Saur515_00031	Saur515_contig_1		PTS system maltose/glucose-specific IICB component	33108	34637	+	1530	Saur515_00031	-0.164915	7.95625	0.221021	0.300779
Saur515_00032	Saur515_contig_1	ldh	L-lactate dehydrogenase	34957	35910	-	954	Saur515_00032	0.0250037	14.6566	0.82491	0.868044
Saur515_00033	Saur515_contig_1		nitric oxide dioxygenase	36483	37628	+	1146	Saur515_00033	-0.583329	12.7831	0.000119121	0.000538566
Saur515_00034	Saur515_contig_1		hypothetical protein	37654	37827	+	174	Saur515_00034	-0.45133	9.23694	0.00206002	0.00594283
Saur515_00035	Saur515_contig_1		hypothetical protein	37984	38340	+	357	Saur515_00035	-1.04198	7.02191	1.35711e-07	2.16086e-06
Saur515_00036	Saur515_contig_1		ABC superfamily ATP binding cassette transporter, binding protein	38538	40013	+	1476	Saur515_00036	-0.877655	8.71949	2.8406e-06	2.4642e-05
Saur515_00037	Saur515_contig_1		hypothetical protein	40327	41556	-	1230	Saur515_00037	0.0956478	6.22733	0.441049	0.533836
Saur515_00041	Saur515_contig_1	fadB	3-hydroxyacyl-CoA dehydrogenase	46527	48788	+	2262	Saur515_00041	-0.674157	1.91685	0.166018	0.237237
Saur515_00042	Saur515_contig_1	fadA	putative acyl-CoA acetyltransferase FadA	48818	50002	+	1185	Saur515_00042	-0.728425	2.05817	0.0598959	0.101965
Saur515_00043	Saur515_contig_1	coa	staphylocoagulase	50605	52515	-	1911	Saur515_00043	-1.20799	5.88672	8.31613e-07	9.19644e-06
Saur515_00044	Saur515_contig_1		Staphylococcal complement inhibitor SCIN	52705	53049	+	345	Saur515_00044	0.154095	4.1301	0.556497	0.639308
Saur515_00045	Saur515_contig_1	glpQ1	Membrane domain of membrane-anchored glycerophosphoryl diester phosphodiesterase	53213	54976	-	1764	Saur515_00045	1.13564	7.05192	7.06882e-10	4.01808e-08
Saur515_00046	Saur515_contig_1	pflA	pyruvate formate-lyase activating enzyme	55312	56067	-	756	Saur515_00046	-0.0609786	12.7434	0.595242	0.674352
Saur515_00047	Saur515_contig_1	pflB	formate C-acetyltransferase	56090	58339	-	2250	Saur515_00047	-0.303984	14.6152	0.0191883	0.0389317
Saur515_00048	Saur515_contig_1		iron (Fe3+) ABC superfamily ATP binding cassette transporter, membrane/binding protein	58927	59895	+	969	Saur515_00048	0.472343	5.73614	0.00298377	0.00807624
Saur515_00049	Saur515_contig_1		Two-component sensor histidine kinase	59892	61448	+	1557	Saur515_00049	0.607171	6.08247	0.000295213	0.00115222
Saur515_00050	Saur515_contig_1		DNA-binding response regulator AraC family protein	61441	62199	+	759	Saur515_00050	0.270596	6.0128	0.0614186	0.103981
Saur515_00051	Saur515_contig_1	uhpT	putative sugar phosphate transport protein	62558	63937	-	1380	Saur515_00051	-3.30763	6.22177	7.74542e-09	2.29097e-07
Saur515_00052	Saur515_contig_1		isoprenylcysteine carboxyl methyltransferase	64170	64664	+	495	Saur515_00052	-0.0649385	6.24439	0.63359	0.706387
Saur515_00053	Saur515_contig_1	iolE	sugar phosphate isomerase/epimerase	65025	65993	-	969	Saur515_00053	0.283986	6.37101	0.0180721	0.0370137
Saur515_00054	Saur515_contig_1	mviM	NADH-dependent dehydrogenase	66048	67088	-	1041	Saur515_00054	0.230943	5.44721	0.218322	0.297798
Saur515_00055	Saur515_contig_1		oxidoreductase	67113	68189	-	1077	Saur515_00055	0.029261	5.59673	0.8607	0.894967
Saur515_00056	Saur515_contig_1		maltose/maltodextrin ABC superfamily ATP binding cassette transporter, membrane protein	68263	69102	-	840	Saur515_00056	0.110954	4.66628	0.562981	0.644644
Saur515_00057	Saur515_contig_1		maltose/maltodextrin ABC superfamily ATP binding cassette transporter, membrane protein	69104	70372	-	1269	Saur515_00057	0.178234	5.05115	0.256945	0.339505
Saur515_00058	Saur515_contig_1		maltose/maltodextrin ABC superfamily ATP binding cassette transporter, binding protein	70375	71646	-	1272	Saur515_00058	0.122426	4.5508	0.470082	0.560764
Saur515_00059	Saur515_contig_1	msmX	maltose/maltodextrin ABC superfamily ATP binding cassette transporter, ABC protein	71659	72756	-	1098	Saur515_00059	0.742812	4.28795	0.000978088	0.00312657
Saur515_00060	Saur515_contig_1		M23/M37 peptidase domain-containing protein	73139	73717	-	579	Saur515_00060	0.331038	2.76612	0.25462	0.337158
Saur515_00061	Saur515_contig_1	azoR	FMN-dependent NADH-azoreductase, AzoR	73926	74552	+	627	Saur515_00061	0.49584	6.09556	0.00182411	0.00536311
Saur515_00062	Saur515_contig_1		putative staphylococcal lipoprotein	74742	75515	+	774	Saur515_00062	0.58187	4.16881	0.00932956	0.0213657
Saur515_00063	Saur515_contig_1	ggt	gamma-glutamyltranspeptidase	75813	77819	-	2007	Saur515_00063	0.22357	4.92614	0.135788	0.200336
Saur515_00064	Saur515_contig_1	rlp	ABC-type dipeptide transport system periplasmic component-like protein	77857	79632	-	1776	Saur515_00064	0.199253	3.68732	0.489635	0.57921
Saur515_00065	Saur515_contig_1		oligopeptide ABC superfamily ATP binding cassette transporter, membrane protein	79649	80812	-	1164	Saur515_00065	0.194233	2.59223	0.48048	0.569845
Saur515_00066	Saur515_contig_1		putative transport system permease	80818	82251	-	1434	Saur515_00066	0.817251	2.68455	0.00491772	0.0122444
Saur515_00067	Saur515_contig_1		ABC transporter ATP-binding protein	82253	83845	+	1593	Saur515_00067	0.205506	5.5421	0.118589	0.17861
Saur515_00068	Saur515_contig_1		RES domain-containing protein	84110	85222	-	1113	Saur515_00068	-0.773129	6.7672	1.22051e-05	8.17804e-05
Saur515_00069	Saur515_contig_1		hypothetical protein	85209	86132	-	924	Saur515_00069	-1.1741	7.25897	2.6445e-10	2.09427e-08
Saur515_00070	Saur515_contig_1		hypothetical protein	86134	86976	-	843	Saur515_00070	-0.833747	7.61265	3.39335e-09	1.30167e-07
Saur515_00071	Saur515_contig_1	hsdR	type-I restriction-modification system restriction endonuclease subunit	87181	89970	-	2790	Saur515_00071	-0.255267	9.20224	0.00255352	0.00706752
Saur515_00072	Saur515_contig_1		hypothetical protein	90183	90464	+	282	Saur515_00072	0.875425	3.23469	0.00458345	0.0115765
Saur515_00073	Saur515_contig_1		phosphosugar-binding transcriptional regulator, RpiR family	90658	91536	-	879	Saur515_00073	0.706659	6.63169	9.68033e-05	0.000456334
Saur515_00074	Saur515_contig_1	murP	N-acetylmuramic acid phosphotransfer permease	91536	92990	-	1455	Saur515_00074	0.838931	6.49529	1.66374e-05	0.000106645
Saur515_00075	Saur515_contig_1	murQ	N-acetylmuramic acid 6-phosphate etherase	93002	93898	-	897	Saur515_00075	0.777727	3.85946	0.00336781	0.00895773
Saur515_00076	Saur515_contig_1		hypothetical protein	93898	94953	-	1056	Saur515_00076	0.520059	4.869	0.0152635	0.0323871
Saur515_00077	Saur515_contig_1		PTS system, glucose-specific IICBA component	95539	97584	+	2046	Saur515_00077	0.73594	9.86675	1.00643e-06	1.06042e-05
Saur515_00078	Saur515_contig_1	ipdC	thiamine pyrophosphate TPP binding domain-containing protein	97858	99498	+	1641	Saur515_00078	0.458359	7.19466	0.000382476	0.00144458
Saur515_00079	Saur515_contig_1		isochorismatase family protein	99565	100122	+	558	Saur515_00079	0.34923	5.40682	0.00791566	0.0185783
Saur515_00080	Saur515_contig_1	brnQ1	putative branched-chain amino acid transport system carrier protein	100398	101753	+	1356	Saur515_00080	1.14123	7.54491	3.94878e-10	2.69285e-08
Saur515_00081	Saur515_contig_1	rocD1	putative ornithine aminotransferase precursor	102006	103190	+	1185	Saur515_00081	0.679568	2.03568	0.141944	0.207548
Saur515_00082	Saur515_contig_1	argC	putative N-acetyl-gamma-glutamyl-phosphate reductase	103226	104260	+	1035	Saur515_00082	0.508426	2.09779	0.222587	0.301573
Saur515_00083	Saur515_contig_1	argJ	bifunctional ornithine acetyltransferase/N-acetylglutamate synthase	104272	105513	+	1242	Saur515_00083	0.00480523	2.95542	0.987658	0.992091
Saur515_00084	Saur515_contig_1	argB	acetylglutamate kinase	105529	106293	+	765	Saur515_00084	0.670662	2.96488	0.0291152	0.0547303
Saur515_00085	Saur515_contig_1	yagU	Inner membrane protein YagU	106548	107042	+	495	Saur515_00085	-0.839867	9.7964	9.72698e-07	1.03825e-05
Saur515_00086	Saur515_contig_1		4'-phosphopantetheinyl transferase-like protein	107370	108014	-	645	Saur515_00086	-0.468514	5.60878	0.000436464	0.00160407
Saur515_00087	Saur515_contig_1	ausA_1	aureusimine non-ribosomal peptide synthetase	108027	108479	-	453	Saur515_00087	-0.555691	5.25481	0.00194694	0.00566319
Saur515_00088	Saur515_contig_1	ausA_2	aureusimine non-ribosomal peptide synthetase	108486	115202	-	6717	Saur515_00088	-0.69569	8.57547	1.63667e-07	2.52707e-06
Saur515_00089	Saur515_contig_1		putative transporter protein	115649	116899	-	1251	Saur515_00089	-0.0942528	5.38307	0.549025	0.63167
Saur515_00090	Saur515_contig_1		formate dehydrogenase	117285	118310	-	1026	Saur515_00090	-0.380027	2.47755	0.266724	0.34979
Saur515_00091	Saur515_contig_1		hypothetical protein	118483	118842	-	360	Saur515_00091	-0.642199	6.74893	4.91978e-05	0.000256434
Saur515_00092	Saur515_contig_1		short chain acyl-CoA dehydrogenase	119059	120093	-	1035	Saur515_00092	-0.680075	7.51929	0.000117668	0.000533963
Saur515_00093	Saur515_contig_1		binding-protein-dependent transport system inner membrane protein	120103	120864	-	762	Saur515_00093	-1.09589	6.18499	2.12402e-06	1.99788e-05
Saur515_00094	Saur515_contig_1	tauA	ABC-type nitrate/sulfonate/bicarbonate transporter, TauA	120861	121835	-	975	Saur515_00094	-0.902139	6.37882	9.08989e-06	6.37591e-05
Saur515_00095	Saur515_contig_1	tauB	ABC-type nitrate/sulfonate/bicarbonate transporter, TauB	121849	122589	-	741	Saur515_00095	-0.456889	6.24131	0.00965933	0.0220183
Saur515_00096	Saur515_contig_1		hypothetical protein	122931	123443	-	513	Saur515_00096	0.247642	7.26556	0.146968	0.213748
Saur515_00097	Saur515_contig_1		hypothetical protein	123622	123825	+	204	Saur515_00097	-0.037216	3.02471	0.905591	0.928561
Saur515_00098	Saur515_contig_1		cation efflux family protein	123887	124846	-	960	Saur515_00098	0.00201662	6.12224	0.987599	0.992091
Saur515_00099	Saur515_contig_1		putative aldehyde dehydrogenase	125492	126979	-	1488	Saur515_00099	1.44538	8.0886	9.92818e-10	5.18589e-08
Saur515_00100	Saur515_contig_1	ybaN	Inner membrane protein YbaN	127406	127789	+	384	Saur515_00100	0.353851	3.4278	0.185464	0.260925
Saur515_00101	Saur515_contig_1	isdI	heme-degrading monooxygenase IsdI	127796	128122	+	327	Saur515_00101	0.163787	3.51269	0.479454	0.568903
Saur515_00102	Saur515_contig_1	cap5P	capsular polysaccharide biosynthesis protein Cap5P	128187	129332	-	1146	Saur515_00102	0.145944	5.22937	0.26864	0.351365
Saur515_00103	Saur515_contig_1	cap5O	capsular polysaccharide biosynthesis protein Cap5O	129409	130671	-	1263	Saur515_00103	-0.702976	4.31755	0.00318504	0.008555
Saur515_00104	Saur515_contig_1	cap5N	capsular polysaccharide biosynthesis protein Cap5N	130725	131612	-	888	Saur515_00104	-0.171525	3.69509	0.4099	0.50166
Saur515_00105	Saur515_contig_1	cap5M	capsular polysaccharide biosynthesis galactosyltransferase Cap5M	131612	132169	-	558	Saur515_00105	-0.490714	3.18717	0.0588849	0.10074
Saur515_00106	Saur515_contig_1	cap5L	capsular polysaccharide synthesis enzyme Cap5L	132180	133385	-	1206	Saur515_00106	-0.500164	3.68957	0.0192151	0.0389538
Saur515_00107	Saur515_contig_1		hypothetical protein	133386	134591	-	1206	Saur515_00107	-0.135521	2.91666	0.623796	0.699917
Saur515_00108	Saur515_contig_1		hypothetical protein	134584	135750	-	1167	Saur515_00108	0.305195	2.99375	0.243652	0.325621
Saur515_00109	Saur515_contig_1		hypothetical protein	135764	136873	-	1110	Saur515_00109	0.229401	2.75493	0.441912	0.53443
Saur515_00111	Saur515_contig_1	cap5G	capsular polysaccharide biosynthesis protein Cap5G	137507	138631	-	1125	Saur515_00111	-0.167486	2.25408	0.694589	0.7599
Saur515_00112	Saur515_contig_1	cap5F	capsular polysaccharide biosynthesis protein Cap5F	138635	139744	-	1110	Saur515_00112	-0.81575	1.99819	0.0272435	0.0518472
Saur515_00113	Saur515_contig_1	cap5E	capsular polysaccharide biosynthesis protein Cap5E	139757	140785	-	1029	Saur515_00113	-0.149019	1.86347	0.774574	0.825309
Saur515_00119	Saur515_contig_1	adhE	bifunctional acetaldehyde-CoA/alcohol dehydrogenase	145100	147709	-	2610	Saur515_00119	-1.37367	10.6633	3.17261e-07	4.25615e-06
Saur515_00120	Saur515_contig_1		IS200-family transposase	148159	148380	-	222	Saur515_00120	-0.0305729	5.3069	0.865397	0.897192
Saur515_00124	Saur515_contig_1	ushA	5'-nucleotidase	150825	152360	-	1536	Saur515_00124	-0.578488	5.76992	0.000326726	0.00125746
Saur515_00125	Saur515_contig_1		putative ABC-type transporter	152411	153955	-	1545	Saur515_00125	1.39195	2.30701	0.000464194	0.0016908
Saur515_00126	Saur515_contig_1	phnD	phosphate/phosphonate ABC transporter periplasmic protein	154184	155140	+	957	Saur515_00126	-0.235692	2.878	0.462692	0.554694
Saur515_00129	Saur515_contig_1		ABC superfamily ATP binding cassette transporter, membrane protein	156926	157741	+	816	Saur515_00129	0.850855	2.19818	0.0222038	0.0439953
Saur515_00130	Saur515_contig_1	drm	putative phosphopentomutase	157872	159050	-	1179	Saur515_00130	0.0627995	10.3339	0.63334	0.706387
Saur515_00131	Saur515_contig_1	dra	deoxyribose-phosphate aldolase 1	159078	159740	-	663	Saur515_00131	-0.0647484	9.10493	0.52987	0.61476
Saur515_00132	Saur515_contig_1		putative tetracycline resistance protein	159821	161179	-	1359	Saur515_00132	0.398845	7.28245	0.000945982	0.0030358
Saur515_00133	Saur515_contig_1	pnp	putative purine nucleoside phosphorylase	161180	161887	-	708	Saur515_00133	-0.274616	6.56296	0.0859358	0.136375
Saur515_00134	Saur515_contig_1		GntR family transcriptional regulator	162138	162878	+	741	Saur515_00134	-0.230014	6.14605	0.0800665	0.128221
Saur515_00135	Saur515_contig_1	sasD	cell wall surface anchor family protein	163070	163795	-	726	Saur515_00135	-0.370627	8.98511	0.0254055	0.0490266
Saur515_00136	Saur515_contig_1	sodM	Superoxide dismutase (Mn/Fe family)	164153	164752	-	600	Saur515_00136	0.148751	7.14688	0.343432	0.433929
Saur515_00137	Saur515_contig_1		MOP superfamily multidrug/oligosaccharidyl-lipid/polysaccharide flippase transporter	165020	166450	-	1431	Saur515_00137	0.358114	5.77524	0.0162931	0.0341876
Saur515_00138	Saur515_contig_1		hypothetical protein	166440	167678	-	1239	Saur515_00138	0.197221	3.16891	0.438822	0.532267
Saur515_00139	Saur515_contig_1		glycoside hydrolase family protein	167659	168825	-	1167	Saur515_00139	1.17405	2.54087	0.00202886	0.00587365
Saur515_00141	Saur515_contig_1		NAD-dependent epimerase/dehydratase family protein	169690	170661	-	972	Saur515_00141	0.613419	2.38703	0.138654	0.203503
Saur515_00142	Saur515_contig_1	butA	putative short chain dehydrogenase	171006	171782	-	777	Saur515_00142	-2.42574	9.15276	1.85023e-13	4.54232e-10
Saur515_00143	Saur515_contig_1		hypothetical protein	171994	172620	-	627	Saur515_00143	0.953938	4.22801	7.70567e-05	0.000378144
Saur515_00144	Saur515_contig_1		hypothetical protein	172670	173077	-	408	Saur515_00144	0.713794	2.62444	0.0254219	0.0490266
Saur515_00145	Saur515_contig_1	sbnl	siderophore staphylobactin biosynthesis protein SbnI	173273	174037	-	765	Saur515_00145	-0.033626	3.45131	0.884602	0.91375
Saur515_00146	Saur515_contig_1	sbnH	pyridoxal-dependent decarboxylase	174041	175243	-	1203	Saur515_00146	-0.0858101	2.98185	0.736801	0.795796
Saur515_00147	Saur515_contig_1		aldolase	175243	176022	-	780	Saur515_00147	-0.845308	2.30545	0.0471597	0.0828755
Saur515_00148	Saur515_contig_1		siderophore synthetase	175994	177772	-	1779	Saur515_00148	-0.559142	3.01539	0.0273885	0.0520022
Saur515_00149	Saur515_contig_1	sbnE	siderophore biosynthesis protein, IucA/IucC family	177753	179489	-	1737	Saur515_00149	-0.405817	2.59288	0.225952	0.30529
Saur515_00154	Saur515_contig_1	sirA	iron (Fe3+) ABC superfamily ATP binding cassette transporter, binding protein	184721	185713	+	993	Saur515_00154	0.49488	4.82289	0.0132143	0.0286329
Saur515_00155	Saur515_contig_1	sirB	iron-enterobactin transporter membrane protein	185729	186724	+	996	Saur515_00155	0.0731607	3.00513	0.773674	0.82481
Saur515_00156	Saur515_contig_1	fepD	Fe3+-siderophore ABC transporter permease	186721	187719	+	999	Saur515_00156	0.476988	6.14795	0.00105447	0.00334029
Saur515_00157	Saur515_contig_1	sarH2	staphylococcal accessory regulator A, SarH2	188088	188840	+	753	Saur515_00157	0.103795	8.94965	0.302677	0.38884
Saur515_00158	Saur515_contig_1		immunoglobulin G binding protein A	189261	190787	+	1527	Saur515_00158	0.732613	7.22809	1.52315e-05	9.89244e-05
Saur515_00159	Saur515_contig_1		L-lactate permease	191116	192708	-	1593	Saur515_00159	-0.0399411	8.90413	0.702403	0.76606
Saur515_00160	Saur515_contig_1		hypothetical protein	192970	193443	-	474	Saur515_00160	-0.374363	5.99588	0.0477474	0.0836686
Saur515_00161	Saur515_contig_1		putative GntR family transcriptional regulator	193633	195030	-	1398	Saur515_00161	0.911901	3.69203	0.000889647	0.00288438
Saur515_00163	Saur515_contig_1		myosin-cross-reactive antigen	196189	197964	+	1776	Saur515_00163	-1.43689	9.95653	1.38063e-06	1.40641e-05
Saur515_00164	Saur515_contig_1	nptA	Na+/phosphate symporter	198284	199951	+	1668	Saur515_00164	1.49793	8.41644	4.99625e-11	6.45568e-09
Saur515_00165	Saur515_contig_1		major facilitator superfamily transporter	200444	201832	-	1389	Saur515_00165	-0.907803	6.01996	2.06907e-05	0.000128597
Saur515_00166	Saur515_contig_1		peptidase, M20/M25/M40 family	201834	203012	-	1179	Saur515_00166	-1.51543	5.8165	1.04355e-09	5.33733e-08
Saur515_00167	Saur515_contig_1		bifunctional AraC family transcriptional regulator/xylan 1,4-beta-xylosidase	203163	205400	-	2238	Saur515_00167	-0.120383	7.63463	0.173254	0.246288
Saur515_00168	Saur515_contig_1		staphylococcal tandem lipoprotein	205494	206261	-	768	Saur515_00168	-0.238154	3.63759	0.348357	0.439474
Saur515_00169	Saur515_contig_1		staphylococcal tandem lipoprotein	206328	207098	-	771	Saur515_00169	-0.250274	3.37416	0.35423	0.446195
Saur515_00170	Saur515_contig_1		staphylococcal tandem lipoprotein	207162	207965	-	804	Saur515_00170	-0.353914	3.38994	0.197311	0.274447
Saur515_00171	Saur515_contig_1		staphylococcal tandem lipoprotein	207984	208754	-	771	Saur515_00171	0.203097	3.25281	0.475534	0.565345
Saur515_00172	Saur515_contig_1	plc	phosphatidylinositol-specific phospholipase C	208975	209961	-	987	Saur515_00172	0.228945	4.42456	0.342393	0.43351
Saur515_00173	Saur515_contig_1		hypothetical protein	210166	210648	-	483	Saur515_00173	0.209081	5.58214	0.146804	0.213636
Saur515_00174	Saur515_contig_1		hypothetical protein	210705	213857	-	3153	Saur515_00174	-0.344028	7.43765	0.00112841	0.00352897
Saur515_00175	Saur515_contig_1		hypothetical protein	214124	214726	-	603	Saur515_00175	0.297871	5.04089	0.0456404	0.0806676
Saur515_00176	Saur515_contig_1		LysR family transcriptional regulator	215160	215894	-	735	Saur515_00176	0.680267	4.23436	0.000802706	0.00267768
Saur515_00177	Saur515_contig_1		hypothetical protein	215994	216527	+	534	Saur515_00177	0.44651	2.74402	0.189707	0.265828
Saur515_00178	Saur515_contig_1		LysR family transcriptional regulator	216882	217742	-	861	Saur515_00178	-0.343144	6.02874	0.0273237	0.0519204
Saur515_00180	Saur515_contig_1		H+ antiporter protein	218398	219618	+	1221	Saur515_00180	0.851284	4.34975	0.000125835	0.000564761
Saur515_00181	Saur515_contig_1		hypothetical protein	219690	219986	-	297	Saur515_00181	0.627395	5.1335	0.00254013	0.00704634
Saur515_00182	Saur515_contig_1	dus_1	tRNA dihydrouridine synthase	220547	221533	+	987	Saur515_00182	0.153	7.42805	0.204832	0.282984
Saur515_00183	Saur515_contig_1		hypothetical protein	222200	223393	-	1194	Saur515_00183	-0.53736	6.37306	0.00175664	0.00519585
Saur515_00184	Saur515_contig_1	gloB	Hydroxyacylglutathione hydrolase	223412	224746	-	1335	Saur515_00184	-0.356548	3.43408	0.164294	0.235184
Saur515_00185	Saur515_contig_1		rhodanese-like domain-containing protein	224777	225844	-	1068	Saur515_00185	-0.119038	2.99554	0.726765	0.787382
Saur515_00186	Saur515_contig_1		hypothetical protein	225981	226241	+	261	Saur515_00186	-0.0750671	2.32969	0.840836	0.878779
Saur515_00187	Saur515_contig_1		hypothetical protein	226241	226996	+	756	Saur515_00187	0.277789	4.34145	0.0948649	0.148719
Saur515_00188	Saur515_contig_1		hypothetical protein	227137	227421	+	285	Saur515_00188	0.0349649	3.34545	0.898335	0.923411
Saur515_00189	Saur515_contig_1		hypothetical protein	227572	227892	+	321	Saur515_00189	-0.0145185	5.31461	0.920858	0.939222
Saur515_00190	Saur515_contig_1		hypothetical protein	227906	228208	+	303	Saur515_00190	0.193962	4.87	0.186091	0.261657
Saur515_00191	Saur515_contig_1		replication initiation factor family protein	228383	229474	+	1092	Saur515_00191	0.0409283	4.86113	0.789768	0.839706
Saur515_00192	Saur515_contig_1		hypothetical protein	229535	230590	+	1056	Saur515_00192	0.543996	4.33721	0.00367416	0.0095856
Saur515_00193	Saur515_contig_1		hypothetical protein	230595	230855	+	261	Saur515_00193	-0.157688	3.28338	0.519419	0.605209
Saur515_00194	Saur515_contig_1		hypothetical protein	230867	231250	+	384	Saur515_00194	-0.0472746	3.41699	0.834957	0.87487
Saur515_00195	Saur515_contig_1		hypothetical protein	231285	233780	+	2496	Saur515_00195	-0.023297	5.37407	0.865185	0.897192
Saur515_00196	Saur515_contig_1		FtsK/SpoIIIE family cell division protein	233834	235192	+	1359	Saur515_00196	-0.0704393	3.81117	0.724771	0.785569
Saur515_00197	Saur515_contig_1		membrane protein	235197	237044	+	1848	Saur515_00197	0.1597	5.69455	0.244901	0.327062
Saur515_00198	Saur515_contig_1		putative traG membrane protein	237034	238080	+	1047	Saur515_00198	-0.706782	4.08205	0.00387408	0.0100326
Saur515_00199	Saur515_contig_1		hypothetical protein	238087	238677	+	591	Saur515_00199	-0.958214	4.11574	0.00064646	0.00224478
Saur515_00200	Saur515_contig_1		hypothetical protein	238733	239074	+	342	Saur515_00200	-0.187849	7.81994	0.15147	0.219644
Saur515_00201	Saur515_contig_1		IS30 family transposase ISSau5	239183	239686	+	504	Saur515_00201	-0.252815	8.27945	0.0129651	0.0281676
Saur515_00202	Saur515_contig_1		IS30 family transposase ISSau5	239850	240203	+	354	Saur515_00202	-0.220747	7.78421	0.0180402	0.0369998
Saur515_00203	Saur515_contig_1	dus_2	tRNA dihydrouridine synthase	240553	241005	+	453	Saur515_00203	0.400866	4.91436	0.00477168	0.0119536
Saur515_00204	Saur515_contig_1		hypothetical protein	241099	241821	-	723	Saur515_00204	0.335466	6.85494	0.00309008	0.00833643
Saur515_00205	Saur515_contig_1		hypothetical protein	241977	242846	-	870	Saur515_00205	0.94318	6.23408	2.08049e-08	5.32042e-07
Saur515_00206	Saur515_contig_1		hypothetical protein	243472	244272	-	801	Saur515_00206	-0.0115533	6.51541	0.913065	0.933116
Saur515_00207	Saur515_contig_1		hypothetical protein	244302	245456	-	1155	Saur515_00207	0.0805219	7.04851	0.429636	0.521898
Saur515_00208	Saur515_contig_1		hypothetical protein	245911	246957	+	1047	Saur515_00208	-0.185036	8.11345	0.0666749	0.110899
Saur515_00210	Saur515_contig_1		hypothetical protein	247446	249239	+	1794	Saur515_00210	0.355127	4.50914	0.096985	0.151269
Saur515_00211	Saur515_contig_1	ccrA	cassette chromosome recombinase A1	249473	250822	+	1350	Saur515_00211	0.615227	5.35221	0.000726886	0.00247161
Saur515_00212	Saur515_contig_1	ccrB	cassette chromosome recombinase B	250844	252472	+	1629	Saur515_00212	0.316026	6.07942	0.0428376	0.0763736
Saur515_00218	Saur515_contig_1		type I site-specific deoxyribonuclease restriction subunit	255912	256172	-	261	Saur515_00218	-0.288276	5.81286	0.0350683	0.0642004
Saur515_00219	Saur515_contig_1	mecR1	methicillin-resistance regulatory protein MecR1	256144	257130	-	987	Saur515_00219	-0.143422	8.4937	0.151656	0.219785
Saur515_00220	Saur515_contig_1	mecA	penicillin-binding protein 2 prime	257230	259236	+	2007	Saur515_00220	0.567451	9.69512	1.53096e-05	9.91688e-05
Saur515_00221	Saur515_contig_1	maoC	MaoC domain-containing protein dehydratase	259282	259710	-	429	Saur515_00221	0.893454	6.02899	1.10312e-05	7.56471e-05
Saur515_00222	Saur515_contig_1	ugpQ_1	glycerophosphoryl diester phosphodiesterase, UgpQ_1	259807	260550	-	744	Saur515_00222	0.994355	7.095	1.66539e-08	4.34951e-07
Saur515_00223	Saur515_contig_1		hypothetical protein	261427	261594	-	168	Saur515_00223	0.144197	3.32098	0.621035	0.698054
Saur515_00224	Saur515_contig_1		transposase for IS431mec	261852	262526	+	675	Saur515_00224	0.379629	4.53504	0.0336188	0.0619161
Saur515_00225	Saur515_contig_1		hypothetical protein	262558	262797	-	240	Saur515_00225	-0.45329	4.52662	0.0626859	0.105696
Saur515_00226	Saur515_contig_1		hypothetical protein	263212	264468	-	1257	Saur515_00226	-0.59195	8.45763	5.71896e-06	4.42735e-05
Saur515_00227	Saur515_contig_1		rRNA large subunit methyltransferase	264790	265269	-	480	Saur515_00227	-0.391066	6.587	0.00289363	0.00785825
Saur515_00228	Saur515_contig_1	sasH	putative LPXTG surface 5'-nucleotidase	265637	267955	-	2319	Saur515_00228	0.393895	7.45865	0.00066562	0.00229508
Saur515_00229	Saur515_contig_1	yycJ	metallo-beta-lactamase hydrolase	268183	268983	-	801	Saur515_00229	0.807411	6.97141	7.94862e-05	0.000383377
Saur515_00230	Saur515_contig_1	yycI	regulatory protein YycI	269373	270161	-	789	Saur515_00230	-0.26002	8.00476	0.0193109	0.0390835
Saur515_00231	Saur515_contig_1	yycH	two-component regulator YycH	270162	271496	-	1335	Saur515_00231	-0.287221	8.8165	0.00399972	0.0102713
Saur515_00232	Saur515_contig_1	walK	multi-sensor signal transduction histidine kinase, WalK	271489	273315	-	1827	Saur515_00232	-0.00251235	9.29532	0.978375	0.985601
Saur515_00233	Saur515_contig_1	walR	transcriptional regulator WalR	273328	274029	-	702	Saur515_00233	0.377629	8.33321	0.000440542	0.00160871
Saur515_00236	Saur515_contig_1	purA	putative adenylosuccinate synthetase	275233	276516	-	1284	Saur515_00236	0.0551084	8.79639	0.667485	0.735492
Saur515_00237	Saur515_contig_1	dnaC	replicative DNA helicase DnaB	276794	278194	-	1401	Saur515_00237	0.541169	8.75215	2.19327e-05	0.000135629
Saur515_00238	Saur515_contig_1	rplI	50S ribosomal protein L9	278226	278672	-	447	Saur515_00238	-0.163947	8.71398	0.0614565	0.103981
Saur515_00239	Saur515_contig_1		putative bifunctional signaling protein/50S ribosomal protein L9	278669	280636	-	1968	Saur515_00239	-0.123644	10.1808	0.130442	0.194082
Saur515_00240	Saur515_contig_1		hypothetical protein	280651	281574	-	924	Saur515_00240	0.603168	8.29977	1.6814e-06	1.65113e-05
Saur515_00241	Saur515_contig_1	metX	homoserine O-acetyltransferase	281880	282848	-	969	Saur515_00241	0.101236	4.17958	0.569784	0.651523
Saur515_00242	Saur515_contig_1	azlD	Branched-chain amino acid transport protein, AzlD	283211	283540	-	330	Saur515_00242	0.244429	2.96326	0.38873	0.4815
Saur515_00243	Saur515_contig_1	azlC	branched-chain amino acid permease	283537	284232	-	696	Saur515_00243	1.00874	3.77179	0.000164768	0.000696223
Saur515_00244	Saur515_contig_1	serS	seryl-tRNA synthetase	284882	286168	-	1287	Saur515_00244	-0.0451301	10.6707	0.652139	0.7228
Saur515_00245	Saur515_contig_1	hutH	histidine ammonia-lyase	286547	288061	-	1515	Saur515_00245	0.250982	5.0637	0.100987	0.156025
Saur515_00246	Saur515_contig_1		carbohydrate kinase	288387	289199	+	813	Saur515_00246	0.407653	6.91287	0.00766758	0.0181173
Saur515_00247	Saur515_contig_1	gyrA	DNA topoisomerase (ATP-hydrolyzing) subunit A, GyrA	289286	291949	-	2664	Saur515_00247	0.064123	10.3923	0.45226	0.544531
Saur515_00248	Saur515_contig_1	gyrB_1	DNA topoisomerase subunit B	291986	293920	-	1935	Saur515_00248	-0.0400458	9.87118	0.650253	0.721361
Saur515_00249	Saur515_contig_1	recF	DNA repair and genetic recombination protein	293930	295042	-	1113	Saur515_00249	0.319989	8.83385	0.000440929	0.00160871
Saur515_00250	Saur515_contig_1		hypothetical protein	295039	295275	-	237	Saur515_00250	0.560857	6.32177	0.000129238	0.000577924
Saur515_00251	Saur515_contig_1	dnaN	DNA-directed DNA polymerase beta subunit	295665	296798	-	1134	Saur515_00251	0.074626	9.83437	0.36837	0.461637
Saur515_00252	Saur515_contig_1	dnaA	chromosomal replication initiator protein DnaA	297076	298437	-	1362	Saur515_00252	-0.0631439	9.96103	0.503782	0.593183
Saur515_00253	Saur515_contig_1	rpmH	50S ribosomal protein L34	299168	299305	+	138	Saur515_00253	0.349799	9.90081	0.0744393	0.120945
Saur515_00254	Saur515_contig_1	rnpA	ribonuclease P	299432	299779	+	348	Saur515_00254	-0.111984	4.80228	0.506518	0.595547
Saur515_00255	Saur515_contig_1	trmE	tRNA modification GTPase TrmE	299918	301297	+	1380	Saur515_00255	-0.227456	7.44053	0.0168671	0.0351219
Saur515_00256	Saur515_contig_1	gidA	glucose inhibited division protein A	301364	303241	+	1878	Saur515_00256	-0.410404	8.11792	0.0008875	0.00288203
Saur515_00257	Saur515_contig_1	gidB	glucose inhibited division protein B	303241	303960	+	720	Saur515_00257	-0.536863	6.63711	0.00230274	0.00650543
Saur515_00258	Saur515_contig_1	noc	ParB family nucleoid occlusion protein, Noc	304003	304842	+	840	Saur515_00258	-0.243947	8.13348	0.0155533	0.0329168
Saur515_00259	Saur515_contig_1		membrane protein	305295	305648	+	354	Saur515_00259	-0.738675	4.70624	0.000532827	0.00190684
Saur515_00260	Saur515_contig_1		membrane protein	305716	306111	+	396	Saur515_00260	-0.53119	5.19339	0.0258583	0.049673
Saur515_00261	Saur515_contig_1		Cro/CI family transcriptional regulator	306371	306940	+	570	Saur515_00261	-0.556286	5.93451	0.000669675	0.00230582
Saur515_00262	Saur515_contig_1		cold-shock protein	307067	307267	-	201	Saur515_00262	1.06349	8.35458	4.16776e-08	8.82057e-07
Saur515_00264	Saur515_contig_1		hypothetical protein	308309	308806	+	498	Saur515_00264	1.03218	3.68824	7.25365e-05	0.000359026
Saur515_00265	Saur515_contig_1		IS30 family transposase IS1252	308866	309402	-	537	Saur515_00265	1.20285	4.20321	4.34424e-07	5.55474e-06
Saur515_00267	Saur515_contig_1	vraE	ABC transporter permease protein, involved in vancomycin resistance	309698	311578	-	1881	Saur515_00267	0.552256	3.38745	0.0579349	0.0993227
Saur515_00268	Saur515_contig_1	vraD	SalX, ABC-type antimicrobial peptide transport system, involved in vancomycin resistance	311568	312326	-	759	Saur515_00268	0.320538	2.74584	0.313613	0.400791
Saur515_00269	Saur515_contig_1		hypothetical protein	312609	313121	+	513	Saur515_00269	-0.755284	7.73736	0.000153712	0.000656284
Saur515_00270	Saur515_contig_1		N-hydroxyarylamine O-acetyltransferase	313255	314049	-	795	Saur515_00270	-0.0537641	5.03407	0.729711	0.789528
Saur515_00271	Saur515_contig_1	nixA	NiCoT family nickel (Ni2+)-cobalt (Co2+) transporter	314292	315308	-	1017	Saur515_00271	0.017049	5.92089	0.887186	0.915143
Saur515_00272	Saur515_contig_1		hypothetical protein	315473	316048	-	576	Saur515_00272	0.601307	4.24223	0.0220097	0.0436813
Saur515_00273	Saur515_contig_1	rarD	DMT superfamily drug/metabolite transporter	316273	317181	+	909	Saur515_00273	0.473606	6.37659	0.000679	0.00233139
Saur515_00274	Saur515_contig_1		sodium:sulfate symporter family protein	317594	319012	-	1419	Saur515_00274	-0.186944	9.40467	0.213617	0.292814
Saur515_00275	Saur515_contig_1		hypothetical protein	319250	319714	-	465	Saur515_00275	-0.448773	5.07064	0.0298263	0.0558531
Saur515_00276	Saur515_contig_1		hypothetical protein	319881	320219	+	339	Saur515_00276	0.338747	3.76446	0.352573	0.444337
Saur515_00277	Saur515_contig_1		hypothetical protein	320209	320976	+	768	Saur515_00277	0.183589	5.44519	0.222518	0.301573
Saur515_00278	Saur515_contig_1	pcp	C15 family pyroglutamyl-peptidase I	321095	321733	-	639	Saur515_00278	0.484739	4.02355	0.0490349	0.0858024
Saur515_00279	Saur515_contig_1		rhodanese domain sulfurtransferase	321885	322841	-	957	Saur515_00279	0.378118	6.23913	0.00398196	0.0102364
Saur515_00280	Saur515_contig_1	drp35	SMP-30/Gluconolaconase/LRE domain-containing protein	323082	324056	+	975	Saur515_00280	-0.385687	7.64298	0.00017375	0.000729156
Saur515_00281	Saur515_contig_1	yceI	base-induced perplasmic lipid-binding protein	324205	324720	-	516	Saur515_00281	-0.789001	7.89891	4.00223e-05	0.00021786
Saur515_00282	Saur515_contig_1		S-adenosyl-l-methionine hydroxide adenosyltransferase	325100	325948	+	849	Saur515_00282	1.07881	2.73936	0.00722863	0.017196
Saur515_00283	Saur515_contig_1		hypothetical protein	325977	326531	+	555	Saur515_00283	1.01353	2.66591	0.00116837	0.00363541
Saur515_00284	Saur515_contig_1		cobalt ABC transporter ATPase	326584	328296	+	1713	Saur515_00284	0.879827	4.34231	1.18812e-05	7.99134e-05
Saur515_00285	Saur515_contig_1		cobalt (Co2+) ABC superfamily ATP binding cassette transporter, membrane protein	328293	329126	+	834	Saur515_00285	0.904966	3.48289	0.000885498	0.00287934
Saur515_00286	Saur515_contig_1		hypothetical protein	329173	329670	+	498	Saur515_00286	0.528991	2.98566	0.0647084	0.108362
Saur515_00287	Saur515_contig_1		polysaccharide deacetylase	329788	330912	+	1125	Saur515_00287	0.62352	5.16901	0.000688742	0.00236154
Saur515_00288	Saur515_contig_1	hisZ	ATP phosphoribosyltransferase regulatory subunit	331217	332035	+	819	Saur515_00288	0.0259027	3.29058	0.91571	0.934748
Saur515_00289	Saur515_contig_1	hisG	ATP phosphoribosyltransferase catalytic subunit	332053	332667	+	615	Saur515_00289	0.0429251	2.66891	0.895213	0.920715
Saur515_00290	Saur515_contig_1	hisD	putative histidinol dehydrogenase	332660	333910	+	1251	Saur515_00290	-0.242335	4.21031	0.333255	0.423688
Saur515_00291	Saur515_contig_1	hisC	histidinol-phosphate aminotransferase	333926	334939	+	1014	Saur515_00291	-0.769097	3.79738	0.00192907	0.00563124
Saur515_00292	Saur515_contig_1	hisB	putative imidazoleglycerol-phosphate dehydratase	334908	335486	+	579	Saur515_00292	-0.715138	2.7323	0.0651808	0.108854
Saur515_00293	Saur515_contig_1	hisH	imidazole glycerol phosphate synthase subunit HisH	335483	336061	+	579	Saur515_00293	-1.42767	2.77237	8.24724e-05	0.000396222
Saur515_00294	Saur515_contig_1	hisA	phosphoribosylformimino-5-aminoimidazole carboxamide ribotide isomerase	336054	336758	+	705	Saur515_00294	-1.28479	3.41072	0.000440684	0.00160871
Saur515_00295	Saur515_contig_1	hisF	imidazole glycerol phosphate synthase subunit HisF	336755	337513	+	759	Saur515_00295	-1.72987	3.62234	6.448e-06	4.87072e-05
Saur515_00296	Saur515_contig_1	hisI	bifunctional phosphoribosyl-AMP cyclohydrolase/phosphoribosyl-ATP pyrophosphatase	337510	338142	+	633	Saur515_00296	-0.463436	4.42201	0.0437754	0.0777631
Saur515_00297	Saur515_contig_1	lip	triacylglycerol lipase	339232	341277	+	2046	Saur515_00297	-1.13812	5.55263	4.95293e-07	6.07972e-06
Saur515_00298	Saur515_contig_1	icaC	intercellular adhesion protein IcaC	341724	342776	-	1053	Saur515_00298	0.776886	3.54222	0.00122284	0.00377619
Saur515_00299	Saur515_contig_1	icaB	intercellular adhesion deacetylase IcaB	342763	343635	-	873	Saur515_00299	1.18791	2.27746	0.00196085	0.00569691
Saur515_00302	Saur515_contig_1	icaR	ica operon HTH-type negative transcriptional regulator	345303	345863	+	561	Saur515_00302	0.374466	8.92268	0.0229896	0.0452966
Saur515_00305	Saur515_contig_1	cap1C	capsular polysaccharide biosynthesis protein Cap1C	348080	348847	+	768	Saur515_00305	0.115631	2.54329	0.74707	0.803706
Saur515_00306	Saur515_contig_1		acetyltransferase (GNAT) family protein	349082	349582	+	501	Saur515_00306	0.411575	3.37862	0.104344	0.160503
Saur515_00307	Saur515_contig_1	msrA	methionine sulfoxide reductase A, MsrA	349585	350061	+	477	Saur515_00307	0.218652	3.27776	0.426252	0.5183
Saur515_00308	Saur515_contig_1		putative flavin reductase	350140	350751	+	612	Saur515_00308	0.00408777	4.66008	0.98288	0.988923
Saur515_00309	Saur515_contig_1		hypothetical protein	350836	351195	-	360	Saur515_00309	0.717533	7.29789	1.29911e-05	8.64313e-05
Saur515_00310	Saur515_contig_1		hypothetical protein	351349	351651	-	303	Saur515_00310	0.0917151	3.50756	0.70027	0.764072
Saur515_00311	Saur515_contig_1		hypothetical protein	351638	352066	-	429	Saur515_00311	0.253402	3.79002	0.202949	0.281174
Saur515_00312	Saur515_contig_1		putative flavin reductase	352332	353024	+	693	Saur515_00312	-0.12923	4.84069	0.45095	0.543754
Saur515_00313	Saur515_contig_1	sraP	Serine-rich adhesin for platelets	353569	360384	+	6816	Saur515_00313	-0.1367	8.17248	0.300047	0.386674
Saur515_00314	Saur515_contig_1	secY_1	preprotein translocase subunit SecY	360514	361725	+	1212	Saur515_00314	0.529127	3.30608	0.101342	0.156279
Saur515_00315	Saur515_contig_1	asp1	Accessory Sec system protein Asp1	361736	363289	+	1554	Saur515_00315	-0.232058	4.05053	0.23471	0.315561
Saur515_00316	Saur515_contig_1	asp2	accessory secretory protein Asp2	363276	364847	+	1572	Saur515_00316	-0.894856	4.294	4.26413e-05	0.000228867
Saur515_00317	Saur515_contig_1	asp3	accessory Sec system protein Asp3	364825	365784	+	960	Saur515_00317	-0.725408	3.58462	0.0120409	0.0264745
Saur515_00318	Saur515_contig_1	secA2	Sec family Type I general secretory pathway protein SecA	365774	368164	+	2391	Saur515_00318	-1.16097	7.52926	7.06686e-09	2.16118e-07
Saur515_00319	Saur515_contig_1		Poly(glycerol-phosphate) alpha-glucosyltransferase	368182	369690	+	1509	Saur515_00319	-0.786914	7.50917	2.20549e-05	0.000135701
Saur515_00320	Saur515_contig_1		alpha-glucosyltransferase	369683	371041	+	1359	Saur515_00320	-0.719409	7.68784	2.79725e-05	0.000160825
Saur515_00321	Saur515_contig_1	sasF	LPXTG cell wall surface anchor family protein	371283	373190	+	1908	Saur515_00321	-0.872974	7.59343	8.00189e-07	9.05283e-06
Saur515_00322	Saur515_contig_1		isochorismatase	373358	373918	+	561	Saur515_00322	-0.144666	7.80635	0.280695	0.364221
Saur515_00323	Saur515_contig_1		N-acetylmuramoyl-L-alanine amidase domain-containing protein	374185	376044	-	1860	Saur515_00323	-0.169278	9.46254	0.149593	0.21718
Saur515_00324	Saur515_contig_1		phage infection protein	376255	379236	+	2982	Saur515_00324	-0.0454199	8.44501	0.578834	0.659414
Saur515_00325	Saur515_contig_1	pmi	mannose-6-phosphate isomerase	379348	380286	-	939	Saur515_00325	1.1441	9.89619	2.0806e-09	8.51312e-08
Saur515_00326	Saur515_contig_1		PTS system mannose-specific transporter subunit IIBCA	380300	382252	-	1953	Saur515_00326	0.867311	10.3313	1.33604e-07	2.16086e-06
Saur515_00327	Saur515_contig_1		transcription antiterminator, BglG family	382329	384203	-	1875	Saur515_00327	1.05048	6.15867	4.9321e-08	9.92197e-07
Saur515_00328	Saur515_contig_1		hypothetical protein	384443	384901	-	459	Saur515_00328	1.6049	5.93077	2.56046e-07	3.57156e-06
Saur515_00329	Saur515_contig_1	isaB	immunodominant antigen B	385159	385686	+	528	Saur515_00329	-1.2113	10.2252	3.8791e-07	5.05944e-06
Saur515_00330	Saur515_contig_1	aur	aureolysin, fungalysin/thermolysin metalloproteinase precursor	386110	387639	+	1530	Saur515_00330	0.0831705	5.49307	0.536378	0.620843
Saur515_00331	Saur515_contig_1	argR	ArgR family transcriptional regulator	388007	388456	+	450	Saur515_00331	-0.938643	2.46028	0.0205658	0.0412156
Saur515_00332	Saur515_contig_1	argR	arginine deiminase	388803	390038	+	1236	Saur515_00332	-2.4801	4.34789	9.71052e-11	1.1226e-08
Saur515_00333	Saur515_contig_1	arcB	putative ornithine carbamoyltransferase	390071	391081	+	1011	Saur515_00333	-1.70352	3.91682	2.20345e-06	2.04858e-05
Saur515_00334	Saur515_contig_1	arcD	arginine/ornithine APC family amino acid-polyamine-organocation transporter, antiporter	391172	392602	+	1431	Saur515_00334	-1.23056	4.48325	2.30501e-07	3.25218e-06
Saur515_00335	Saur515_contig_1	arcC	carbamate kinase	392619	393560	+	942	Saur515_00335	-0.224626	5.71155	0.119	0.17901
Saur515_00336	Saur515_contig_1		Crp family transcriptional regulator	393659	394363	+	705	Saur515_00336	-0.297551	5.79338	0.0258148	0.0496669
Saur515_00337	Saur515_contig_1	clfB	Clumping factor B	394713	397460	+	2748	Saur515_00337	0.568917	9.29405	0.00877778	0.0203105
Saur515_00338	Saur515_contig_1		putative esterase	397576	398337	+	762	Saur515_00338	-0.625232	6.31216	9.05229e-06	6.37284e-05
Saur515_00339	Saur515_contig_1	slyA	transcriptional regulator SlyA	398582	399037	+	456	Saur515_00339	0.404095	6.9784	0.000890574	0.00288438
Saur515_00340	Saur515_contig_1		putative protein.1	399156	399260	+	105	Saur515_00340	0.360727	6.27383	0.0258349	0.0496669
Saur515_00341	Saur515_contig_1	phoA	alkaline phosphatase PhoA	399320	400744	-	1425	Saur515_00341	0.512097	3.40278	0.101231	0.156205
Saur515_00342	Saur515_contig_1		hypothetical protein	400942	401142	+	201	Saur515_00342	0.0255486	5.50756	0.822496	0.866993
Saur515_00343	Saur515_contig_1		winged helix family two component transcriptional regulator	401168	401833	+	666	Saur515_00343	0.129439	7.18674	0.218573	0.297943
Saur515_00344	Saur515_contig_1		integral membrane sensor signal transduction histidine kinase	401844	402731	+	888	Saur515_00344	0.180508	7.08966	0.089438	0.141294
Saur515_00345	Saur515_contig_1		ABC transporter ATP-binding protein	402839	403594	+	756	Saur515_00345	-0.32915	4.27096	0.0863459	0.136937
Saur515_00346	Saur515_contig_1		ABC superfamily ATP binding cassette transporter, membrane protein	403591	405591	+	2001	Saur515_00346	0.0105276	6.3706	0.932264	0.948884
Saur515_00347	Saur515_contig_1		hypothetical protein	406754	407005	+	252	Saur515_00347	0.166169	3.98471	0.34333	0.433929
Saur515_00348	Saur515_contig_1	gpxA2	putative glutathione peroxidase	407015	407512	+	498	Saur515_00348	0.125323	4.50985	0.47121	0.561836
Saur515_00349	Saur515_contig_1	cysJ	sulfite reductase (NADPH) flavoprotein alpha-component	407907	409787	+	1881	Saur515_00349	-0.185597	7.10344	0.0321714	0.0595182
Saur515_00350	Saur515_contig_1	cysG	precorrin-2 dehydrogenase	409850	410455	+	606	Saur515_00350	-0.133906	6.49616	0.204011	0.282043
Saur515_00351	Saur515_contig_1	citM	CitMHS family citrate-magnesium (Mg2+):proton (H+) citrate-calcium (Ca2+):proton (H+) symporter	410948	412318	+	1371	Saur515_00351	1.17828	3.20956	0.000690146	0.00236305
Saur515_00352	Saur515_contig_1	nrdD	anaerobic ribonucleotide reductase, large subunit	412565	414415	+	1851	Saur515_00352	-0.407766	8.99059	0.0174857	0.0361952
Saur515_00353	Saur515_contig_1	nrdG	anaerobic ribonucleoside-triphosphate reductase activating protein	414412	414948	+	537	Saur515_00353	-0.783228	7.39838	3.93754e-05	0.000215451
Saur515_00354	Saur515_contig_1	cudT	choline/carnitine/betaine transporter, BCCT family	415467	417089	+	1623	Saur515_00354	-0.178923	5.11073	0.236781	0.317648
Saur515_00355	Saur515_contig_1		hypothetical protein	417353	418039	+	687	Saur515_00355	-0.0437547	4.58564	0.836438	0.875674
Saur515_00356	Saur515_contig_1		transcriptional regulator-like protein	418227	418790	-	564	Saur515_00356	0.0585842	6.44839	0.737905	0.796639
Saur515_00357	Saur515_contig_1	gbsA	glycine betaine aldehyde dehydrogenase gbsA	419043	420533	+	1491	Saur515_00357	0.484192	4.09708	0.0289587	0.0545197
Saur515_00358	Saur515_contig_1	betA	putative choline dehydrogenase	420794	422503	+	1710	Saur515_00358	-0.264687	3.5269	0.305189	0.391248
Saur515_00359	Saur515_contig_1		hypothetical protein	422781	422993	+	213	Saur515_00359	-0.0312845	4.30744	0.889368	0.916239
Saur515_00360	Saur515_contig_1		antibiotic biosynthesis monooxygenase	423274	423717	+	444	Saur515_00360	-1.20579	6.92025	1.50871e-06	1.50565e-05
Saur515_00361	Saur515_contig_1	acsA2	AMP-dependent synthetase and ligase	423890	425509	+	1620	Saur515_00361	-0.398233	9.74123	0.00486309	0.0121453
Saur515_00362	Saur515_contig_1	mqo2	putative malate:quinone oxidoreductase 2	426194	427690	+	1497	Saur515_00362	0.15815	12.961	0.15592	0.22477
Saur515_00363	Saur515_contig_1	fdaB	fructose-bisphosphate aldolase	427883	428773	-	891	Saur515_00363	0.122857	11.9059	0.254896	0.337343
Saur515_00364	Saur515_contig_1		hypothetical protein	428896	429312	-	417	Saur515_00364	-0.48767	3.20354	0.258799	0.341403
Saur515_00365	Saur515_contig_1		4-aminobutyrate aminotransferase	429570	430907	+	1338	Saur515_00365	-0.198747	4.55629	0.225506	0.305133
Saur515_00366	Saur515_contig_1		APC family amino acid-polyamine-organocation transporter	430988	432436	-	1449	Saur515_00366	0.891027	7.01073	3.49376e-06	2.93739e-05
Saur515_00367	Saur515_contig_1	ldh2	L-lactate dehydrogenase 2	433123	434082	+	960	Saur515_00367	-0.025997	11.1885	0.825968	0.868044
Saur515_00368	Saur515_contig_1	budA2	alpha-acetolactate decarboxylase	434360	435064	+	705	Saur515_00368	-0.552987	8.0101	2.2113e-06	2.04858e-05
Saur515_00369	Saur515_contig_1	panE	putative ketopantoate reductase	435150	436010	-	861	Saur515_00369	0.879259	6.74103	6.96861e-08	1.28631e-06
Saur515_00370	Saur515_contig_1	panB	putative 3-methyl-2-oxobutanoate hydroxymethyltransferase	436083	436901	+	819	Saur515_00370	-0.0297048	7.07341	0.768246	0.820376
Saur515_00371	Saur515_contig_1	panC	putative pantoate--beta-alanine ligase	436894	437745	+	852	Saur515_00371	-0.0211416	7.38004	0.823117	0.867276
Saur515_00372	Saur515_contig_1	panD	low molecular weight phosphotyrosine protein phosphatase	437747	438130	+	384	Saur515_00372	0.141971	6.31742	0.163946	0.234823
Saur515_00373	Saur515_contig_1	pepX	Xaa-Pro dipeptidyl-peptidase	438259	439941	-	1683	Saur515_00373	0.254396	3.62669	0.279027	0.362248
Saur515_00374	Saur515_contig_1		putative TetR-family transcriptional regulator	440074	440661	+	588	Saur515_00374	0.176109	5.29733	0.263553	0.346929
Saur515_00375	Saur515_contig_1		3-demethylubiquinone-9 3-methyltransferase	440742	441191	-	450	Saur515_00375	-0.280642	7.66416	0.0458943	0.081058
Saur515_00376	Saur515_contig_1	queH	Epoxyqueuosine reductase QueH	441545	442267	+	723	Saur515_00376	0.427406	6.68223	0.00079296	0.00265582
Saur515_00377	Saur515_contig_1		hypothetical protein	442453	442728	-	276	Saur515_00377	-0.161668	8.23521	0.152802	0.221184
Saur515_00378	Saur515_contig_1	pyrD	putative dihydroorotate dehydrogenase	442883	443947	-	1065	Saur515_00378	0.640087	9.65547	4.65896e-07	5.83558e-06
Saur515_00379	Saur515_contig_1		fructosamine kinase	444165	445031	+	867	Saur515_00379	-1.77972	7.38723	2.36335e-08	5.80203e-07
Saur515_00380	Saur515_contig_1		hypothetical protein	445373	445651	+	279	Saur515_00380	-0.536579	4.17619	0.013816	0.0297529
Saur515_00381	Saur515_contig_1		hypothetical protein	445663	446034	+	372	Saur515_00381	-0.460636	4.88447	0.0039658	0.0102055
Saur515_00382	Saur515_contig_1		hypothetical protein	446022	446318	+	297	Saur515_00382	-0.672955	5.02524	0.000395331	0.001484
Saur515_00383	Saur515_contig_1		FAD-dependent pyridine nucleotide-disulfide oxidoreductase	446652	447758	+	1107	Saur515_00383	0.612285	2.75128	0.0350432	0.0642004
Saur515_00384	Saur515_contig_1		FeoB family ferrous iron (Fe2+) uptake protein	447752	449092	+	1341	Saur515_00384	0.579221	3.98503	0.0184991	0.037689
Saur515_00385	Saur515_contig_1		cobalamin synthesis related protein, CobW	449190	450080	+	891	Saur515_00385	0.00293076	4.36941	0.989243	0.992357
Saur515_00386	Saur515_contig_1		putative hydrolase/acyltransferase	450227	451057	-	831	Saur515_00386	0.162969	8.07031	0.264791	0.347812
Saur515_00387	Saur515_contig_1		amidohydrolase	451077	452087	-	1011	Saur515_00387	-0.267309	6.88226	0.0446579	0.0792162
Saur515_00388	Saur515_contig_1		short chain dehydrogenase	452185	452889	-	705	Saur515_00388	-0.340992	3.8289	0.0697285	0.115043
Saur515_00389	Saur515_contig_1		TetR family transcriptional regulator	452882	453439	-	558	Saur515_00389	-0.215725	3.76567	0.269264	0.351993
Saur515_00390	Saur515_contig_1		hypothetical protein	453570	453869	+	300	Saur515_00390	0.144762	3.84708	0.47474	0.564674
Saur515_00391	Saur515_contig_1	nrmA	putative NmrA negative transcriptional regulator family protein	453889	454710	+	822	Saur515_00391	-0.107082	5.39284	0.463218	0.554896
Saur515_00392	Saur515_contig_1		Glyoxalase/bleomycin resistance protein/dioxygenase	454727	455104	+	378	Saur515_00392	0.0774765	4.88617	0.628872	0.703362
Saur515_00393	Saur515_contig_1		hypothetical protein	455254	455484	-	231	Saur515_00393	0.10683	4.07946	0.539195	0.622635
Saur515_00394	Saur515_contig_1		hypothetical protein	455704	456024	-	321	Saur515_00394	-0.0652964	4.15833	0.728906	0.789353
Saur515_00395	Saur515_contig_1	acrA	transcriptional regulator, AcrR	456402	456989	-	588	Saur515_00395	0.542694	5.6609	0.000603613	0.00211696
Saur515_00396	Saur515_contig_1		toxin regulatorly-like protein	457381	458436	+	1056	Saur515_00396	1.32205	4.99671	5.04159e-08	9.94286e-07
Saur515_00397	Saur515_contig_1	isaA	immunodominant antigen A, transglycosylase isaA	459044	459745	+	702	Saur515_00397	1.02139	10.4673	9.25121e-08	1.62227e-06
Saur515_00398	Saur515_contig_1		hypothetical protein	460021	460509	+	489	Saur515_00398	0.119786	5.97304	0.328599	0.418419
Saur515_00399	Saur515_contig_1		O-acetyltransferase	461020	462831	+	1812	Saur515_00399	0.429583	9.26991	7.89598e-05	0.000383042
Saur515_00400	Saur515_contig_1		secretory antigen	463192	463959	+	768	Saur515_00400	0.494666	5.59465	0.0301996	0.0563802
Saur515_00401	Saur515_contig_1		glycosyl-4,4'-diaponeurosporenoate acyltransferase	464125	464622	+	498	Saur515_00401	-0.555654	4.69142	0.0161171	0.0338762
Saur515_00402	Saur515_contig_1	crtI	phytoene desaturase	464615	466108	+	1494	Saur515_00402	-0.290875	6.86002	0.096717	0.150947
Saur515_00403	Saur515_contig_1		glycosyl transferase family protein	466114	467241	+	1128	Saur515_00403	-0.322053	7.00604	0.0936056	0.147026
Saur515_00404	Saur515_contig_1		squalene/phytoene synthase	467278	468141	+	864	Saur515_00404	-0.450249	6.45877	0.0126309	0.0275634
Saur515_00405	Saur515_contig_1	crtN	dehydrosqualene desaturase	468153	469661	+	1509	Saur515_00405	-0.624703	8.18321	0.000254311	0.00101189
Saur515_00406	Saur515_contig_1		N-succinyldiaminopimelate aminotransferase	470088	471242	+	1155	Saur515_00406	-0.522736	7.29137	0.001917	0.00560934
Saur515_00407	Saur515_contig_1		D-isomer specific 2-hydroxyacid dehydrogenase family protein	471235	472263	+	1029	Saur515_00407	-0.129558	6.94663	0.399158	0.491441
Saur515_00408	Saur515_contig_1	merP	MerTP family mercury (Hg2+) permease, binding protein MerP	472353	472559	-	207	Saur515_00408	-0.416125	6.33909	0.00377873	0.00980632
Saur515_00409	Saur515_contig_1	copA	P-ATPase superfamily P-type ATPase copper (Cu2+) transporter	472839	475247	-	2409	Saur515_00409	-0.883298	8.6521	1.25753e-07	2.05816e-06
Saur515_00410	Saur515_contig_1		hypothetical protein	475487	475678	-	192	Saur515_00410	-0.661288	5.15388	0.0197789	0.0398991
Saur515_00411	Saur515_contig_1		maltose O-acetyltransferase	475917	476516	+	600	Saur515_00411	0.280359	5.60137	0.0416275	0.0743239
Saur515_00412	Saur515_contig_1	rocA	1-pyrroline-5-carboxylate dehydrogenase	476706	478250	+	1545	Saur515_00412	0.498861	9.39325	7.82318e-05	0.000381214
Saur515_00413	Saur515_contig_1		hypothetical protein	478606	479154	-	549	Saur515_00413	0.244503	6.12057	0.0661106	0.110178
Saur515_00414	Saur515_contig_1		RND superfamily resistance-nodulation-cell division:proton (H+) antiporter	479299	481788	+	2490	Saur515_00414	0.424559	5.37898	0.00106712	0.00337167
Saur515_00416	Saur515_contig_1		putative ferrous iron transport protein B	482243	484237	+	1995	Saur515_00416	0.290049	4.21099	0.0903921	0.142526
Saur515_00417	Saur515_contig_1		hypothetical protein	484250	484420	+	171	Saur515_00417	0.484354	2.17294	0.225694	0.305133
Saur515_00418	Saur515_contig_1		chaperone ATPase	484489	486594	-	2106	Saur515_00418	-0.782737	12.3231	4.2697e-05	0.000228867
Saur515_00419	Saur515_contig_1	ada	methylated-DNA--protein-cysteine methyltransferase	487003	487524	+	522	Saur515_00419	-0.933183	7.36552	5.05561e-07	6.17488e-06
Saur515_00420	Saur515_contig_1	mvaS	3-hydroxy-3-methylglutaryl coenzyme A synthase	487694	488860	-	1167	Saur515_00420	0.788522	10.0423	1.77984e-07	2.71398e-06
Saur515_00421	Saur515_contig_1	mvaA	hydroxymethylglutaryl-CoA reductase, degradative	489114	490391	+	1278	Saur515_00421	-0.120367	9.06963	0.218806	0.298096
Saur515_00422	Saur515_contig_1		hypothetical protein	490971	491228	+	258	Saur515_00422	0.428442	3.52296	0.0702207	0.115551
Saur515_00423	Saur515_contig_2		hypothetical protein	27	293	-	267	Saur515_00423	0.789092	6.49344	9.24752e-07	1.00318e-05
Saur515_00424	Saur515_contig_2	manB	phosphomannomutase	577	2214	-	1638	Saur515_00424	-0.0758576	8.31803	0.419543	0.511663
Saur515_00425	Saur515_contig_2		NUDIX hydrolase	2502	2894	+	393	Saur515_00425	0.467453	5.33794	0.00623133	0.0150422
Saur515_00426	Saur515_contig_2		DEAD/H helicase / Type III restriction enzyme, res subunit	2896	5757	+	2862	Saur515_00426	-0.406115	8.32363	9.83269e-05	0.000460673
Saur515_00427	Saur515_contig_2		lipoprotein	6060	6836	+	777	Saur515_00427	0.0735856	4.95502	0.713441	0.774656
Saur515_00428	Saur515_contig_2		putative staphylococcal tandem lipoprotein	6948	7733	+	786	Saur515_00428	0.123303	5.4725	0.497473	0.586879
Saur515_00429	Saur515_contig_2		hypothetical protein	7730	8842	+	1113	Saur515_00429	0.336194	6.02028	0.0579131	0.0993227
Saur515_00430	Saur515_contig_2		hypothetical protein	9054	9380	+	327	Saur515_00430	0.237738	4.83434	0.132737	0.196561
Saur515_00431	Saur515_contig_2		hypothetical protein	9383	9670	+	288	Saur515_00431	0.295802	4.17236	0.0817158	0.130692
Saur515_00432	Saur515_contig_2		putative staphylococcal tandem lipoprotein	10206	11000	+	795	Saur515_00432	0.323678	4.76189	0.0560196	0.0963082
Saur515_00433	Saur515_contig_2		hypothetical protein	10987	11079	+	93	Saur515_00433	0.197233	2.88692	0.561459	0.643201
Saur515_00434	Saur515_contig_2		hypothetical protein	11561	11752	+	192	Saur515_00434	-0.422788	13.1076	0.00213994	0.00614451
Saur515_00435	Saur515_contig_2		hypothetical protein	12012	12293	-	282	Saur515_00435	0.506496	6.81355	0.000813069	0.00269993
Saur515_00436	Saur515_contig_2		putative short chain dehydrogenase	12582	13277	+	696	Saur515_00436	-0.430762	8.26805	0.000144226	0.000625574
Saur515_00437	Saur515_contig_2		hypothetical protein	13528	13947	+	420	Saur515_00437	-0.0823566	7.24519	0.427916	0.520066
Saur515_00438	Saur515_contig_2		hypothetical protein	13965	14384	+	420	Saur515_00438	-0.369899	7.71874	0.000779087	0.0026165
Saur515_00439	Saur515_contig_2		putative carboxymuconolactone decarboxylase	14836	15258	+	423	Saur515_00439	-0.690781	7.39228	0.00103232	0.00328708
Saur515_00440	Saur515_contig_2		aminobenzoyl-glutamate transport protein	15370	16908	-	1539	Saur515_00440	0.501208	5.31759	0.00635563	0.0153121
Saur515_00441	Saur515_contig_2		short chain dehydrogenase	17240	17959	+	720	Saur515_00441	-0.126631	7.4158	0.381171	0.474051
Saur515_00442	Saur515_contig_2		hypothetical protein	18222	18587	+	366	Saur515_00442	0.115227	5.39231	0.533436	0.618312
Saur515_00443	Saur515_contig_2	dapF	diaminopimelate epimerase	19453	20274	+	822	Saur515_00443	0.544174	1.85815	0.278519	0.36178
Saur515_00444	Saur515_contig_2	fmrO	rRNA methyltransferase FmrO	20285	21103	+	819	Saur515_00444	0.271299	2.0091	0.527848	0.613282
Saur515_00445	Saur515_contig_2	cntM	Staphylopine synthase	21096	22397	+	1302	Saur515_00445	0.290412	2.29672	0.372056	0.464833
Saur515_00446	Saur515_contig_2	opp-1A	oligopeptide ABC superfamily ATP binding cassette transporter, binding protein	22540	24138	+	1599	Saur515_00446	0.707611	6.86508	2.85161e-07	3.911e-06
Saur515_00447	Saur515_contig_2	opp-1B	oligopeptide ABC superfamily ATP binding cassette transporter, membrane protein	24151	25086	+	936	Saur515_00447	0.70104	4.90896	0.000575506	0.00202707
Saur515_00448	Saur515_contig_2	opp-1C	oligopeptide ABC superfamily ATP binding cassette transporter, membrane protein	25083	25952	+	870	Saur515_00448	-0.0118497	3.81711	0.952599	0.964782
Saur515_00449	Saur515_contig_2	opp-1D	oligopeptide ABC superfamily ATP binding cassette transporter, ABC protein	25949	26764	+	816	Saur515_00449	0.221477	4.21025	0.198112	0.275249
Saur515_00450	Saur515_contig_2	opp-1F	ABC superfamily ATP binding cassette transporter, ABC protein	26757	27506	+	750	Saur515_00450	-0.0337685	4.31826	0.880847	0.910902
Saur515_00451	Saur515_contig_2		MFS family major facilitator transporter	27518	28711	+	1194	Saur515_00451	0.422154	5.51982	0.0347335	0.0637777
Saur515_00452	Saur515_contig_2		hypothetical protein	28935	29684	-	750	Saur515_00452	1.43993	5.87409	5.06256e-08	9.94286e-07
Saur515_00453	Saur515_contig_2	gltB2	glutamate synthase-ferredoxin large subunit	29879	31456	+	1578	Saur515_00453	-0.441566	8.0551	7.94148e-05	0.000383377
Saur515_00454	Saur515_contig_2	yehR	putative lipoprotein YehR	31624	32079	-	456	Saur515_00454	-0.130826	7.62771	0.392109	0.485195
Saur515_00455	Saur515_contig_2	stbD	addiction module antitoxin, Axe family	32438	32695	+	258	Saur515_00455	-0.108616	6.09997	0.425349	0.517459
Saur515_00456	Saur515_contig_2		toxin-antitoxin system, toxin component, Txe/YoeB family	32695	32961	+	267	Saur515_00456	-0.323109	6.21242	0.0649873	0.108607
Saur515_00457	Saur515_contig_2	pepA2	M42 family glutamyl aminopeptidase	33316	34383	+	1068	Saur515_00457	0.256565	8.15187	0.0206536	0.041292
Saur515_00458	Saur515_contig_2		ABC superfamily ATP binding cassette transporter, ABC protein	34631	35293	+	663	Saur515_00458	-0.466566	7.18812	0.0017597	0.00519842
Saur515_00459	Saur515_contig_2		ABC superfamily ATP binding cassette transporter, membrane protein	35286	36062	+	777	Saur515_00459	-0.430561	8.41958	0.010624	0.0238846
Saur515_00460	Saur515_contig_2		MFS family major facilitator transporter, chloramphenicol:cation symporter	36458	37645	+	1188	Saur515_00460	0.666498	7.57476	7.41511e-07	8.46702e-06
Saur515_00461	Saur515_contig_2	pnbA	para-nitrobenzyl esterase chain A	37707	39059	-	1353	Saur515_00461	-0.530792	8.06779	0.00104724	0.00332167
Saur515_00462	Saur515_contig_2		APC family amino acid-polyamine-organocation transporter	39667	41304	-	1638	Saur515_00462	-0.214361	5.91299	0.187173	0.262727
Saur515_00463	Saur515_contig_2		hypothetical protein	41484	42083	+	600	Saur515_00463	-0.137454	7.2585	0.267335	0.350218
Saur515_00464	Saur515_contig_2	opuCA	glycine betaine/choline ABC superfamily ATP binding cassette transporter, ABC protein	42753	43979	+	1227	Saur515_00464	-1.55272	8.20563	2.83453e-08	6.69113e-07
Saur515_00465	Saur515_contig_2	opuCB	glycine betaine/choline ABC superfamily ATP binding cassette transporter, membrane protein	43976	44611	+	636	Saur515_00465	-1.58952	6.74255	4.80094e-10	3.10166e-08
Saur515_00466	Saur515_contig_2	opuCC	glycine betaine/L-proline ABC superfamily ATP binding cassette transporter, binding protein	44628	45569	+	942	Saur515_00466	-1.63076	8.18957	1.39839e-10	1.37322e-08
Saur515_00467	Saur515_contig_2	opuCD	glycine betaine/L-proline ABC superfamily ATP binding cassette transporter, membrane protein	45569	46264	+	696	Saur515_00467	-1.4782	7.85608	2.40473e-12	1.35686e-09
Saur515_00468	Saur515_contig_2		MFS family major facilitator transporter	46558	47958	+	1401	Saur515_00468	0.154467	7.97256	0.118517	0.17861
Saur515_00469	Saur515_contig_2	apbA	2-dehydropantoate 2-reductase	48184	49119	+	936	Saur515_00469	-0.293433	6.91821	0.00445893	0.0113086
Saur515_00470	Saur515_contig_2		NAD dependent epimerase/dehydratase	49441	50292	+	852	Saur515_00470	0.354287	6.59181	0.0138958	0.0298723
Saur515_00471	Saur515_contig_2	ampC	beta-lactamase	50384	51880	-	1497	Saur515_00471	0.327891	7.30578	0.00997734	0.0225755
Saur515_00472	Saur515_contig_2		APC family amino acid-polyamine-organocation transporter	52112	53941	+	1830	Saur515_00472	0.141749	7.67625	0.26653	0.349723
Saur515_00473	Saur515_contig_2		sodium/hydrogen exchanger family protein	54081	56159	-	2079	Saur515_00473	0.41539	7.70312	0.00014305	0.000621771
Saur515_00474	Saur515_contig_2		putative amino acid permease	56297	57706	-	1410	Saur515_00474	0.910311	5.68181	2.4385e-05	0.000146013
Saur515_00475	Saur515_contig_2		calcineurin-like phosphoesterase	57992	58798	+	807	Saur515_00475	0.0477077	4.03507	0.825959	0.868044
Saur515_00476	Saur515_contig_2		hypothetical protein	58861	59517	-	657	Saur515_00476	0.102025	8.27148	0.486597	0.576264
Saur515_00477	Saur515_contig_2		putative transcriptional activator	59630	60103	+	474	Saur515_00477	0.160948	4.13408	0.410094	0.50166
Saur515_00478	Saur515_contig_2	bcr	MFS family major facilitator transporter, bicyclomycin:cation symporter	60226	61437	-	1212	Saur515_00478	0.903267	7.64416	4.55959e-06	3.63435e-05
Saur515_00479	Saur515_contig_2		hypothetical protein	61619	62278	-	660	Saur515_00479	0.0604788	7.66803	0.58646	0.665939
Saur515_00480	Saur515_contig_2	glxK	glycerate kinase	62338	63480	-	1143	Saur515_00480	0.352409	6.84809	0.0280578	0.053136
Saur515_00481	Saur515_contig_2	gtrA	GtrA-like integral membrane protein	63748	64134	+	387	Saur515_00481	-0.437693	5.23423	0.00856776	0.0199184
Saur515_00482	Saur515_contig_2		ABC superfamily ATP binding cassette transporter, ABC/membrane protein	65003	66766	+	1764	Saur515_00482	-0.239488	2.92751	0.448585	0.541433
Saur515_00483	Saur515_contig_2		ABC superfamily ATP binding cassette transporter, ABC/membrane protein	66791	68524	+	1734	Saur515_00483	0.0229736	3.66246	0.913351	0.933116
Saur515_00485	Saur515_contig_2	bioA	putative adenosylmethionine-8-amino-7-oxononanoate aminotransferase	69640	70998	+	1359	Saur515_00485	-0.12651	2.8652	0.662332	0.731267
Saur515_00486	Saur515_contig_2	bioB	putative biotin synthase	71000	72007	+	1008	Saur515_00486	-0.862863	3.94923	0.00041093	0.00153171
Saur515_00487	Saur515_contig_2	bioF	8-amino-7-oxononanoate synthase	71985	73100	+	1116	Saur515_00487	-0.565455	3.8341	0.00976973	0.0221641
Saur515_00488	Saur515_contig_2	bioW	6-carboxyhexanoate--CoA ligase	73111	73803	+	693	Saur515_00488	-0.332563	3.21596	0.194282	0.271309
Saur515_00489	Saur515_contig_2		hypothetical protein	73814	74281	+	468	Saur515_00489	0.0254932	1.82222	0.959908	0.96987
Saur515_00490	Saur515_contig_2	hlgB	gamma-hemolysin component C precursor, HlgB	74333	75310	-	978	Saur515_00490	-0.611003	4.50603	0.0123223	0.026986
Saur515_00491	Saur515_contig_2	hlgC	gamma-hemolysin component C precursor, HlgC	75312	76259	-	948	Saur515_00491	-0.446311	4.40948	0.0729775	0.11952
Saur515_00492	Saur515_contig_2	hlgA	gamma-hemolysin component A precursor, HlgA	76827	77792	-	966	Saur515_00492	-0.490212	3.88713	0.0501014	0.0872952
Saur515_00493	Saur515_contig_2	sbi	immunoglobulin G-binding protein SBI	78292	79602	-	1311	Saur515_00493	-0.18474	8.37941	0.113223	0.171652
Saur515_00494	Saur515_contig_2		cation diffusion facilitator family transporter	80354	81220	+	867	Saur515_00494	-0.0213046	5.45179	0.878966	0.910106
Saur515_00495	Saur515_contig_2	gpm	2,3-bisphosphoglycerate-dependent phosphoglycerate mutase	81547	82233	+	687	Saur515_00495	-0.545226	11.8758	5.14506e-06	4.00988e-05
Saur515_00496	Saur515_contig_2		hypothetical protein	82387	82491	-	105	Saur515_00496	-0.333232	5.71461	0.026175	0.0500465
Saur515_00497	Saur515_contig_2		MFS family major facilitator transporter, multidrug :cation symporter	82665	84104	+	1440	Saur515_00497	-0.826047	7.93479	4.58334e-05	0.000242502
Saur515_00498	Saur515_contig_2		amino acid ABC superfamily ATP binding cassette transporter, binding protein	84225	85004	+	780	Saur515_00498	0.697071	10.3065	3.33715e-07	4.45255e-06
Saur515_00499	Saur515_contig_2		ABC transporter ATP-binding protein	84976	85704	+	729	Saur515_00499	0.344174	10.2204	0.000759113	0.00255416
Saur515_00500	Saur515_contig_2		ABC superfamily ATP binding cassette transporter, ABC protein	85701	86432	+	732	Saur515_00500	0.152127	10.4651	0.112209	0.170572
Saur515_00501	Saur515_contig_2	fmhA	FemAB family peptidoglycan biosynthesis protein	86529	87779	-	1251	Saur515_00501	0.0696984	5.11325	0.615974	0.693677
Saur515_00502	Saur515_contig_2		hypothetical protein	88034	88396	+	363	Saur515_00502	0.157879	5.72634	0.253228	0.335497
Saur515_00503	Saur515_contig_2	bdbD	Disulfide bond formation protein D	88415	89014	+	600	Saur515_00503	0.295694	7.01755	0.00656031	0.0157589
Saur515_00504	Saur515_contig_2		addiction module antitoxin, Axe family	89287	89538	+	252	Saur515_00504	-0.766513	4.54627	0.000269208	0.00106085
Saur515_00505	Saur515_contig_2		addiction module toxin Txe/YoeB family protein	89538	89804	+	267	Saur515_00505	-0.600153	5.22878	0.000263318	0.00104265
Saur515_00506	Saur515_contig_2		ABC superfamily ATP binding cassette transporter, binding protein	90099	91649	+	1551	Saur515_00506	0.934829	6.60513	7.20145e-10	4.01808e-08
Saur515_00507	Saur515_contig_2		Activator of Hsp90 ATPase 1 family protein	91835	92302	+	468	Saur515_00507	1.78161	4.08204	7.21859e-09	2.16118e-07
Saur515_00508	Saur515_contig_2		hypothetical protein	92386	92568	+	183	Saur515_00508	1.32509	4.90352	4.95044e-07	6.07972e-06
Saur515_00509	Saur515_contig_2		formate/nitrite transporter family protein	92785	93609	+	825	Saur515_00509	1.05429	8.2446	1.19497e-08	3.2238e-07
Saur515_00510	Saur515_contig_2		acetyltransferase (GNAT) family protein	93842	94378	+	537	Saur515_00510	0.79161	5.14863	0.000195802	0.000807887
Saur515_00511	Saur515_contig_2	cbiX	sirohydrochlorin cobalt chelatase	94608	95339	+	732	Saur515_00511	0.00462042	9.4139	0.965741	0.974874
Saur515_00512	Saur515_contig_2	nirB	nitrite reductase, large subunit	95405	97810	+	2406	Saur515_00512	-1.07992	10.8437	4.11894e-06	3.32631e-05
Saur515_00513	Saur515_contig_2	nirD	nitrite reductase small subunit	97814	98128	+	315	Saur515_00513	-0.891133	8.42462	2.31884e-05	0.000139871
Saur515_00514	Saur515_contig_2	nasF	tetrapyrrole (corrin/porphyrin) methylase family protein	98119	99096	+	978	Saur515_00514	-0.946827	10.3116	1.11963e-05	7.63526e-05
Saur515_00515	Saur515_contig_2	narG	respiratory nitrate reductase subunit alpha	99405	103094	+	3690	Saur515_00515	-1.13169	12.2005	5.13196e-06	4.00988e-05
Saur515_00516	Saur515_contig_2	narY	nitrate reductase subunit beta	103084	104643	+	1560	Saur515_00516	-0.955991	11.373	0.000161986	0.000686832
Saur515_00517	Saur515_contig_2	narJ	nitrate reductase molybdenum cofactor assembly chaperone	104636	105211	+	576	Saur515_00517	-0.920424	9.88804	5.36927e-05	0.000275189
Saur515_00518	Saur515_contig_2	narI	respiratory nitrate reductase subunit gamma	105204	105881	+	678	Saur515_00518	-0.982111	10.2348	2.60914e-05	0.000153977
Saur515_00519	Saur515_contig_2	nreA	nitrate respiration regulation accessory nitrate sensor NreA	105901	106353	+	453	Saur515_00519	-1.05371	10.0607	4.04921e-06	3.29166e-05
Saur515_00520	Saur515_contig_2	nreB	oxygen sensor histidine kinase nreB	106377	107411	+	1035	Saur515_00520	-1.18007	11.1526	9.95788e-07	1.05373e-05
Saur515_00521	Saur515_contig_2	nreC	LuxR family two component transcriptional regulator	107434	108087	+	654	Saur515_00521	-1.11781	10.2933	2.23232e-07	3.20488e-06
Saur515_00522	Saur515_contig_2		MerR family transcriptional regulator	108345	109085	-	741	Saur515_00522	-0.0791421	4.23518	0.624949	0.700348
Saur515_00523	Saur515_contig_2		hypothetical protein	109064	109270	-	207	Saur515_00523	1.07535	1.64163	0.0393231	0.0706723
Saur515_00524	Saur515_contig_2		hypothetical protein	109340	109978	-	639	Saur515_00524	0.125694	3.0672	0.656104	0.72621
Saur515_00525	Saur515_contig_2	narK	MFS family major facilitator transporter, nitrate:nitrite antiporter	110348	111517	+	1170	Saur515_00525	-0.239047	13.1148	0.0790835	0.127145
Saur515_00526	Saur515_contig_2		putative small heat shock protein	111624	112046	-	423	Saur515_00526	0.224096	7.84322	0.0177021	0.0364758
Saur515_00527	Saur515_contig_2		transcriptional regulator	112268	112714	-	447	Saur515_00527	0.14188	8.2582	0.138287	0.203169
Saur515_00528	Saur515_contig_2		hypothetical protein	113112	113477	+	366	Saur515_00528	0.875583	6.99251	1.86958e-07	2.76014e-06
Saur515_00529	Saur515_contig_2	gltT	DAACS family dicarboxylate/amino acid:sodium (Na+) or proton (H+) symporter	113659	114936	+	1278	Saur515_00529	0.463794	9.30972	7.12933e-05	0.000353586
Saur515_00530	Saur515_contig_2		hypothetical protein	115340	115696	-	357	Saur515_00530	0.879434	7.88016	4.76874e-07	5.94276e-06
Saur515_00531	Saur515_contig_2		pyridoxamine 5'-phosphate oxidase	115961	116383	-	423	Saur515_00531	-0.973985	8.93205	8.39511e-06	6.00875e-05
Saur515_00532	Saur515_contig_2	araC_1	AraC family transcription regulator	116454	118559	-	2106	Saur515_00532	0.415668	6.23768	0.00126074	0.00387373
Saur515_00533	Saur515_contig_2		hypothetical protein	120047	120430	-	384	Saur515_00533	0.330039	6.48381	0.208492	0.287232
Saur515_00534	Saur515_contig_2		PTS system sucrose-specific IIBC component	120613	122055	+	1443	Saur515_00534	0.251947	4.43628	0.208773	0.287458
Saur515_00535	Saur515_contig_2	cobI	Mg2+ transporter protein, CorA family protein	122141	123085	-	945	Saur515_00535	-0.161809	8.43153	0.125184	0.187165
Saur515_00536	Saur515_contig_2	tetR	TetR family transcriptional regulator	123131	123754	-	624	Saur515_00536	-0.435505	7.78984	0.000173137	0.000727828
Saur515_00537	Saur515_contig_2		hypothetical protein	123915	125192	+	1278	Saur515_00537	0.640394	4.85777	0.00244135	0.00681857
Saur515_00538	Saur515_contig_2		membrane protein	125399	125830	+	432	Saur515_00538	0.668633	7.22494	0.000227841	0.000915467
Saur515_00539	Saur515_contig_2		pyridine nucleotide-disulfide oxidoreductase	126062	127096	+	1035	Saur515_00539	-0.433401	6.75293	0.00123227	0.00379576
Saur515_00540	Saur515_contig_2		Acetyltransferase (GNAT) family protein	127198	127533	+	336	Saur515_00540	-0.280226	4.56216	0.203321	0.28153
Saur515_00541	Saur515_contig_2		zinc-binding alcohol dehydrogenase	127579	128583	-	1005	Saur515_00541	0.309792	8.88521	0.00282662	0.00770184
Saur515_00542	Saur515_contig_2		acetyltransferase	128774	129289	+	516	Saur515_00542	0.766765	6.00309	4.25231e-05	0.000228867
Saur515_00543	Saur515_contig_2		putative lipoprotein	129603	130232	+	630	Saur515_00543	-0.497769	9.44774	0.000883511	0.00287668
Saur515_00544	Saur515_contig_2		hypothetical protein	130385	132058	-	1674	Saur515_00544	0.0884227	8.28738	0.454537	0.547004
Saur515_00545	Saur515_contig_2		L-lactate permease	132375	133973	+	1599	Saur515_00545	0.36092	13.4773	0.0129519	0.0281676
Saur515_00546	Saur515_contig_2	mqo1	putative malate:quinone oxidoreductase 1	134354	135832	+	1479	Saur515_00546	-0.317575	8.45317	0.00362496	0.00948751
Saur515_00547	Saur515_contig_2		membrane protein	135898	136353	-	456	Saur515_00547	0.641432	4.34483	0.0120526	0.0264745
Saur515_00548	Saur515_contig_2	lytT	LytTr DNA-binding region-containing protein	136350	136793	-	444	Saur515_00548	0.647865	4.77868	0.000387965	0.00145858
Saur515_00549	Saur515_contig_2	hssS	integral membrane sensor signal transduction histidine kinase	136956	138329	-	1374	Saur515_00549	-0.227623	6.61792	0.01508	0.0321348
Saur515_00550	Saur515_contig_2	hssR	winged helix family two component transcriptional regulator	138322	138996	-	675	Saur515_00550	0.187612	4.70735	0.31017	0.396597
Saur515_00552	Saur515_contig_2		hemin import ATP-binding protein	140187	140852	+	666	Saur515_00552	-0.29068	2.27605	0.583658	0.663677
Saur515_00554	Saur515_contig_2		hypothetical protein	141923	142891	-	969	Saur515_00554	0.271523	7.29996	0.0041589	0.0106244
Saur515_00555	Saur515_contig_2	tcaR	teicoplanin resistance operon transcriptional regulator TcaR	143086	143541	+	456	Saur515_00555	0.190446	7.51064	0.060707	0.102925
Saur515_00556	Saur515_contig_2	tcaA	teicoplanin resistance associated membrane protein TcaA protein	143781	145163	+	1383	Saur515_00556	0.155944	7.38667	0.107685	0.164714
Saur515_00557	Saur515_contig_2	tcaB	MFS family major facilitator transporter, teicoplanin:cation symporter	145432	146640	+	1209	Saur515_00557	0.3114	6.50896	0.0139616	0.0299875
Saur515_00558	Saur515_contig_2		TetR family transcriptional regulator	146870	147421	-	552	Saur515_00558	1.76787	6.00259	1.33963e-11	2.74066e-09
Saur515_00559	Saur515_contig_2	emrA	multidrug resistance protein A, drug resistance transporter	147542	148189	+	648	Saur515_00559	-0.366136	7.56773	0.0462771	0.0814995
Saur515_00560	Saur515_contig_2		MFS family major facilitator multidrug:cation transporter	148202	150133	+	1932	Saur515_00560	-0.580475	8.90627	0.00293032	0.0079491
Saur515_00561	Saur515_contig_2		hypothetical protein	150379	151017	-	639	Saur515_00561	0.574628	6.57829	0.000133665	0.000592324
Saur515_00562	Saur515_contig_2		Alpha/beta hydrolase fold-3 domain-containing protein	151225	152145	+	921	Saur515_00562	0.6887	7.75942	1.75866e-05	0.00011235
Saur515_00563	Saur515_contig_2		hypothetical protein	152253	152672	-	420	Saur515_00563	-0.268561	7.32546	0.0247553	0.0479293
Saur515_00564	Saur515_contig_2		hypothetical protein	152669	153160	-	492	Saur515_00564	0.356263	6.23145	0.00524885	0.0129377
Saur515_00565	Saur515_contig_2	corA	magnesium and cobalt transport protein	153257	154204	+	948	Saur515_00565	-0.128071	6.78614	0.260447	0.343208
Saur515_00566	Saur515_contig_2	fni	isopentenyl-diphosphate delta-isomerase	154235	155284	+	1050	Saur515_00566	-0.0642927	8.00789	0.473384	0.563783
Saur515_00567	Saur515_contig_2	gltS	ESS family glutamate:sodium (Na+) symporter	155332	156540	-	1209	Saur515_00567	1.019	6.5401	4.29489e-08	9.00241e-07
Saur515_00568	Saur515_contig_2		putative 3-methyladenine DNA glycosylase	156877	157485	-	609	Saur515_00568	0.817193	4.48433	0.000374473	0.00141872
Saur515_00569	Saur515_contig_2		hypothetical protein	157884	158531	+	648	Saur515_00569	0.652	6.16404	8.51366e-06	6.05827e-05
Saur515_00570	Saur515_contig_2		ABC superfamily ATP binding cassette transporter, ABC protein	158762	159661	+	900	Saur515_00570	0.452236	6.55649	0.000404344	0.00151321
Saur515_00571	Saur515_contig_2		ABC superfamily ATP binding cassette transporter, membrane protein	159654	160886	+	1233	Saur515_00571	0.132022	7.23134	0.222323	0.301573
Saur515_00572	Saur515_contig_2		hypothetical protein	161104	161430	+	327	Saur515_00572	-0.0637737	6.62318	0.573732	0.654493
Saur515_00573	Saur515_contig_2	galM	aldose 1-epimerase	161460	162479	+	1020	Saur515_00573	-0.291315	7.81076	0.00277502	0.00759496
Saur515_00574	Saur515_contig_2	yiiM	Protein YiiM	162715	163368	-	654	Saur515_00574	0.49459	6.58534	9.40503e-05	0.00044574
Saur515_00575	Saur515_contig_2	rpiA	ribose 5-phosphate isomerase	163542	164228	+	687	Saur515_00575	-0.157044	7.45751	0.14395	0.20998
Saur515_00576	Saur515_contig_2		metal-dependent membrane protease	164294	165553	-	1260	Saur515_00576	0.495388	9.0595	0.000436164	0.00160407
Saur515_00577	Saur515_contig_2	hutG	formiminoglutamase	165843	166778	+	936	Saur515_00577	-1.14138	8.16177	2.5586e-06	2.28413e-05
Saur515_00578	Saur515_contig_2	fosB	fosfomycin resistance protein FosB	167034	167453	-	420	Saur515_00578	0.79471	2.28724	0.0176683	0.0364758
Saur515_00579	Saur515_contig_2		LysR family transcriptional regulator	167635	168519	-	885	Saur515_00579	0.637809	4.03457	0.0121822	0.0267032
Saur515_00580	Saur515_contig_2	hutU	urocanate hydratase	168679	170340	+	1662	Saur515_00580	-1.49261	4.76663	1.18767e-08	3.2238e-07
Saur515_00581	Saur515_contig_2	hutI	putative imidazolonepropionase	170340	171578	+	1239	Saur515_00581	0.253561	4.62138	0.110458	0.168223
Saur515_00582	Saur515_contig_2		amino acid amidohydrolase	171855	172976	+	1122	Saur515_00582	-0.269611	4.01489	0.121719	0.182765
Saur515_00583	Saur515_contig_2		oxidoreductase	173087	173968	+	882	Saur515_00583	0.0612542	8.1001	0.713383	0.774656
Saur515_00584	Saur515_contig_2		hypothetical protein	174455	175024	+	570	Saur515_00584	0.259761	5.38469	0.0985167	0.153366
Saur515_00585	Saur515_contig_2		NhaC family sodium:proton (Na+:H) antiporter	175249	176562	+	1314	Saur515_00585	0.0459038	7.06613	0.635581	0.70827
Saur515_00586	Saur515_contig_2		Activator of Hsp90 ATPase 1 family protein	176729	177235	+	507	Saur515_00586	-0.851543	9.40303	4.08612e-07	5.25206e-06
Saur515_00587	Saur515_contig_2		phosphosugar-binding transcriptional regulator	177293	178057	-	765	Saur515_00587	1.77853	5.65184	6.98529e-12	1.56759e-09
Saur515_00588	Saur515_contig_2		PTS system glucose-specific IIBC component	178387	179991	+	1605	Saur515_00588	0.738792	6.59092	3.09052e-05	0.00017563
Saur515_00589	Saur515_contig_2		hypothetical protein	180057	180587	-	531	Saur515_00589	0.581057	6.39589	0.000483317	0.00175265
Saur515_00590	Saur515_contig_2		sodium/bile acid symporter family protein	180855	181772	+	918	Saur515_00590	1.36413	3.99714	5.81138e-07	6.85911e-06
Saur515_00591	Saur515_contig_2		haloacid dehalogenase-like hydrolase	181847	182482	+	636	Saur515_00591	0.277422	6.343	0.0256205	0.049332
Saur515_00592	Saur515_contig_2		hypothetical protein	182496	182684	+	189	Saur515_00592	0.0716131	4.77297	0.691024	0.756674
Saur515_00593	Saur515_contig_2		hypothetical protein	182780	182965	-	186	Saur515_00593	0.90404	5.61867	1.05605e-05	7.28257e-05
Saur515_00594	Saur515_contig_2		hypothetical protein	182962	183318	-	357	Saur515_00594	0.852779	6.61583	1.19092e-06	1.22845e-05
Saur515_00595	Saur515_contig_2		APC family amino acid-polyamine-organocation transporter	183598	184977	+	1380	Saur515_00595	0.784658	7.85546	3.33835e-08	7.6595e-07
Saur515_00596	Saur515_contig_2		phosphosugar-binding transcriptional regulator RpiR family protein	185364	186236	-	873	Saur515_00596	-0.685084	8.92353	2.93478e-08	6.79706e-07
Saur515_00597	Saur515_contig_2		hypothetical protein	186681	187010	-	330	Saur515_00597	0.597654	1.83606	0.198701	0.275755
Saur515_00598	Saur515_contig_2		hypothetical protein	187059	187796	+	738	Saur515_00598	1.54631	7.65184	1.79217e-11	2.9543e-09
Saur515_00599	Saur515_contig_2		helix-turn-helix domain-containing protein	188443	189135	-	693	Saur515_00599	0.478992	6.97626	0.00193874	0.00564603
Saur515_00600	Saur515_contig_2	suhB	inositol monophosphatase family protein	189520	190317	+	798	Saur515_00600	-0.699373	6.89619	5.47204e-06	4.25122e-05
Saur515_00601	Saur515_contig_2		cell envelope transcriptional attenuator	190450	191397	+	948	Saur515_00601	-0.0957092	7.75748	0.308979	0.395693
Saur515_00602	Saur515_contig_2		molybdopterin oxidoreductase	191915	194953	+	3039	Saur515_00602	-1.03068	10.5937	5.7392e-09	1.90402e-07
Saur515_00603	Saur515_contig_2		hypothetical protein	194953	195426	+	474	Saur515_00603	-0.663351	8.23101	2.76859e-06	2.43184e-05
Saur515_00604	Saur515_contig_2		hypothetical protein	195654	195887	+	234	Saur515_00604	1.0564	4.29117	6.0114e-05	0.000304288
Saur515_00605	Saur515_contig_2	lytA	mannosyl-glycoprotein endo-beta-N-acetylglucosaminidase	195909	196685	+	777	Saur515_00605	0.496886	7.91748	9.68431e-05	0.000456334
Saur515_00606	Saur515_contig_2		FAD-dependent oxidoreductase	196996	198120	+	1125	Saur515_00606	-0.0350509	7.87526	0.696393	0.760857
Saur515_00607	Saur515_contig_2		D-isomer specific 2-hydroxyacid dehydrogenase family protein	198212	199165	-	954	Saur515_00607	0.0362312	8.96749	0.684457	0.751159
Saur515_00608	Saur515_contig_2	ssaA_1	secretory antigen SsaA	199527	200027	-	501	Saur515_00608	0.528533	5.99438	0.0152243	0.0323319
Saur515_00609	Saur515_contig_2		hypothetical protein	200264	200686	-	423	Saur515_00609	0.244229	5.9161	0.118872	0.178927
Saur515_00610	Saur515_contig_2		NAD/NADP octopine/nopaline dehydrogenase family protein	200934	202016	+	1083	Saur515_00610	0.607276	7.45172	0.000112207	0.000511072
Saur515_00611	Saur515_contig_2	nhaC	putative Na+/H+ antiporter	202114	203511	+	1398	Saur515_00611	-0.00648161	6.56769	0.957764	0.969072
Saur515_00612	Saur515_contig_2	ssaA_2	Secretory antigen precursor SsaA_1	203944	204747	-	804	Saur515_00612	0.724204	8.9411	0.000259609	0.00102963
Saur515_00613	Saur515_contig_2		helix-turn-helix- domain containing protein	205357	207312	+	1956	Saur515_00613	0.0651929	5.3395	0.595688	0.674545
Saur515_00614	Saur515_contig_2	sarY	staphylococcal accessory regulator Y	207338	208081	+	744	Saur515_00614	-1.06959	4.18442	1.58752e-05	0.000102562
Saur515_00615	Saur515_contig_2		hypothetical protein	208145	208471	+	327	Saur515_00615	-1.45378	7.69488	3.62298e-08	8.01298e-07
Saur515_00616	Saur515_contig_2	sarR	staphylococcal accessory regulator R, SarR	208899	209246	+	348	Saur515_00616	-0.281167	8.69584	0.109201	0.166618
Saur515_00617	Saur515_contig_2		urease accessory protein UreD	209435	210271	-	837	Saur515_00617	0.20303	4.83341	0.139824	0.205058
Saur515_00618	Saur515_contig_2	ureG	urease accessory protein UreG	210271	210885	-	615	Saur515_00618	0.276368	4.52557	0.0687723	0.113724
Saur515_00619	Saur515_contig_2	ureF	urease accessory protein UreF	210898	211587	-	690	Saur515_00619	-0.473929	3.92672	0.0163386	0.0341955
Saur515_00620	Saur515_contig_2	ureE	urease accessory protein UreE	211580	212032	-	453	Saur515_00620	-0.32226	3.18509	0.195365	0.272358
Saur515_00621	Saur515_contig_2	ureC	urease subunit alpha	212045	213760	-	1716	Saur515_00621	-0.790355	4.25992	0.000432027	0.00159493
Saur515_00622	Saur515_contig_2	ureB	urease subunit beta	213757	214167	-	411	Saur515_00622	-0.682309	2.27462	0.0963161	0.150432
Saur515_00623	Saur515_contig_2	ureA	urease subunit gamma	214181	214483	-	303	Saur515_00623	-1.53828	1.705	0.00474062	0.0119
Saur515_00624	Saur515_contig_2	utp	membrane-bound urea transporter	214743	215648	+	906	Saur515_00624	0.206844	3.32271	0.396324	0.488932
Saur515_00625	Saur515_contig_2	caiA	acyl-CoA dehydrogenase	215865	217019	+	1155	Saur515_00625	-0.364852	8.50229	0.0013063	0.00398875
Saur515_00626	Saur515_contig_2	fhuD	iron (Fe+3) ABC superfamily ATP binding cassette transporter, binding protein	217233	218141	+	909	Saur515_00626	0.57015	8.01349	0.000217006	0.000877675
Saur515_00627	Saur515_contig_2		inosine-uridine preferring nucleoside hydrolase family protein	218540	219481	+	942	Saur515_00627	-0.346769	4.80038	0.0245128	0.0475722
Saur515_00628	Saur515_contig_2		biotin biosynthesis BioY family protein	219602	220156	+	555	Saur515_00628	0.522784	4.56146	0.0157756	0.0332725
Saur515_00629	Saur515_contig_2		acetyltransferase (GNAT) family protein	220228	220998	+	771	Saur515_00629	0.388969	5.31864	0.00354553	0.00932935
Saur515_00630	Saur515_contig_2	fdhD	formate dehydrogenase accessory protein	221170	221967	-	798	Saur515_00630	0.563615	7.82935	0.000127065	0.000569243
Saur515_00631	Saur515_contig_2	modA	molybdenum (Mo2+) ABC superfamily ATP binding cassette transporter, binding protein	222257	223039	+	783	Saur515_00631	-0.544956	8.64711	2.2081e-06	2.04858e-05
Saur515_00632	Saur515_contig_2	modB	molybdenum (Mo2+) ABC superfamily ATP binding cassette transporter, membrane protein	223053	223724	+	672	Saur515_00632	-0.491969	7.59113	7.7838e-05	0.000380662
Saur515_00633	Saur515_contig_2	modC	molybdenum (Mo2+) ABC superfamily ATP binding cassette transporter, ABC protein	223725	224330	+	606	Saur515_00633	-0.353326	7.13455	0.00223879	0.00636875
Saur515_00634	Saur515_contig_2		thiamine/molybdopterin biosynthesis ThiF/MoeB-like protein	224500	225504	+	1005	Saur515_00634	-0.890669	7.58146	6.50877e-09	2.10095e-07
Saur515_00635	Saur515_contig_2	moaB	putative molybdenum cofactor biosynthesis protein B	225535	226041	+	507	Saur515_00635	-1.19249	6.52684	2.06064e-09	8.51312e-08
Saur515_00637	Saur515_contig_2	moeA	molybdopterin biosynthesis protein MoeA	226600	227859	+	1260	Saur515_00637	-1.35612	7.46104	6.88201e-12	1.56759e-09
Saur515_00638	Saur515_contig_2	mobB	putative molybdopterin-guanine dinucleotide biosynthesis protein B	227856	228341	+	486	Saur515_00638	-1.00338	6.04877	4.42064e-08	9.0439e-07
Saur515_00639	Saur515_contig_2	moaE	Molybdopterin synthase catalytic subunit, MoaE	228355	228801	+	447	Saur515_00639	-0.605763	6.34037	3.50592e-06	2.93755e-05
Saur515_00640	Saur515_contig_2	moaD	Mmolybdopterin converting factor, subunit 1	228807	229040	+	234	Saur515_00640	-0.611063	5.83294	0.000167694	0.000707369
Saur515_00641	Saur515_contig_2	mobA	putative molybdopterin-guanine dinucleotide biosynthesis protein A	229047	229646	+	600	Saur515_00641	-0.503738	7.33387	8.57628e-06	6.08519e-05
Saur515_00642	Saur515_contig_2		molybdenum cofactor biosynthesis protein A	229666	230688	+	1023	Saur515_00642	-0.682726	8.59917	3.54402e-08	7.93124e-07
Saur515_00643	Saur515_contig_2	sarV	staphylococcal accessory regulator family protein	231379	231729	+	351	Saur515_00643	-1.41905	7.85979	7.16867e-09	2.16118e-07
Saur515_00644	Saur515_contig_2		major facilitator superfamily transporter	231831	233042	-	1212	Saur515_00644	0.347652	4.77341	0.0633612	0.106542
Saur515_00645	Saur515_contig_2		MarR family transcriptional regulator	233035	233475	-	441	Saur515_00645	0.551825	2.70577	0.110541	0.168244
Saur515_00646	Saur515_contig_2		hypothetical protein	233637	234401	+	765	Saur515_00646	0.556326	5.52857	5.22338e-05	0.000269966
Saur515_00647	Saur515_contig_2		hypothetical protein	234393	234644	-	252	Saur515_00647	0.00931323	5.5524	0.945899	0.959579
Saur515_00648	Saur515_contig_2	fmhB	peptidoglycan pentaglycine interpeptide biosynthetic protein FmhB	235033	236298	+	1266	Saur515_00648	0.141909	8.93896	0.0591775	0.1011
Saur515_00649	Saur515_contig_2		RND superfamily resistance-nodulation-cell division acriflavin:proton (H+) antiporter	236415	239582	+	3168	Saur515_00649	-0.109499	9.10351	0.308919	0.395693
Saur515_00650	Saur515_contig_2		hypothetical protein	239769	240086	-	318	Saur515_00650	0.25201	7.7206	0.0146583	0.0312922
Saur515_00651	Saur515_contig_2		hypothetical protein	240331	240495	-	165	Saur515_00651	0.515901	6.21702	0.00018566	0.000772532
Saur515_00652	Saur515_contig_2		AEC family malonate efflux carrier	240628	241536	+	909	Saur515_00652	0.454694	5.5591	0.00381657	0.00989406
Saur515_00653	Saur515_contig_2	glcU	DMT superfamily drug/metabolite transporter	241955	242818	-	864	Saur515_00653	0.56068	8.09568	0.00041116	0.00153171
Saur515_00654	Saur515_contig_2		acetyltransferase (GNAT) family protein	242999	243886	-	888	Saur515_00654	0.248855	8.19143	0.100195	0.154996
Saur515_00655	Saur515_contig_2	topB	putative DNA topoisomerase	244073	246208	+	2136	Saur515_00655	-0.0115509	7.8711	0.904242	0.928058
Saur515_00656	Saur515_contig_2		xanthine/uracil permeases family protein	246321	247655	+	1335	Saur515_00656	-0.303644	10.2558	0.0151468	0.0322229
Saur515_00657	Saur515_contig_2		hypothetical protein	247847	248236	-	390	Saur515_00657	0.136888	8.80481	0.340393	0.431422
Saur515_00658	Saur515_contig_2	rpsJ	30S ribosomal protein S10	248593	248901	+	309	Saur515_00658	0.618614	9.65367	0.00185426	0.00543871
Saur515_00659	Saur515_contig_2	rplC	50S ribosomal protein L3	248929	249591	+	663	Saur515_00659	0.59226	10.0989	0.00431331	0.0109846
Saur515_00660	Saur515_contig_2	rplD	50S ribosomal protein L4	249618	250241	+	624	Saur515_00660	0.264171	9.78377	0.186874	0.262457
Saur515_00661	Saur515_contig_2	rplW	50S ribosomal protein L23	250241	250516	+	276	Saur515_00661	0.0399757	8.07674	0.81777	0.862753
Saur515_00662	Saur515_contig_2	rplB	50S ribosomal protein L2	250549	251382	+	834	Saur515_00662	-0.0107334	10.1463	0.958414	0.969072
Saur515_00663	Saur515_contig_2	rpsS	30S ribosomal protein S19	251449	251727	+	279	Saur515_00663	-0.0680119	8.42005	0.742285	0.79961
Saur515_00664	Saur515_contig_2	rplV	50S ribosomal protein L22	251756	252109	+	354	Saur515_00664	-0.18531	8.75233	0.364538	0.458239
Saur515_00665	Saur515_contig_2	rpsC	30S ribosomal protein S3	252133	252786	+	654	Saur515_00665	-0.320791	9.38417	0.24513	0.327062
Saur515_00666	Saur515_contig_2	rplP	50S ribosomal protein L16	252789	253223	+	435	Saur515_00666	-0.468789	8.72637	0.0509978	0.0886055
Saur515_00667	Saur515_contig_2	rpmC	50S ribosomal protein L29	253213	253422	+	210	Saur515_00667	-0.511075	7.7487	0.0365492	0.0664635
Saur515_00668	Saur515_contig_2	rpsQ	30S ribosomal protein S17	253446	253709	+	264	Saur515_00668	-0.519777	8.28225	0.0235759	0.0463031
Saur515_00669	Saur515_contig_2	rplN	50S ribosomal protein L14	253741	254109	+	369	Saur515_00669	-0.467615	8.62895	0.058936	0.100758
Saur515_00670	Saur515_contig_2	rplX	50S ribosomal protein L24	254145	254462	+	318	Saur515_00670	-0.459846	8.22096	0.023973	0.0468716
Saur515_00671	Saur515_contig_2	rplE	50S ribosomal protein L5	254489	255028	+	540	Saur515_00671	-0.429306	8.9931	0.0546256	0.0940433
Saur515_00672	Saur515_contig_2	rpsN_1	30S ribosomal protein S14	255051	255236	+	186	Saur515_00672	-0.593215	7.68847	0.00638741	0.0153736
Saur515_00673	Saur515_contig_2	rpsH	30S ribosomal protein S8	255268	255666	+	399	Saur515_00673	-0.384203	8.63817	0.0744203	0.120945
Saur515_00674	Saur515_contig_2	rplF	50S ribosomal protein L6	255691	256227	+	537	Saur515_00674	-0.240773	8.91618	0.272649	0.355283
Saur515_00675	Saur515_contig_2	rplR	50S ribosomal protein L18	256258	256617	+	360	Saur515_00675	-0.123741	8.66184	0.503019	0.592568
Saur515_00676	Saur515_contig_2	rpsE	30S ribosomal protein S5	256638	257138	+	501	Saur515_00676	0.0899785	9.07596	0.657078	0.726961
Saur515_00677	Saur515_contig_2	rpmD	50S ribosomal protein L30	257155	257334	+	180	Saur515_00677	0.0593845	7.82631	0.678815	0.745634
Saur515_00678	Saur515_contig_2	rplO	50S ribosomal protein L15	257351	257791	+	441	Saur515_00678	0.232091	8.7415	0.132008	0.196056
Saur515_00679	Saur515_contig_2	secY_2	Sec family Type I general secretory pathway preprotein translocase SecY_1	257791	259083	+	1293	Saur515_00679	0.0477076	10.4468	0.740612	0.798157
Saur515_00680	Saur515_contig_2	adk	Nucleoside-triphosphate--adenylate kinase	259100	259747	+	648	Saur515_00680	0.0197639	9.50185	0.894911	0.920715
Saur515_00681	Saur515_contig_2	infA	translation initiation factor IF-1	259940	260158	+	219	Saur515_00681	0.0125537	8.18804	0.933885	0.95014
Saur515_00682	Saur515_contig_2	rpmJ	50S ribosomal protein L36	260190	260303	+	114	Saur515_00682	0.00304456	7.44796	0.980646	0.987484
Saur515_00683	Saur515_contig_2	rpsM	30S ribosomal protein S13	260326	260691	+	366	Saur515_00683	0.0262442	8.94234	0.831812	0.872319
Saur515_00684	Saur515_contig_2	rpsK	30S ribosomal protein S11	260715	261104	+	390	Saur515_00684	0.111299	8.62803	0.479407	0.568903
Saur515_00685	Saur515_contig_2	rpoA	DNA-directed RNA polymerase subunit alpha	261179	262123	+	945	Saur515_00685	0.122686	10.0284	0.302064	0.388256
Saur515_00686	Saur515_contig_2	rplQ	50S ribosomal protein L17	262140	262508	+	369	Saur515_00686	0.167713	8.97691	0.0838617	0.133602
Saur515_00687	Saur515_contig_2	cbiO_1	cobalt transporter ATP-binding subunit	263046	263855	+	810	Saur515_00687	0.327854	6.50303	0.00852402	0.0198355
Saur515_00688	Saur515_contig_2	cbiO_2	cobalt transporter ATP-binding subunit	263852	264712	+	861	Saur515_00688	-0.107475	7.14301	0.329556	0.419419
Saur515_00689	Saur515_contig_2		cobalt (Co2+) ABC superfamily ATP binding cassette transporter, membrane protein	264702	265508	+	807	Saur515_00689	-0.223779	6.83919	0.0431575	0.0768881
Saur515_00690	Saur515_contig_2	truA	putative tRNA pseudouridine synthase	265513	266316	+	804	Saur515_00690	-0.0880604	6.95437	0.404352	0.496343
Saur515_00693	Saur515_contig_2		hypothetical protein	267950	269047	+	1098	Saur515_00693	0.0539184	4.68725	0.742921	0.799944
Saur515_00694	Saur515_contig_2		hypothetical protein	269044	269337	+	294	Saur515_00694	-0.731918	4.63545	0.000315771	0.00122467
Saur515_00695	Saur515_contig_2		hypothetical protein	269350	270141	+	792	Saur515_00695	-0.458435	7.10399	0.000757685	0.00255416
Saur515_00696	Saur515_contig_2	clpA	AAA domain protein	270142	271278	+	1137	Saur515_00696	-0.489242	7.03256	0.000494141	0.00178662
Saur515_00697	Saur515_contig_2		hypothetical protein	271406	272812	+	1407	Saur515_00697	-0.38366	7.40257	0.000518464	0.00186086
Saur515_00698	Saur515_contig_2	alsS	putative acetolactate synthase	274002	275666	+	1665	Saur515_00698	-1.11222	9.60067	2.00059e-06	1.90366e-05
Saur515_00699	Saur515_contig_2	budA1	alpha-acetolactate decarboxylase	275703	276407	+	705	Saur515_00699	-1.0641	8.43527	2.02409e-05	0.000126764
Saur515_00700	Saur515_contig_2		truncated MHC class II analog protein	276771	277196	-	426	Saur515_00700	-0.594171	3.42587	0.0243667	0.0473637
Saur515_00701	Saur515_contig_2		putative hydrolase	277490	278305	+	816	Saur515_00701	-1.10626	6.98006	1.00599e-10	1.1226e-08
Saur515_00702	Saur515_contig_2		membrane-bound metalloendopeptidase	278516	279370	+	855	Saur515_00702	-1.14914	7.04435	3.94313e-09	1.40295e-07
Saur515_00703	Saur515_contig_2	hysA	hyaluronate lyase 2	279430	281853	-	2424	Saur515_00703	0.384951	5.04131	0.0196468	0.0396653
Saur515_00704	Saur515_contig_2		MerR family transcriptional regulator	282261	282677	+	417	Saur515_00704	0.435486	4.35283	0.053269	0.0920953
Saur515_00705	Saur515_contig_2		oxidoreductase, aldo/keto reductase	282747	283595	+	849	Saur515_00705	0.282142	6.98375	0.0372067	0.0674765
Saur515_00706	Saur515_contig_2		hypothetical protein	283815	283940	+	126	Saur515_00706	0.84259	2.62031	0.0349073	0.0640489
Saur515_00707	Saur515_contig_2		hypothetical protein	284202	284810	+	609	Saur515_00707	0.369583	4.85601	0.0259513	0.0497739
Saur515_00708	Saur515_contig_2		NAD-dependent deacetylase	285101	285841	-	741	Saur515_00708	-0.310278	5.72751	0.0228249	0.0450806
Saur515_00709	Saur515_contig_2	deoR	deoR-family regulatory protein	286083	286838	+	756	Saur515_00709	-0.0949504	6.83933	0.415641	0.507913
Saur515_00710	Saur515_contig_2	lacA	galactose-6-phosphate isomerase subunit LacA	287206	287634	+	429	Saur515_00710	-0.347142	5.30637	0.0235307	0.0462513
Saur515_00711	Saur515_contig_2	lacB	galactose-6-phosphate isomerase LacB subunit	287650	288165	+	516	Saur515_00711	-0.337706	5.20106	0.0433575	0.0771884
Saur515_00712	Saur515_contig_2	lacC	tagatose-6-phosphate kinase	288178	289110	+	933	Saur515_00712	-0.242118	5.85531	0.0682309	0.112951
Saur515_00713	Saur515_contig_2	lacD	tagatose 1,6-diphosphate aldolase	289114	290094	+	981	Saur515_00713	0.14692	5.68476	0.377242	0.470833
Saur515_00714	Saur515_contig_2		PTS system lactose/cellobiose-specific IIA component	290116	290427	+	312	Saur515_00714	0.0823578	4.13691	0.62366	0.699917
Saur515_00715	Saur515_contig_2		PTS system lactose/cellobiose-specific IIBC component	290433	292145	+	1713	Saur515_00715	0.261264	6.92056	0.0150922	0.0321348
Saur515_00716	Saur515_contig_2	lacG	6-phospho-beta-galactosidase	292163	293575	+	1413	Saur515_00716	0.163106	7.05948	0.107875	0.164903
Saur515_00717	Saur515_contig_2		alpha/beta cell surface hydrolase	293841	294710	+	870	Saur515_00717	-0.239539	7.63521	0.0992814	0.153874
Saur515_00718	Saur515_contig_2		putative NADP-dependent zinc-binding dehydrogenase	294990	295994	+	1005	Saur515_00718	-0.819706	9.65529	2.26527e-08	5.6174e-07
Saur515_00719	Saur515_contig_2		Alcohol dehydrogenase zinc-binding type 1	296228	297229	+	1002	Saur515_00719	-0.287771	6.94712	0.0211525	0.0421847
Saur515_00720	Saur515_contig_2	betT	choline transport protein BetT	297536	299098	+	1563	Saur515_00720	-0.346235	8.65108	0.0142752	0.0305809
Saur515_00721	Saur515_contig_2		hypothetical protein	299273	299809	+	537	Saur515_00721	-0.536921	11.9178	0.00217621	0.00621233
Saur515_00722	Saur515_contig_2		small integral membrane protein	299822	300061	+	240	Saur515_00722	-0.359447	10.3385	0.0626434	0.105696
Saur515_00723	Saur515_contig_2		Alkaline shock protein 23	300124	300633	+	510	Saur515_00723	-0.17782	13.3714	0.177054	0.250674
Saur515_00724	Saur515_contig_3	ppi	putative cyclophilin type peptidyl-prolyl cis-trans isomerase	157	750	-	594	Saur515_00724	0.15821	8.51645	0.0990802	0.153803
Saur515_00725	Saur515_contig_3	kapB	kinase associated protein B	814	1197	+	384	Saur515_00725	0.282061	5.46174	0.0255031	0.0491445
Saur515_00726	Saur515_contig_3	mnhA	monovalent cation antiporter-3 subunit A, MnhA	1328	3733	+	2406	Saur515_00726	0.214683	10.0835	0.0239404	0.0468716
Saur515_00727	Saur515_contig_3	mnhB_1	CPA3 family monovalent cation:proton (H+) antiporter-3 subunit B	3726	4154	+	429	Saur515_00727	0.00459357	7.31622	0.973109	0.981102
Saur515_00728	Saur515_contig_3	mnhC_1	CPA3 family monovalent cation:proton (H+) antiporter-3 subunit C	4154	4495	+	342	Saur515_00728	-0.147435	7.58852	0.220816	0.300668
Saur515_00729	Saur515_contig_3	mnhD_1	CPA3 family monovalent cation:proton (H+) antiporter-3 subunit D	4488	5984	+	1497	Saur515_00729	-0.161329	9.63653	0.141887	0.207548
Saur515_00730	Saur515_contig_3	mnhE_1	CPA3 family monovalent cation:proton (H+) antiporter-3 subunit E	5986	6465	+	480	Saur515_00730	-0.251459	8.17941	0.0539271	0.0931019
Saur515_00731	Saur515_contig_3	mnhF_1	CPA3 family monovalent cation:proton (H+) antiporter-3 subunit F	6465	6758	+	294	Saur515_00731	-0.375109	6.40474	0.00469733	0.0118155
Saur515_00732	Saur515_contig_3	mnhG_1	CPA3 family monovalent cation:proton (H+) antiporter-3 subunit G	6736	7092	+	357	Saur515_00732	-0.172294	7.61031	0.0596568	0.101707
Saur515_00733	Saur515_contig_3		pyridine nucleotide-disulfide oxidoreductase	7341	8495	+	1155	Saur515_00733	0.349633	3.20501	0.226101	0.305323
Saur515_00734	Saur515_contig_3		thioesterase superfamily protein	8551	8925	-	375	Saur515_00734	-0.637785	6.34922	0.00484203	0.0121051
Saur515_00735	Saur515_contig_3		NhaC family sodium:proton (Na+:H+) antiporter	8944	10260	-	1317	Saur515_00735	-0.826265	7.41067	0.00115969	0.00361298
Saur515_00736	Saur515_contig_3	ampA	cytosol aminopeptidase	10671	12146	-	1476	Saur515_00736	0.0553041	8.546	0.510115	0.598058
Saur515_00737	Saur515_contig_3		pyridine nucleotide-disulfide oxidoreductase	12277	13485	-	1209	Saur515_00737	0.106965	11.4129	0.247522	0.329537
Saur515_00738	Saur515_contig_3	sufA	iron-sulfur cluster assembly accessory protein	13939	14298	-	360	Saur515_00738	-0.172058	7.25807	0.168911	0.240671
Saur515_00739	Saur515_contig_3		hypothetical protein	14311	14547	-	237	Saur515_00739	0.423117	6.32326	0.0116588	0.0258325
Saur515_00740	Saur515_contig_3		pyridine nucleotide-disulfide oxidoreductase	14864	15928	+	1065	Saur515_00740	0.570561	7.85406	0.000151043	0.000647141
Saur515_00741	Saur515_contig_3		hypothetical protein	15987	16310	-	324	Saur515_00741	0.374168	5.18347	0.0838055	0.133599
Saur515_00742	Saur515_contig_3		nitrogen-fixing NifU domain-containing protein	16411	16653	+	243	Saur515_00742	1.1654	7.78214	1.36718e-06	1.39851e-05
Saur515_00743	Saur515_contig_3	dltD	D-alanine lipoteichoic acid and wall teichoic acid esterification secreted protein	16916	18091	-	1176	Saur515_00743	-0.221169	9.68647	0.1126	0.170954
Saur515_00744	Saur515_contig_3	dltC	D-alanine-activating enzyme/D-alanine-D-alanyl, dltC protein	18088	18324	-	237	Saur515_00744	-0.323495	6.93886	0.00777375	0.0182802
Saur515_00745	Saur515_contig_3	dltB	D-alanine membrane transfer protein	18342	19556	-	1215	Saur515_00745	-0.395931	9.25893	0.00800891	0.0187793
Saur515_00746	Saur515_contig_3	dltA	D-alanine-activating enzyme/D-alanine-D-alanyl, dltA protein	19553	21010	-	1458	Saur515_00746	0.0781737	9.65763	0.510038	0.598058
Saur515_00747	Saur515_contig_3		hypothetical protein	21026	21178	-	153	Saur515_00747	0.342232	6.04267	0.00976777	0.0221641
Saur515_00748	Saur515_contig_3		glyoxylate reductase	21590	22549	-	960	Saur515_00748	-0.482696	8.98986	9.29034e-06	6.49794e-05
Saur515_00749	Saur515_contig_3		HAD-superfamily hydrolase	22582	23361	-	780	Saur515_00749	-0.283243	8.55283	0.00261042	0.00721686
Saur515_00750	Saur515_contig_3		hypothetical protein	23361	23795	-	435	Saur515_00750	-0.0456132	7.61661	0.604751	0.683232
Saur515_00751	Saur515_contig_3		hypothetical protein	23893	24159	+	267	Saur515_00751	1.10233	2.979	8.3996e-05	0.000401969
Saur515_00752	Saur515_contig_3		hypothetical protein	24238	24621	-	384	Saur515_00752	-0.128537	5.81218	0.379655	0.472404
Saur515_00753	Saur515_contig_3	lipA	Lipoyl synthase, LipA	24751	25668	-	918	Saur515_00753	0.198313	8.67565	0.0181132	0.0370519
Saur515_00754	Saur515_contig_3		bifunctional 5-nucleotidase/2,3-cyclic phosphodiesterase	25752	27071	-	1320	Saur515_00754	-0.848787	7.90794	3.75432e-09	1.35542e-07
Saur515_00755	Saur515_contig_3		sulfite exporter TauE/SafE-like protein	27098	27925	-	828	Saur515_00755	-0.809336	7.30874	8.26074e-08	1.4803e-06
Saur515_00756	Saur515_contig_3		hypothetical protein	27938	28786	-	849	Saur515_00756	-0.533161	7.784	3.36318e-05	0.000188507
Saur515_00757	Saur515_contig_3		2-nitropropane dioxygenase	28999	30066	-	1068	Saur515_00757	1.01048	7.20211	3.58864e-06	2.99664e-05
Saur515_00758	Saur515_contig_3		putative Mg2+ and Co2+ transporter, CorB	30080	31120	-	1041	Saur515_00758	0.428063	7.29409	0.00193778	0.00564603
Saur515_00759	Saur515_contig_3		hypothetical protein	31485	31799	+	315	Saur515_00759	0.714986	3.24285	0.00568209	0.0138388
Saur515_00760	Saur515_contig_3	sufB	ABC superfamily ATP binding cassette transporter, membrane protein	32129	33526	-	1398	Saur515_00760	-0.00826074	9.52785	0.909973	0.931603
Saur515_00761	Saur515_contig_3	iscU	SUF system FeS assembly protein	33677	34141	-	465	Saur515_00761	-0.479176	7.65038	6.22655e-05	0.000313885
Saur515_00762	Saur515_contig_3	sufS	cysteine desulfurase, SufS subfamily	34131	35372	-	1242	Saur515_00762	-0.41851	8.95981	0.000136907	0.000601266
Saur515_00763	Saur515_contig_3	sufD	ABC superfamily ATP binding cassette transporter, membrane protein	35487	36794	-	1308	Saur515_00763	-0.463997	9.2083	2.60545e-05	0.000153977
Saur515_00764	Saur515_contig_3	sufC	ABC superfamily ATP binding cassette transporter, ABC protein	36892	37653	-	762	Saur515_00764	-0.115101	8.80197	0.210665	0.289515
Saur515_00765	Saur515_contig_3		integral membrane protein	37981	38832	+	852	Saur515_00765	1.07023	6.88482	1.56483e-10	1.47756e-08
Saur515_00766	Saur515_contig_3		putative CsbD family general stress response protein	39065	39259	-	195	Saur515_00766	0.279967	10.8385	0.155105	0.223858
Saur515_00767	Saur515_contig_3		ABC superfamily ATP binding cassette transporter, binding protein	39613	40434	-	822	Saur515_00767	0.310224	6.31588	0.0373139	0.0675557
Saur515_00768	Saur515_contig_3		binding-protein-dependent transport system inner membrane protein	40452	41147	-	696	Saur515_00768	0.166514	4.51092	0.417338	0.509733
Saur515_00769	Saur515_contig_3		DL-methionine transporter ATP-binding subunit	41140	42165	-	1026	Saur515_00769	0.25956	5.49075	0.137468	0.202086
Saur515_00770	Saur515_contig_3		thioredoxin	42415	42711	-	297	Saur515_00770	-0.964712	6.23005	5.51761e-07	6.64007e-06
Saur515_00771	Saur515_contig_3		putative small primase-like protein (Toprim domain)	42704	43093	-	390	Saur515_00771	-0.9993	7.00745	2.02027e-06	1.91496e-05
Saur515_00772	Saur515_contig_3	ywqG	putative protein YwqG	43832	44710	-	879	Saur515_00772	-1.38281	7.62091	3.52527e-08	7.93124e-07
Saur515_00773	Saur515_contig_3		hypothetical protein	44712	44825	-	114	Saur515_00773	-1.40211	3.44936	8.7247e-05	0.000416715
Saur515_00774	Saur515_contig_3	gcvH	glycine cleavage system H protein	44889	45269	-	381	Saur515_00774	0.10049	9.71705	0.264464	0.347755
Saur515_00775	Saur515_contig_3	arsC1	putative arsenate Reductase (ArsC) family protein	45427	45783	-	357	Saur515_00775	0.127833	8.78261	0.258148	0.340727
Saur515_00776	Saur515_contig_3		thioredoxin	45927	46247	+	321	Saur515_00776	0.840747	7.49927	7.91235e-06	5.72565e-05
Saur515_00777	Saur515_contig_3		nitroreductase family protein	46397	46936	-	540	Saur515_00777	-0.0998676	6.34279	0.447793	0.540744
Saur515_00778	Saur515_contig_3	aroD	3-dehydroquinate dehydratase	47019	47735	-	717	Saur515_00778	-0.467401	5.67938	0.00156393	0.00471098
Saur515_00779	Saur515_contig_3	osmC	osmotically inducible protein OsmC	47883	48305	+	423	Saur515_00779	-0.5215	5.4869	0.0116288	0.0257893
Saur515_00780	Saur515_contig_3		hypothetical protein	48704	49198	+	495	Saur515_00780	0.724794	6.65371	0.000319398	0.00123454
Saur515_00781	Saur515_contig_3		putative LysE type translocator protein	49353	49970	+	618	Saur515_00781	1.38164	5.04733	2.92969e-08	6.79706e-07
Saur515_00782	Saur515_contig_3	gpmA1	phosphoglycerate mutase family protein	50043	50624	-	582	Saur515_00782	1.10779	4.11836	2.73038e-05	0.000158465
Saur515_00783	Saur515_contig_3		hypothetical protein	50849	51085	+	237	Saur515_00783	-0.393474	7.16054	0.00276927	0.00758767
Saur515_00784	Saur515_contig_3		hypothetical protein	51082	51285	-	204	Saur515_00784	-0.607456	9.07569	0.00013175	0.000588083
Saur515_00785	Saur515_contig_3		hypothetical protein	51626	51886	+	261	Saur515_00785	1.03984	3.83762	0.000141407	0.000616613
Saur515_00786	Saur515_contig_3		hypothetical protein	51915	52103	+	189	Saur515_00786	0.36365	4.21652	0.0580821	0.0995057
Saur515_00787	Saur515_contig_3		hypothetical protein	52291	52860	+	570	Saur515_00787	1.09175	4.33437	2.21973e-05	0.000136236
Saur515_00788	Saur515_contig_3		hypothetical protein	52948	53232	+	285	Saur515_00788	0.193866	5.25048	0.194582	0.271574
Saur515_00789	Saur515_contig_3		hypothetical protein	53294	53512	+	219	Saur515_00789	0.109152	5.61069	0.367846	0.461217
Saur515_00790	Saur515_contig_3	cspC	cold-shock DNA-binding domain protein, CspC	54008	54208	-	201	Saur515_00790	0.747443	8.9959	0.000150894	0.000647141
Saur515_00791	Saur515_contig_3		staphylococcal thermonuclease precursor	54565	55251	-	687	Saur515_00791	0.273978	5.91547	0.0694508	0.114739
Saur515_00792	Saur515_contig_3		anaerobic ribonucleoside-triphosphate reductase activating protein	55592	56062	-	471	Saur515_00792	-0.490445	4.28568	0.0321499	0.0595182
Saur515_00793	Saur515_contig_3	ssp	secretory extracellular matrix and plasma binding protein	56397	57419	-	1023	Saur515_00793	0.564755	4.06516	0.0192382	0.0389684
Saur515_00794	Saur515_contig_3		von Willebrand factor-binding protein	57770	59296	-	1527	Saur515_00794	-0.674376	4.61231	0.000425469	0.00157546
Saur515_00795	Saur515_contig_3		fibrinogen-binding protein	59517	62318	-	2802	Saur515_00795	-0.501567	9.49136	0.00841217	0.0195938
Saur515_00796	Saur515_contig_3		N-acetyltransferase GCN5	62581	63111	-	531	Saur515_00796	0.29462	3.71764	0.174067	0.247218
Saur515_00797	Saur515_contig_3		hypothetical protein	63250	63771	-	522	Saur515_00797	-0.0911457	2.36976	0.835689	0.875263
Saur515_00798	Saur515_contig_3		hypothetical protein	64370	65098	+	729	Saur515_00798	-0.278536	6.96824	0.0167399	0.0349757
Saur515_00799	Saur515_contig_3		hypothetical protein	65452	65775	+	324	Saur515_00799	-0.143683	6.07262	0.339628	0.430675
Saur515_00801	Saur515_contig_3	smpB	putative tmRNA-binding protein	67097	67561	-	465	Saur515_00801	-0.348089	6.96031	0.0039462	0.0101764
Saur515_00802	Saur515_contig_3	rnr	exoribonuclease, VacB/RNase II family	67583	69955	-	2373	Saur515_00802	-0.443767	9.55139	2.74162e-05	0.000158742
Saur515_00803	Saur515_contig_3	est	carboxyesterase -like protein	69989	70729	-	741	Saur515_00803	-0.171365	7.39956	0.0627382	0.105712
Saur515_00804	Saur515_contig_3	secG	preprotein translocase subunit SecG	70845	71078	-	234	Saur515_00804	0.509628	6.87605	0.000783038	0.00262617
Saur515_00805	Saur515_contig_3		hypothetical protein	71145	71603	-	459	Saur515_00805	0.869157	6.22243	1.87003e-07	2.76014e-06
Saur515_00806	Saur515_contig_3	eno	enolase (2-phosphoglycerate dehydrogenase)	71943	73247	-	1305	Saur515_00806	-0.0864498	13.3745	0.389538	0.482257
Saur515_00807	Saur515_contig_3	pgm	putative 2,3-bisphosphoglycerate-independent phosphoglycerate mutase	73377	74894	-	1518	Saur515_00807	-0.325312	12.4009	0.0394517	0.0708515
Saur515_00808	Saur515_contig_3	tpi	triose-phosphate isomerase	74897	75658	-	762	Saur515_00808	-0.43618	11.5869	0.00735589	0.0174649
Saur515_00809	Saur515_contig_3	pgk	phosphoglycerate kinase	75780	76970	-	1191	Saur515_00809	-0.316862	12.4066	0.0242608	0.0472326
Saur515_00810	Saur515_contig_3	gap	glyceraldehyde-3-phosphate dehydrogenase (phosphorylating)	77109	78119	-	1011	Saur515_00810	0.144755	14.0921	0.256059	0.338517
Saur515_00811	Saur515_contig_3		DeoR family transcriptional regulator	78172	79185	-	1014	Saur515_00811	0.131058	12.1364	0.252282	0.334424
Saur515_00812	Saur515_contig_3		hypothetical protein	80005	80634	-	630	Saur515_00812	1.17247	8.42755	2.43641e-09	9.64742e-08
Saur515_00813	Saur515_contig_3		NAD dependent epimerase/dehydratase familyprotein	81370	82239	+	870	Saur515_00813	-0.0750333	7.45689	0.635856	0.70827
Saur515_00814	Saur515_contig_3	clpP	ATP-dependent Clp protease proteolytic subunit	82482	83069	-	588	Saur515_00814	0.0629547	10.6699	0.609164	0.687586
Saur515_00816	Saur515_contig_3	whiA	sporulation regulator WhiA	83643	84587	-	945	Saur515_00816	-0.450794	8.90511	0.000252143	0.00100489
Saur515_00817	Saur515_contig_3		Gluconeogenesis factor	84697	85692	-	996	Saur515_00817	-0.824072	8.48084	1.23352e-07	2.05816e-06
Saur515_00818	Saur515_contig_3		putative P-loop ATPase/kinase	85689	86600	-	912	Saur515_00818	-0.287517	7.38785	0.0110048	0.0246278
Saur515_00819	Saur515_contig_3	trxB	thioredoxin-disulfide reductase	87424	88359	-	936	Saur515_00819	0.359927	10.7251	0.00222278	0.00633053
Saur515_00820	Saur515_contig_3		hypothetical protein	88426	89865	-	1440	Saur515_00820	-0.124712	8.26644	0.10109	0.156086
Saur515_00821	Saur515_contig_3		putative acetyltransferase	89873	90358	-	486	Saur515_00821	-0.215106	6.94618	0.0587325	0.10055
Saur515_00822	Saur515_contig_3	lgt	prolipoprotein diacylglyceryl transferase	90366	91205	-	840	Saur515_00822	-0.064213	7.71319	0.469006	0.559752
Saur515_00823	Saur515_contig_3	hprK	HPr(Ser) kinase/phosphatase	91211	92143	-	933	Saur515_00823	0.0830358	8.29563	0.302049	0.388256
Saur515_00824	Saur515_contig_3	uvrA	excision endonuclease subunit UvrA	92805	95651	-	2847	Saur515_00824	-0.569028	9.15671	1.67089e-06	1.65113e-05
Saur515_00825	Saur515_contig_3	uvrB	excision endonuclease subunit UvrB	95659	97644	-	1986	Saur515_00825	-0.930318	8.48986	1.80931e-07	2.72413e-06
Saur515_00826	Saur515_contig_3		hypothetical protein	97913	98149	-	237	Saur515_00826	1.14499	4.42355	3.42679e-06	2.90095e-05
Saur515_00827	Saur515_contig_3		putative HD-family metal-dependent phosphohydrolase	98146	98796	-	651	Saur515_00827	1.2201	6.11841	1.81132e-07	2.72413e-06
Saur515_00828	Saur515_contig_3		peptidoglycan hydrolysis related protein	98970	99809	-	840	Saur515_00828	-0.0706866	3.6694	0.724771	0.785569
Saur515_00829	Saur515_contig_3		peptide chain release factor 2	100218	101210	-	993	Saur515_00829	-0.725191	7.45822	7.22364e-07	8.36512e-06
Saur515_00830	Saur515_contig_3	secA	Sec family Type I general secretory pathway preprotein translocase subunit SecA	101643	104174	-	2532	Saur515_00830	0.131965	11.015	0.0944596	0.148178
Saur515_00831	Saur515_contig_3	yfiA	sigma 54 modulation protein/ribosomal protein S30EA	104588	105160	-	573	Saur515_00831	-1.29895	11.9277	4.02549e-08	8.66894e-07
Saur515_00832	Saur515_contig_3	comFC	putative amidophosphoribosyltransferase, ComFC	105221	105895	-	675	Saur515_00832	-0.480423	2.18859	0.218167	0.297798
Saur515_00833	Saur515_contig_3		superfamily II DNA/RNA helicase ComFA	105888	106970	-	1083	Saur515_00833	0.0918022	2.65215	0.796531	0.845066
Saur515_00834	Saur515_contig_3		hypothetical protein	107334	108200	-	867	Saur515_00834	0.42631	8.68381	0.000151021	0.000647141
Saur515_00835	Saur515_contig_3		hypothetical protein	108344	108985	+	642	Saur515_00835	0.56831	6.7847	0.00179697	0.005296
Saur515_00836	Saur515_contig_3		glycosyl transferase family protein	109155	110210	-	1056	Saur515_00836	0.940534	7.42429	9.56245e-09	2.72974e-07
Saur515_00837	Saur515_contig_3		diguanylate cyclase GGDEF domain protein	110528	111598	+	1071	Saur515_00837	0.566082	7.91837	5.43976e-05	0.000277643
Saur515_00838	Saur515_contig_3	yjjP	Inner membrane protein YjjP	111794	112555	+	762	Saur515_00838	0.50115	5.6426	0.00176175	0.00519842
Saur515_00839	Saur515_contig_3		hypothetical protein	112573	113067	+	495	Saur515_00839	-0.214029	5.55728	0.128336	0.191296
Saur515_00840	Saur515_contig_3	pepT	M20 family peptidase T	113081	114307	+	1227	Saur515_00840	-0.158969	8.87443	0.113317	0.171652
Saur515_00841	Saur515_contig_3		glycerate kinase	114496	115620	-	1125	Saur515_00841	-0.829485	9.00089	6.85588e-09	2.15562e-07
Saur515_00842	Saur515_contig_3		hypothetical protein	116045	116365	-	321	Saur515_00842	-0.147161	6.8678	0.196753	0.273826
Saur515_00843	Saur515_contig_3		hypothetical protein	116519	117397	-	879	Saur515_00843	0.0787062	7.40924	0.370317	0.463132
Saur515_00844	Saur515_contig_3		hypothetical protein	117517	118035	+	519	Saur515_00844	1.19999	5.01235	9.58525e-08	1.66892e-06
Saur515_00845	Saur515_contig_3	murB	putative UDP-N-acetylenolpyruvoylglucosamine reductase	118162	119085	+	924	Saur515_00845	0.353871	8.32384	0.0069116	0.016538
Saur515_00846	Saur515_contig_3		hypothetical protein	119103	119417	+	315	Saur515_00846	0.188924	7.33675	0.132384	0.196495
Saur515_00847	Saur515_contig_3		ABC-type siderophore binding protein	119734	120762	-	1029	Saur515_00847	0.0519391	8.08461	0.573981	0.654493
Saur515_00848	Saur515_contig_3	sstC	iron (Fe+3) ABC superfamily ATP binding cassette transporter, ABC protein	120881	121642	-	762	Saur515_00848	0.399608	4.89329	0.0154801	0.0328183
Saur515_00849	Saur515_contig_3	sstB	iron (Fe+3) ABC superfamily ATP binding cassette transporter, membrane protein	121639	122595	-	957	Saur515_00849	0.248622	4.68532	0.113394	0.171652
Saur515_00850	Saur515_contig_3	sstA	iron (Fe+3) ABC superfamily ATP binding cassette transporter, membrane protein	122582	123595	-	1014	Saur515_00850	-0.279514	5.38731	0.1281	0.191061
Saur515_00851	Saur515_contig_3	nrdF	ribonucleoside-diphosphate reductase subunit beta	124261	125232	-	972	Saur515_00851	-0.0815763	10.1534	0.409841	0.50166
Saur515_00852	Saur515_contig_3	nrdE	ribonucleoside-diphosphate reductase subunit alpha	125350	127455	-	2106	Saur515_00852	-0.0334713	10.7006	0.667334	0.735492
Saur515_00853	Saur515_contig_3	nrdI	NrdI protein involved in ribonucleotide reductase function	127418	127816	-	399	Saur515_00853	-0.0817117	7.97944	0.443488	0.536072
Saur515_00854	Saur515_contig_3	cntI	Pseudopaline exporter CntI	128617	129483	+	867	Saur515_00854	0.505157	6.94931	0.000146408	0.000633326
Saur515_00855	Saur515_contig_3	folE	NADPH-dependent 7-cyano-7-deazaguanine reductase	129503	130003	+	501	Saur515_00855	0.382681	6.49596	0.00344434	0.00914147
Saur515_00856	Saur515_contig_3		POT family proton (H+)-dependent oligopeptide transporter	130344	131849	+	1506	Saur515_00856	0.829135	10.2052	4.84705e-08	9.8343e-07
Saur515_00857	Saur515_contig_3		putative lipid kinase	132119	133036	+	918	Saur515_00857	-0.00763815	7.4307	0.957765	0.969072
Saur515_00858	Saur515_contig_3		Putative 5'(3')-deoxyribonucleotidase	133716	134258	-	543	Saur515_00858	0.316808	6.43634	0.0177104	0.0364758
Saur515_00859	Saur515_contig_3		histidinol-phosphate aminotransferase	134609	135667	-	1059	Saur515_00859	-0.809497	3.88422	0.00264002	0.0072905
Saur515_00860	Saur515_contig_3		ABC-type proline/glycine betaine transport systems, permease component	135907	137421	-	1515	Saur515_00860	-0.46402	9.19545	2.26801e-05	0.000138163
Saur515_00861	Saur515_contig_3		glycine/betaine/carnitine/choline ABC superfamily ATP binding cassette transporter, ABC protein	137414	138391	-	978	Saur515_00861	0.401473	7.6722	0.00324761	0.00868506
Saur515_00862	Saur515_contig_3		ATP-dependent DNA helicase	138613	140394	-	1782	Saur515_00862	-0.62768	8.51858	6.7251e-06	5.04897e-05
Saur515_00863	Saur515_contig_3		ABC superfamily ATP binding cassette transporter, ABC protein	140406	142283	-	1878	Saur515_00863	0.343687	8.03393	0.00353293	0.00932617
Saur515_00864	Saur515_contig_3		phosphoglycerol transferase I	142560	144500	-	1941	Saur515_00864	0.07294	11.4035	0.321047	0.409439
Saur515_00865	Saur515_contig_3		allophanate hydrolase subunit 2	144974	145978	-	1005	Saur515_00865	-0.473493	6.87852	0.000185235	0.000772076
Saur515_00866	Saur515_contig_3		allophanate hydrolase subunit 1	145962	146672	-	711	Saur515_00866	-0.455502	6.53085	0.00128998	0.00394875
Saur515_00867	Saur515_contig_3	pabC	Branched-chain amino acid aminotransferase/4-amino-4-deoxychorismate lyase-like protein	147032	147640	-	609	Saur515_00867	-0.478664	5.0926	0.00314604	0.00845952
Saur515_00868	Saur515_contig_3	pabB	anthranilate synthase	147640	148791	-	1152	Saur515_00868	-0.202478	5.68306	0.129531	0.19296
Saur515_00869	Saur515_contig_3	pabA	para-aminobenzoate synthase, glutamine amidotransferase, component II	148775	149368	-	594	Saur515_00869	0.370266	3.93282	0.063355	0.106542
Saur515_00870	Saur515_contig_3	queC	queuosine biosynthesis protein QueC	149719	150387	+	669	Saur515_00870	0.387101	5.17365	0.0241593	0.0470724
Saur515_00871	Saur515_contig_3		6-pyruvoyl-tetrahydropterin synthase	150389	150808	+	420	Saur515_00871	-0.166922	5.19297	0.293625	0.379595
Saur515_00872	Saur515_contig_3	queE	7-cyano-7-deazaguanosine (preQ0) biosynthesis protein	150812	151525	+	714	Saur515_00872	-0.218491	6.3183	0.0699871	0.115392
Saur515_00873	Saur515_contig_3		hypothetical protein	151624	152208	+	585	Saur515_00873	0.544058	7.27353	0.00641972	0.0154362
Saur515_00874	Saur515_contig_3		hypothetical protein	152488	152928	+	441	Saur515_00874	-0.202832	7.70028	0.084404	0.134291
Saur515_00875	Saur515_contig_3		hypothetical protein	153270	153743	+	474	Saur515_00875	-0.374846	7.80602	0.00174796	0.0051764
Saur515_00876	Saur515_contig_3	saeR	winged helix family two component transcriptional regulator	153718	154404	+	687	Saur515_00876	-0.255092	8.9594	0.00754361	0.0178416
Saur515_00877	Saur515_contig_3	saeS	integral membrane sensor signal transduction histidine kinase	154404	155459	+	1056	Saur515_00877	-0.527621	9.80074	1.99533e-05	0.000125282
Saur515_00878	Saur515_contig_3		undecaprenyl phosphate 4-deoxy-4-formamido-L-arabinose transferase	155531	156514	-	984	Saur515_00878	-0.748529	8.89267	6.80762e-06	5.09534e-05
Saur515_00879	Saur515_contig_3		oxidoreductase, aldo/keto reductase family	156646	157485	-	840	Saur515_00879	-0.749077	8.25152	8.17332e-07	9.12068e-06
Saur515_00880	Saur515_contig_3		hypothetical protein	157707	159056	-	1350	Saur515_00880	0.267799	9.20015	0.0050335	0.0124821
Saur515_00881	Saur515_contig_3	nagA	putative N-acetylglucosamine-6-phosphate deacetylase	159277	160458	-	1182	Saur515_00881	-0.0844508	8.6341	0.382421	0.475364
Saur515_00882	Saur515_contig_3		PTS system D-fructose-specific transporter subunit IIABC	160766	162724	-	1959	Saur515_00882	-0.816421	8.51641	0.00149231	0.00452675
Saur515_00883	Saur515_contig_3	pfkB	fructose 1-phosphate kinase	162730	163650	-	921	Saur515_00883	-2.65777	6.89819	2.96641e-12	1.35686e-09
Saur515_00884	Saur515_contig_3		fructose operon transcriptional repressor	163647	164411	-	765	Saur515_00884	-2.14243	7.41474	6.8474e-12	1.56759e-09
Saur515_00885	Saur515_contig_3		putative prolyl-tRNA synthetase	164661	165143	-	483	Saur515_00885	-0.720287	5.22924	5.02863e-05	0.000261553
Saur515_00886	Saur515_contig_3		hypothetical protein	165317	165781	-	465	Saur515_00886	0.634559	7.39352	0.000737755	0.00250164
Saur515_00887	Saur515_contig_3	norA	multidrug/H+ antiporter	166062	167228	-	1167	Saur515_00887	0.619413	6.76252	5.52786e-05	0.000281554
Saur515_00888	Saur515_contig_3		hypothetical protein	167437	167859	+	423	Saur515_00888	0.193114	5.81994	0.143128	0.208906
Saur515_00889	Saur515_contig_3		hypothetical protein	168045	168662	+	618	Saur515_00889	0.271845	6.17911	0.0244904	0.0475664
Saur515_00890	Saur515_contig_3		hypothetical protein	168659	168943	+	285	Saur515_00890	0.35126	5.39007	0.00746419	0.0176878
Saur515_00891	Saur515_contig_3	phrB	deoxyribodipyrimidine photolyase	169098	170471	-	1374	Saur515_00891	-0.855082	8.25226	7.91334e-08	1.43906e-06
Saur515_00892	Saur515_contig_3		DASS family divalent anion:sodium (Na+) symporter	170557	172110	-	1554	Saur515_00892	-0.714846	7.67655	1.93008e-07	2.82045e-06
Saur515_00893	Saur515_contig_3		hypothetical protein	172393	172680	-	288	Saur515_00893	-0.0700667	5.95895	0.625316	0.700348
Saur515_00894	Saur515_contig_3		oxidoreductase, aldo/keto reductase family	172715	173623	-	909	Saur515_00894	0.213681	8.23261	0.0530474	0.0917768
Saur515_00895	Saur515_contig_3		putative G3E family GTPase	173726	174652	-	927	Saur515_00895	0.0060804	7.13894	0.950964	0.963523
Saur515_00896	Saur515_contig_3		MarR family transcriptional regulator	174879	175322	+	444	Saur515_00896	0.325783	11.4585	0.0109376	0.0244999
Saur515_00897	Saur515_contig_3		ABC superfamily ATP binding cassette transporter, ABC protein	175449	177122	-	1674	Saur515_00897	0.0100878	8.59912	0.911682	0.932375
Saur515_00898	Saur515_contig_3		ABC superfamily ATP binding cassette transporter, ABC protein	177119	178750	-	1632	Saur515_00898	-0.617142	8.43674	1.43648e-05	9.40416e-05
Saur515_00899	Saur515_contig_3	uppP	undecaprenyl pyrophosphate phosphatase	178969	179844	+	876	Saur515_00899	1.34411	7.09627	2.4304e-09	9.64742e-08
Saur515_00900	Saur515_contig_3		hypothetical protein	180016	180699	+	684	Saur515_00900	-0.085618	9.68551	0.555962	0.638992
Saur515_00901	Saur515_contig_3		hypothetical protein	180702	181160	+	459	Saur515_00901	0.480576	7.37515	0.00580822	0.014132
Saur515_00902	Saur515_contig_3		putative lysine decarboxylase	181162	181728	+	567	Saur515_00902	0.30814	7.70863	0.0273243	0.0519204
Saur515_00903	Saur515_contig_3	rimL	GNAT family acetyltransferase	181824	182366	-	543	Saur515_00903	0.864791	5.51709	0.000819375	0.00270372
Saur515_00904	Saur515_contig_3		hypothetical protein	182446	182745	-	300	Saur515_00904	0.371483	8.1368	0.00626639	0.015112
Saur515_00905	Saur515_contig_3		hypothetical protein	182883	183278	-	396	Saur515_00905	0.940679	6.80152	2.55725e-06	2.28413e-05
Saur515_00906	Saur515_contig_3		putative acetyltransferase	183345	183788	-	444	Saur515_00906	0.291029	2.22649	0.465095	0.556436
Saur515_00907	Saur515_contig_3		hypothetical protein	183915	184604	+	690	Saur515_00907	0.999307	4.91703	3.12306e-05	0.00017707
Saur515_00908	Saur515_contig_3		hypothetical protein	184703	185191	-	489	Saur515_00908	0.088777	6.50005	0.441203	0.533836
Saur515_00909	Saur515_contig_3		sugar efflux transporter	185188	186408	-	1221	Saur515_00909	-0.104249	8.0172	0.295813	0.38182
Saur515_00910	Saur515_contig_3		LysR family transcriptional regulator	186678	187544	-	867	Saur515_00910	-0.644598	8.42981	3.36249e-07	4.46212e-06
Saur515_00911	Saur515_contig_3		hypothetical protein	187660	188304	-	645	Saur515_00911	-0.42346	8.04575	0.000433649	0.00159851
Saur515_00912	Saur515_contig_3		hypothetical protein	188657	189130	-	474	Saur515_00912	0.341831	7.97442	0.00470735	0.0118286
Saur515_00913	Saur515_contig_3		putative transcriptional regulatory protein	189130	189846	-	717	Saur515_00913	0.536924	8.83861	4.64469e-05	0.000244693
Saur515_00914	Saur515_contig_3	sarX	staphylococcal accessory regulator protein X	190036	190461	-	426	Saur515_00914	0.188204	3.86661	0.334467	0.425008
Saur515_00915	Saur515_contig_3	araC_2	AraC family transcription regulator	190541	192484	-	1944	Saur515_00915	0.405409	6.33146	0.00264893	0.00729869
Saur515_00916	Saur515_contig_3		hypothetical protein	192481	192690	-	210	Saur515_00916	0.398325	4.22613	0.0450432	0.079842
Saur515_00917	Saur515_contig_3		Integral membrane protein interacts with FtsH-like protein	193388	194032	-	645	Saur515_00917	0.263844	6.8665	0.0292043	0.0548139
Saur515_00918	Saur515_contig_3		secretory antigen SsaA-like protein	194393	195190	+	798	Saur515_00918	-0.121874	9.35693	0.386208	0.478859
Saur515_00919	Saur515_contig_3	pitA	low-affinity inorganic phosphate transporter	195778	196785	-	1008	Saur515_00919	0.519354	8.99988	0.000102991	0.00047527
Saur515_00920	Saur515_contig_3		putative phosphate uptake regulator	196801	197418	-	618	Saur515_00920	0.566136	8.28954	3.69345e-06	3.0442e-05
Saur515_00921	Saur515_contig_3		putative permease	198143	200032	-	1890	Saur515_00921	0.0884721	6.9254	0.399449	0.491552
Saur515_00922	Saur515_contig_3		antimicrobial peptide ABC transporter ATPase	200022	200783	-	762	Saur515_00922	-0.147419	5.88924	0.231063	0.310827
Saur515_00923	Saur515_contig_3	graS	sensor histidine kinase, GraS	200927	201967	-	1041	Saur515_00923	-0.463593	7.00796	0.000146529	0.000633326
Saur515_00924	Saur515_contig_3	graR	winged helix family two component transcriptional regulator	201960	202634	-	675	Saur515_00924	-0.310505	6.27432	0.0180772	0.0370137
Saur515_00925	Saur515_contig_3		hypothetical protein	202650	203573	-	924	Saur515_00925	-0.0497695	6.83087	0.671233	0.738958
Saur515_00926	Saur515_contig_3		GNAT family acetyltransferase	203686	204192	+	507	Saur515_00926	0.779194	7.98523	2.18216e-06	2.04473e-05
Saur515_00927	Saur515_contig_3		hypothetical protein	204401	204829	-	429	Saur515_00927	-0.106733	5.91969	0.514104	0.60129
Saur515_00928	Saur515_contig_3		alpha/beta hydrolase	205158	206201	-	1044	Saur515_00928	0.493909	5.66061	0.0030349	0.00820559
Saur515_00929	Saur515_contig_3		branched-chain amino acid transport system II carrier protein	206352	207419	-	1068	Saur515_00929	0.226309	9.03955	0.0239747	0.0468716
Saur515_00930	Saur515_contig_3		hypothetical protein	207875	208372	-	498	Saur515_00930	0.854689	8.7978	2.234e-06	2.06183e-05
Saur515_00931	Saur515_contig_3	dhaM	dihydroxyacetone kinase, phosphotransfer subunit	208488	208850	-	363	Saur515_00931	-0.334819	4.89463	0.030845	0.0573421
Saur515_00932	Saur515_contig_3		dihydroxyacetone kinase, DhaL subunit	208843	209427	-	585	Saur515_00932	-0.835193	6.33	1.33837e-05	8.83152e-05
Saur515_00933	Saur515_contig_3		dihydroxyacetone kinase family protein	209469	210437	-	969	Saur515_00933	-1.27032	7.16889	2.57482e-10	2.09427e-08
Saur515_00934	Saur515_contig_3	fecD	iron-dicitrate transporter subunit FecD	210671	211687	-	1017	Saur515_00934	-0.454432	5.78704	0.0120164	0.0264576
Saur515_00935	Saur515_contig_3	fhuB	iron (Fe3+) ABC superfamily ATP binding cassette transporter, membrane protein	211684	212688	-	1005	Saur515_00935	-0.180866	5.04335	0.237466	0.318393
Saur515_00936	Saur515_contig_3	fhuA	iron (Fe3+) ABC superfamily ATP binding cassette transporter, ABC protein	212724	213521	-	798	Saur515_00936	0.31797	6.29035	0.0288965	0.0545138
Saur515_00937	Saur515_contig_3		putative ABC transporter permease	213803	214636	-	834	Saur515_00937	-0.178859	7.37013	0.122447	0.18341
Saur515_00938	Saur515_contig_3	nupC2	Na+ dependent nucleoside transporter domain-containing protein	215161	216390	-	1230	Saur515_00938	0.714808	9.21453	1.87757e-07	2.76014e-06
Saur515_00939	Saur515_contig_3	abcA	ABC superfamily ATP binding cassette transporter, ABC protein	216749	218476	-	1728	Saur515_00939	-0.179634	9.07284	0.0527171	0.0912697
Saur515_00940	Saur515_contig_3	pbp4	serine-type D-Ala-D-Ala carboxypeptidase	218897	220192	+	1296	Saur515_00940	0.452563	7.34727	0.00151804	0.00458401
Saur515_00941	Saur515_contig_3	tagD	glycerol-3-phosphate cytidylyltransferase	220309	220707	-	399	Saur515_00941	-0.544454	7.23408	6.87623e-05	0.000343113
Saur515_00942	Saur515_contig_3	tagX	teichoic acid biosynthesis protein X	220770	221831	-	1062	Saur515_00942	-0.40387	8.04209	0.00308423	0.00832979
Saur515_00943	Saur515_contig_3	tagB	teichoic acid biosynthesis protein B	221828	222931	-	1104	Saur515_00943	-0.0444567	7.57586	0.734258	0.793399
Saur515_00944	Saur515_contig_3	tagG	teichoic acid ABC superfamily ATP binding cassette transporter, membrane protein	223030	223842	-	813	Saur515_00944	0.485109	9.05213	2.46237e-05	0.000147083
Saur515_00945	Saur515_contig_3	tagH	Teichoic acid export ATP-binding protein, TagH	224189	224983	+	795	Saur515_00945	-0.0360738	9.35465	0.790523	0.840145
Saur515_00946	Saur515_contig_3	wecG	teichoic acid biosynthesis protein	225044	225808	-	765	Saur515_00946	0.836487	7.45599	6.0047e-06	4.56395e-05
Saur515_00947	Saur515_contig_3		hypothetical protein	226044	226796	+	753	Saur515_00947	0.282545	5.43785	0.105292	0.161759
Saur515_00948	Saur515_contig_3		iron-dependent repressor	226876	227520	-	645	Saur515_00948	0.305463	7.86028	0.0218969	0.0434926
Saur515_00949	Saur515_contig_3	mntA	ABC superfamily ATP binding cassette transporter, ABC protein	227642	228385	+	744	Saur515_00949	0.711516	11.0927	5.58091e-08	1.0621e-06
Saur515_00950	Saur515_contig_3	mntB	ABC superfamily ATP binding cassette transporter, membrane protein	228379	229215	+	837	Saur515_00950	0.243309	10.6574	0.0178427	0.0366253
Saur515_00951	Saur515_contig_3	mntC	ABC superfamily ATP binding cassette transporter, binding protein	229212	230141	+	930	Saur515_00951	-0.054459	11.6118	0.536976	0.621242
Saur515_00952	Saur515_contig_3		sodium/hydrogen exchanger family protein	231301	233343	-	2043	Saur515_00952	-0.0581393	9.60208	0.581531	0.661872
Saur515_00953	Saur515_contig_3	mnhG_2	monovalent cation antiporter-3, MnhG_1	233683	234120	-	438	Saur515_00953	-0.0517881	4.81643	0.753178	0.808033
Saur515_00954	Saur515_contig_3	mnhF_2	monovalent cation antiporter-3, MnhF_1	234095	234397	-	303	Saur515_00954	-0.226015	3.83039	0.285347	0.369671
Saur515_00955	Saur515_contig_3	mnhE_2	monovalent cation antiporter-3, MnhE_1	234394	234876	-	483	Saur515_00955	0.0524412	3.73632	0.809512	0.855511
Saur515_00956	Saur515_contig_3	mnhD_2	monovalent cation antiporter-3, MnhD_1	234877	236373	-	1497	Saur515_00956	-0.218005	5.9287	0.0934848	0.14693
Saur515_00957	Saur515_contig_3	mnhC_2	monovalent cation antiporter-3, MnhC_1	236363	236707	-	345	Saur515_00957	-0.0158646	3.00886	0.950861	0.963523
Saur515_00958	Saur515_contig_3	mnhB_2	monovalent cation antiporter-3, MnhB_1	236704	237129	-	426	Saur515_00958	-0.634986	4.07704	0.00332998	0.0088667
Saur515_00959	Saur515_contig_3	mnh_A1	monovalent cation/H+ antiporter subunit A, MnhA_1	237116	239518	-	2403	Saur515_00959	-0.49419	6.81474	0.00232336	0.00655613
Saur515_00960	Saur515_contig_3		DNA integration/recombination/invertion protein	239537	240097	-	561	Saur515_00960	0.454742	5.28935	0.0509216	0.0885357
Saur515_00963	Saur515_contig_3		hypothetical protein	240895	241824	+	930	Saur515_00963	0.551275	5.14156	0.000359201	0.00137144
Saur515_00964	Saur515_contig_3	sarA	staphylococcal accessory regulator family protein	242772	243146	+	375	Saur515_00964	0.154432	9.55627	0.337721	0.428922
Saur515_00965	Saur515_contig_3		alpha/beta hydrolase	243397	244185	-	789	Saur515_00965	-1.31633	9.04323	2.34562e-07	3.29057e-06
Saur515_00966	Saur515_contig_3		hypothetical protein	244354	245070	-	717	Saur515_00966	-0.112135	7.05077	0.318512	0.406628
Saur515_00967	Saur515_contig_3		hypothetical protein	245232	245738	-	507	Saur515_00967	-1.31501	10.0999	7.85883e-10	4.28743e-08
Saur515_00968	Saur515_contig_3		putative hydrolase	245874	246674	-	801	Saur515_00968	-0.0470678	7.66287	0.627013	0.701603
Saur515_00969	Saur515_contig_3		haloacid dehalogenase-like hydrolase	246658	247377	-	720	Saur515_00969	-0.100011	6.8132	0.369885	0.463063
Saur515_00970	Saur515_contig_3		iron (Fe3+) ABC superfamily ATP binding cassette transporter, membrane protein	247432	248418	-	987	Saur515_00970	0.609928	5.98226	5.30999e-05	0.000273593
Saur515_00971	Saur515_contig_3		iron (Fe3+) ABC superfamily ATP binding cassette transporter, binding protein	248530	249417	-	888	Saur515_00971	-0.00142775	7.11465	0.990435	0.992861
Saur515_00972	Saur515_contig_3		deoxyribonuclease	249796	250431	-	636	Saur515_00972	-0.309138	2.99176	0.264659	0.347812
Saur515_00973	Saur515_contig_3	argS	putative arginyl-tRNA synthetase	250820	252481	-	1662	Saur515_00973	0.132257	9.10464	0.108994	0.166406
Saur515_00974	Saur515_contig_3	ywiB	putative beta-barrel protein YwiB	252478	252894	-	417	Saur515_00974	0.334633	6.33629	0.0111457	0.024879
Saur515_00976	Saur515_contig_3		zinc-binding alcohol dehydrogenase	253169	254179	-	1011	Saur515_00976	-0.477781	8.99721	0.00450119	0.0114039
Saur515_00977	Saur515_contig_3		hypothetical protein	254666	255172	-	507	Saur515_00977	-0.271376	7.9304	0.0062213	0.0150328
Saur515_00978	Saur515_contig_3		metal-dependent phosphohydrolase	255215	256510	-	1296	Saur515_00978	-0.264434	9.1081	0.00722682	0.017196
Saur515_00979	Saur515_contig_3		GNAT family acetyltransferase	256550	257026	-	477	Saur515_00979	0.580589	6.77764	2.37813e-05	0.000143096
Saur515_00980	Saur515_contig_3		putative flavodoxin	257195	257731	-	537	Saur515_00980	0.558103	8.51402	4.79199e-05	0.000251375
Saur515_00981	Saur515_contig_3		oxidoreductase, aldo/keto reductase family	257942	258880	-	939	Saur515_00981	-0.193665	7.72694	0.028918	0.0545138
Saur515_00982	Saur515_contig_3		hypothetical protein	259150	259776	-	627	Saur515_00982	-0.230337	4.21265	0.176045	0.249677
Saur515_00983	Saur515_contig_3		hypothetical protein	259800	260045	-	246	Saur515_00983	-0.189058	3.69419	0.46476	0.556307
Saur515_00984	Saur515_contig_3		hypothetical protein	260011	260646	-	636	Saur515_00984	0.0706383	4.80313	0.657801	0.727433
Saur515_00985	Saur515_contig_4	isdB	iron transport associated domain-containing protein	611	2548	-	1938	Saur515_00985	0.898772	4.17968	0.000486175	0.00176041
Saur515_00986	Saur515_contig_4	isdA	iron (Fe2+)-regulated surface determinant protein IsdA	2751	3803	-	1053	Saur515_00986	1.35992	5.65158	7.17703e-08	1.3149e-06
Saur515_00987	Saur515_contig_4	isdC	iron (Fe2+)-regulated surface determinant protein IsdC	4012	4695	+	684	Saur515_00987	0.589661	3.42765	0.0382298	0.0689597
Saur515_00988	Saur515_contig_4	isdD	heme ABC transporter, membrane component IsdD	4695	5771	+	1077	Saur515_00988	-0.140379	3.48975	0.493699	0.583268
Saur515_00989	Saur515_contig_4	isdE	iron compound ABC transporter	5768	6646	+	879	Saur515_00989	0.553342	3.14159	0.0308549	0.0573421
Saur515_00990	Saur515_contig_4	isdF	iron transport permease protein	6656	7624	+	969	Saur515_00990	0.465065	3.28084	0.0680861	0.112827
Saur515_00991	Saur515_contig_4	srtB	sortase B transpeptidase	7686	8420	+	735	Saur515_00991	0.439	3.04931	0.191015	0.267203
Saur515_00992	Saur515_contig_4	isdG	iron (Fe2+)-regulated surface determinant protein IsdG	8439	8762	+	324	Saur515_00992	-0.402258	3.21575	0.0773348	0.124742
Saur515_00993	Saur515_contig_4	spoU	SpoU rRNA methylase family protein	9146	9886	+	741	Saur515_00993	0.490566	7.23028	2.25109e-05	0.000137677
Saur515_00994	Saur515_contig_4	pheS	putative phenylalanyl-tRNA synthetase alpha chain	10267	11325	+	1059	Saur515_00994	0.0744456	8.24225	0.332803	0.423333
Saur515_00995	Saur515_contig_4	pheT	putative phenylalanyl-tRNA synthetase beta chain	11325	13727	+	2403	Saur515_00995	-0.0426474	9.66897	0.614612	0.692461
Saur515_00996	Saur515_contig_4	rnhC	ribonuclease HIII	13898	14836	-	939	Saur515_00996	1.02352	6.7203	6.87544e-08	1.27873e-06
Saur515_00997	Saur515_contig_4	zapA	putative cell division protein, ZapA	15206	15472	+	267	Saur515_00997	-0.253532	6.74112	0.0601488	0.10212
Saur515_00998	Saur515_contig_4		colicin V production protein	15473	15994	+	522	Saur515_00998	-0.170154	6.96724	0.113761	0.171944
Saur515_00999	Saur515_contig_4		bifunctional DNA polymerase / phosphoesterase	16067	17779	+	1713	Saur515_00999	-0.252381	7.94062	0.00468048	0.0117973
Saur515_01000	Saur515_contig_4		recombination and DNA strand exchange inhibitor protein	17789	20137	+	2349	Saur515_01000	-0.461919	8.67689	4.61479e-05	0.000243641
Saur515_01001	Saur515_contig_4	trxA	thioredoxin	20310	20624	+	315	Saur515_01001	-0.00113422	8.7994	0.992154	0.994179
Saur515_01002	Saur515_contig_4	uvrC	glycosyl transferase family protein	20948	22729	+	1782	Saur515_01002	-0.468173	7.29973	9.00887e-05	0.00042862
Saur515_01003	Saur515_contig_4	sdhC	succinate dehydrogenase (or fumarate reductase) cytochrome b subunit, b558 family	23053	23667	+	615	Saur515_01003	-0.858473	7.28193	5.87021e-07	6.89539e-06
Saur515_01004	Saur515_contig_4	sdhA	putative succinate dehydrogenase flavoprotein subunit	23719	25485	+	1767	Saur515_01004	-0.227565	9.16742	0.0106901	0.0240112
Saur515_01005	Saur515_contig_4	sdhB	putative succinate dehydrogenase iron-sulfur protein	25485	26300	+	816	Saur515_01005	0.220974	8.49051	0.0213498	0.0425436
Saur515_01006	Saur515_contig_4	murI	putative glutamate racemase	26536	27336	+	801	Saur515_01006	0.461817	7.97499	0.000205029	0.000837514
Saur515_01007	Saur515_contig_4		deoxyribonucleotide triphosphate pyrophosphatase	27348	27935	+	588	Saur515_01007	0.348894	7.89045	0.000746853	0.00252552
Saur515_01008	Saur515_contig_4		putative metallophosphoesterase	27928	28431	+	504	Saur515_01008	0.0256775	7.56518	0.773742	0.82481
Saur515_01009	Saur515_contig_4	ecb	extracellular fibrinogen binding protein	28920	29249	+	330	Saur515_01009	-0.267472	8.50891	0.104939	0.161317
Saur515_01010	Saur515_contig_4	flr	formyl peptide receptor-like 1 inhibitory protein	29618	30019	-	402	Saur515_01010	0.532602	5.18135	0.00330699	0.00882464
Saur515_01011	Saur515_contig_4		membrane protein	30691	31197	+	507	Saur515_01011	-0.282462	5.67328	0.0943216	0.148056
Saur515_01012	Saur515_contig_4	efb	fibrinogen-binding protein	31456	31953	+	498	Saur515_01012	-0.334609	7.40502	0.024672	0.0478057
Saur515_01013	Saur515_contig_4	scc	fibrinogen-binding protein precursor-related protein	32107	32457	+	351	Saur515_01013	-0.37478	6.43483	0.0107211	0.0240587
Saur515_01014	Saur515_contig_4		hypothetical protein	33110	33295	-	186	Saur515_01014	0.500352	6.40676	0.00118206	0.0036641
Saur515_01015	Saur515_contig_4		hypothetical protein	33917	34150	-	234	Saur515_01015	0.121966	7.40774	0.227855	0.307185
Saur515_01016	Saur515_contig_4	hlY	alpha-hemolysin	34627	35586	-	960	Saur515_01016	-0.305744	6.12813	0.00814557	0.0190633
Saur515_01017	Saur515_contig_4		hypothetical protein	36259	36405	+	147	Saur515_01017	-0.805451	2.3436	0.0194998	0.0394008
Saur515_01018	Saur515_contig_4		hypothetical protein	36389	36586	+	198	Saur515_01018	-0.347	4.54227	0.171592	0.244066
Saur515_01019	Saur515_contig_4		superantigen-like protein	37143	37859	-	717	Saur515_01019	0.0899463	2.49953	0.805746	0.852578
Saur515_01021	Saur515_contig_4		superantigen-like protein	38787	39512	-	726	Saur515_01021	0.205924	1.84387	0.708772	0.771959
Saur515_01022	Saur515_contig_4	argF	ornithine carbamoyltransferase	39950	40951	+	1002	Saur515_01022	-1.84417	4.62441	3.4418e-06	2.90365e-05
Saur515_01023	Saur515_contig_4	arcC1	carbamate kinase, ArcC1	40971	41906	+	936	Saur515_01023	-1.00274	4.40587	3.94043e-05	0.000215451
Saur515_01024	Saur515_contig_4		C4-dicarboxylate anaerobic carrier	42078	43634	+	1557	Saur515_01024	-0.292886	5.71561	0.0459576	0.0810743
Saur515_01025	Saur515_contig_4		hypothetical protein	43942	44169	+	228	Saur515_01025	0.109564	6.31555	0.514832	0.60129
Saur515_01026	Saur515_contig_4	eta	C4-dicarboxylate transporter/malic acid transport protein	44474	45421	-	948	Saur515_01026	1.11434	7.20118	8.52396e-07	9.384e-06
Saur515_01027	Saur515_contig_4		putative DNA-binding protein	45670	45858	+	189	Saur515_01027	0.709118	3.86261	0.000622346	0.00217026
Saur515_01031	Saur515_contig_4		5'-ribonucleotide phosphohydrolase	47228	47914	+	687	Saur515_01031	-0.0502342	6.57839	0.749722	0.805148
Saur515_01032	Saur515_contig_4		acetyltransferase (GNAT) family protein	48023	48463	-	441	Saur515_01032	-0.938982	7.83337	4.63077e-06	3.67561e-05
Saur515_01033	Saur515_contig_4	bshC	Putative cysteine ligase BshC	48658	50271	+	1614	Saur515_01033	-0.589247	9.0919	9.5751e-07	1.0265e-05
Saur515_01034	Saur515_contig_4	mraZ	cell division protein MraZ	50415	50846	+	432	Saur515_01034	0.211368	9.29359	0.0738589	0.120375
Saur515_01035	Saur515_contig_4	mraW	S-adenosyl-methyltransferase MraW	50862	51797	+	936	Saur515_01035	0.249029	10.4135	0.0310303	0.0575373
Saur515_01036	Saur515_contig_4	ftsL	cell division and chromosome partitioning protein, FtsL	51811	52212	+	402	Saur515_01036	0.224089	8.91578	0.0958025	0.149901
Saur515_01037	Saur515_contig_4	pbpA	penicillin-binding protein 1	52193	54427	+	2235	Saur515_01037	0.0340189	9.87616	0.684978	0.751394
Saur515_01038	Saur515_contig_4	mraY	phospho-N-acetylmuramoyl-pentapeptide- transferase	54719	55684	+	966	Saur515_01038	-0.218386	8.22725	0.0230162	0.0453127
Saur515_01039	Saur515_contig_4	murD	UDP-N-acetylmuramoyl-L-alanyl-D-glutamate synthetase	55686	57035	+	1350	Saur515_01039	-0.574608	8.67795	0.000102263	0.00047519
Saur515_01040	Saur515_contig_4	div1b	putative cell division protein	57051	58370	+	1320	Saur515_01040	-0.314251	8.92775	0.0318828	0.0590734
Saur515_01041	Saur515_contig_4	ftsA	putative cell division protein	58476	59888	+	1413	Saur515_01041	0.162359	10.7715	0.0991103	0.153803
Saur515_01042	Saur515_contig_4	ftsZ	cell division protein FtsZ	59921	61093	+	1173	Saur515_01042	0.423852	11.646	0.000370044	0.00140411
Saur515_01043	Saur515_contig_4		multi-copper polyphenol oxidoreductase laccase	61353	62144	+	792	Saur515_01043	0.1775	6.1369	0.132726	0.196561
Saur515_01044	Saur515_contig_4		alanine racemase	62168	62836	+	669	Saur515_01044	0.663684	7.98057	1.54439e-06	1.53501e-05
Saur515_01045	Saur515_contig_4	sepF	cell division-like FtsZ-interacting protein	62833	63396	+	564	Saur515_01045	0.641148	8.42644	8.95085e-06	6.33266e-05
Saur515_01046	Saur515_contig_4		hypothetical protein	63408	63698	+	291	Saur515_01046	0.296735	6.55428	0.0226507	0.0447726
Saur515_01047	Saur515_contig_4		S4 RNA binding domain protein	63781	64587	+	807	Saur515_01047	0.711133	7.04392	2.73056e-06	2.42004e-05
Saur515_01048	Saur515_contig_4		putative cell-division initiation protein	64611	65228	+	618	Saur515_01048	0.369224	9.11072	0.0138157	0.0297529
Saur515_01049	Saur515_contig_4	ileS	isoleucyl-tRNA synthetase	65449	68202	+	2754	Saur515_01049	-0.207084	10.0843	0.0328092	0.0606069
Saur515_01050	Saur515_contig_4		glyoxalase/bleomycin resistance protein/dioxygenase superfamily protein	68492	69289	+	798	Saur515_01050	0.109017	7.21625	0.395256	0.48786
Saur515_01051	Saur515_contig_4		putative transposase for IS1272	69350	69544	-	195	Saur515_01051	-0.317472	1.85501	0.527036	0.612629
Saur515_01052	Saur515_contig_4	lspA	lipoprotein signal peptidase	70113	70604	+	492	Saur515_01052	0.203054	6.22408	0.169456	0.241307
Saur515_01053	Saur515_contig_4	rluD	RluD subfamily ribosomal large subunit pseudouridine synthase	70604	71521	+	918	Saur515_01053	0.0242573	8.01525	0.799334	0.846942
Saur515_01054	Saur515_contig_4	pyrR	bifunctional protein pyrimidine operon regulatory protein/uracil phosphoribosyltransferase, PyrR	71921	72448	+	528	Saur515_01054	0.122628	9.46061	0.531811	0.61672
Saur515_01055	Saur515_contig_4	uraA	uracil permease	72666	73973	+	1308	Saur515_01055	-0.97213	9.50364	4.44198e-05	0.000236552
Saur515_01056	Saur515_contig_4	pyrB	aspartate carbamoyltransferase catalytic subunit	74001	74882	+	882	Saur515_01056	-1.54996	9.22497	2.04753e-07	2.97437e-06
Saur515_01057	Saur515_contig_4	pyrC	putative dihydroorotase	74897	76174	+	1278	Saur515_01057	-1.56414	9.249	7.62989e-06	5.6082e-05
Saur515_01058	Saur515_contig_4	pyrAA	putative carbamoyl-phosphate synthase, pyrimidine-specific, small chain	76176	77276	+	1101	Saur515_01058	-1.15634	8.20764	0.00123154	0.00379576
Saur515_01059	Saur515_contig_4	carB	putative carbamoyl-phosphate synthase, pyrimidine-specific, large chain	77269	80442	+	3174	Saur515_01059	-0.171021	9.23583	0.524032	0.609427
Saur515_01060	Saur515_contig_4	pyrF	putative orotidine 5'-phosphate decarboxylase	80552	81244	+	693	Saur515_01060	0.290398	6.73246	0.282265	0.365871
Saur515_01061	Saur515_contig_4	pyrE	putative orotate phosphoribosyltransferase	81244	81855	+	612	Saur515_01061	0.449558	6.81356	0.0291398	0.0547346
Saur515_01062	Saur515_contig_4		hypothetical protein	81885	82097	+	213	Saur515_01062	0.372329	5.47057	0.0951427	0.149059
Saur515_01063	Saur515_contig_4		3-demethylubiquinone-9 3-methyltransferase	82534	82935	+	402	Saur515_01063	-0.291952	6.82253	0.0251027	0.0484871
Saur515_01064	Saur515_contig_4	fbpA	putative fibronectin/fibrinogen binding protein	83198	84895	-	1698	Saur515_01064	-0.0269445	9.08315	0.76638	0.819095
Saur515_01065	Saur515_contig_4	gmk	guanylate kinase	85170	85793	+	624	Saur515_01065	0.746498	8.65187	1.93315e-05	0.000122632
Saur515_01066	Saur515_contig_4	rpoZ	DNA-directed RNA polymerase subunit omega	85793	86011	+	219	Saur515_01066	0.375566	7.09054	0.0173671	0.03598
Saur515_01067	Saur515_contig_4	coaBC	bifunctional phosphopantothenoylcysteine decarboxylase/phosphopantothenate--cysteine ligase	86227	87426	+	1200	Saur515_01067	0.156378	7.11155	0.0987422	0.153604
Saur515_01068	Saur515_contig_4	priA	primosomal protein N prime	87426	89834	+	2409	Saur515_01068	-0.161363	8.5241	0.0963135	0.150432
Saur515_01069	Saur515_contig_4		hypothetical protein	90340	91293	+	954	Saur515_01069	0.893903	5.92683	1.33663e-05	8.83152e-05
Saur515_01070	Saur515_contig_4	xynA	TM2 domain containing membrane protein+B7201	91456	91734	-	279	Saur515_01070	-0.661672	9.37442	0.000211774	0.00086363
Saur515_01071	Saur515_contig_4	def2	putative polypeptide deformylase	91958	92446	+	489	Saur515_01071	0.0974375	5.62779	0.517975	0.603824
Saur515_01072	Saur515_contig_4	fmt	methionyl-tRNA formyltransferase	92439	93374	+	936	Saur515_01072	-0.323699	7.47489	0.00376465	0.00978013
Saur515_01073	Saur515_contig_4	sun	ribosomal RNA small subunit methyltransferase B	93371	94678	+	1308	Saur515_01073	-0.642835	8.14536	1.01604e-06	1.06598e-05
Saur515_01074	Saur515_contig_4	rlmN	Ribosomal RNA large subunit methyltransferase N, Rlmn	94681	95775	+	1095	Saur515_01074	-0.588291	8.18908	0.000196284	0.00080852
Saur515_01075	Saur515_contig_4		protein phosphatase 2C domain-containing protein	95782	96525	+	744	Saur515_01075	-0.282694	7.12982	0.0345386	0.0634673
Saur515_01076	Saur515_contig_4	pknB	non-specific serine/threonine protein kinase	96522	98516	+	1995	Saur515_01076	-0.454625	8.7823	0.000819154	0.00270372
Saur515_01077	Saur515_contig_4	rsgA	ribosome small subunit-dependent GTPase A	98743	99618	+	876	Saur515_01077	-0.304654	7.84139	0.00554723	0.0135507
Saur515_01078	Saur515_contig_4	rpe	ribulose-phosphate 3-epimerase	99619	100263	+	645	Saur515_01078	-0.402031	7.58121	0.000247982	0.000991525
Saur515_01079	Saur515_contig_4	thiN	putative thiamine pyrophosphokinase	100270	100911	+	642	Saur515_01079	-0.51245	7.4778	2.43634e-05	0.000146013
Saur515_01081	Saur515_contig_4		putative protein	101923	102297	+	375	Saur515_01081	0.168957	8.01548	0.064773	0.108397
Saur515_01082	Saur515_contig_4		dihydroxyacetone kinase family protein	102312	103958	+	1647	Saur515_01082	-0.0449128	10.1366	0.551406	0.634052
Saur515_01083	Saur515_contig_4	recG	ATP-dependent DNA helicase RecG	104148	106208	+	2061	Saur515_01083	-0.453719	7.99433	1.76191e-05	0.00011235
Saur515_01084	Saur515_contig_4	fapR	fatty acid biosynthesis transcriptional regulator	106426	106983	+	558	Saur515_01084	-0.266591	8.523	0.00366552	0.00957323
Saur515_01085	Saur515_contig_4	plsX	glycerol-3-phosphate acyltransferase PlsX	106988	107974	+	987	Saur515_01085	-0.499145	9.75459	3.79214e-05	0.000209207
Saur515_01086	Saur515_contig_4	fabD	putative malonyl CoA-acyl carrier protein transacylase	107967	108893	+	927	Saur515_01086	-0.515698	9.87009	2.20158e-05	0.000135701
Saur515_01087	Saur515_contig_4	fabG	3-oxoacyl-ACP reductase	108886	109620	+	735	Saur515_01087	-0.163009	10.1873	0.0681096	0.112827
Saur515_01088	Saur515_contig_4	acpP	acyl carrier protein	109863	110096	+	234	Saur515_01088	0.43273	9.38248	0.00218433	0.00622827
Saur515_01089	Saur515_contig_4	rnc	putative ribonuclease III	110212	110943	+	732	Saur515_01089	-0.778223	6.62466	4.54837e-07	5.73409e-06
Saur515_01090	Saur515_contig_4	smc_1	SMC superfamily ATP-binding chromosome segregation protein	111090	114656	+	3567	Saur515_01090	-0.624097	8.82283	0.000649324	0.0022452
Saur515_01091	Saur515_contig_4	ftsY	cell division protein FtsY	114656	115906	+	1251	Saur515_01091	-0.51236	7.54259	0.000553695	0.00196434
Saur515_01092	Saur515_contig_4		putative DNA-binding protein	115893	116225	+	333	Saur515_01092	-0.31931	5.91263	0.0103489	0.0233087
Saur515_01093	Saur515_contig_4		signal recognition particle protein	116251	117618	+	1368	Saur515_01093	-0.383506	9.30271	0.000214919	0.00087067
Saur515_01094	Saur515_contig_4	rpsP	30S ribosomal protein S16	118053	118328	+	276	Saur515_01094	0.0385786	7.84785	0.828468	0.869927
Saur515_01095	Saur515_contig_4	rimM	16S rRNA processing protein RimM	118516	119019	+	504	Saur515_01095	-0.286299	5.69245	0.0395882	0.0710445
Saur515_01096	Saur515_contig_4	trmD	putative tRNA (guanine-7-)-methyltransferase	119019	119756	+	738	Saur515_01096	-0.439018	6.54459	0.00150629	0.00455972
Saur515_01097	Saur515_contig_4	rplS	50S ribosomal protein L19	119859	120209	+	351	Saur515_01097	0.533822	9.27123	0.0130888	0.028386
Saur515_01098	Saur515_contig_4	yfhO	putative membrane protein YfhO	120453	123059	-	2607	Saur515_01098	-0.0878546	7.375	0.485287	0.57499
Saur515_01099	Saur515_contig_4	rbgA	putative GTP-binding protein	123460	124344	+	885	Saur515_01099	0.047865	6.08375	0.645758	0.717022
Saur515_01100	Saur515_contig_4	rnhB	putative ribonuclease HII	124328	125095	+	768	Saur515_01100	-0.193943	5.98587	0.13868	0.203503
Saur515_01101	Saur515_contig_4	sucC	succinate--CoA ligase (ADP-forming) beta subunit	125204	126370	+	1167	Saur515_01101	0.220313	10.8565	0.0126923	0.0276729
Saur515_01102	Saur515_contig_4	sucD	succinate--CoA ligase (ADP-forming) alpha subunit	126392	127300	+	909	Saur515_01102	0.232227	10.8047	0.0177957	0.0365593
Saur515_01103	Saur515_contig_4	lytN	C51 family D-Ala-D-Gly carboxypeptidase	127527	128645	+	1119	Saur515_01103	-0.19552	3.44696	0.398564	0.490956
Saur515_01104	Saur515_contig_4	fmhC	FemAB family peptidoglycan biosynthesis protein	128673	129917	+	1245	Saur515_01104	-0.186922	3.79782	0.422496	0.514754
Saur515_01106	Saur515_contig_4	topA	DNA topoisomerase I	131136	133211	+	2076	Saur515_01106	-0.142171	9.22484	0.25563	0.338132
Saur515_01107	Saur515_contig_4	gid	tRNA (uracil-5-)-methyltransferase Gid	133367	134674	+	1308	Saur515_01107	-0.453053	8.57535	0.0049119	0.0122424
Saur515_01108	Saur515_contig_4	xerC	site-specific recombinase XerC	135091	135987	+	897	Saur515_01108	-0.48222	8.80535	4.50047e-06	3.59891e-05
Saur515_01109	Saur515_contig_4	clpQ	T01 family HslV component of HsIUV peptidase	135984	136529	+	546	Saur515_01109	-0.310078	8.35193	0.00520704	0.0128475
Saur515_01110	Saur515_contig_4	hslU	putative ATP-dependent protease ATP-binding subunit	136595	137998	+	1404	Saur515_01110	-0.0396723	10.2919	0.677734	0.744779
Saur515_01111	Saur515_contig_4	codY	GTP-sensing transcriptional pleiotropic repressor CodY	138023	138796	+	774	Saur515_01111	0.0122252	10.0627	0.886569	0.914892
Saur515_01112	Saur515_contig_4	rpsB	30S ribosomal protein S2	139138	139905	+	768	Saur515_01112	0.637769	10.9001	1.63799e-05	0.000105269
Saur515_01113	Saur515_contig_4	tsf	translation elongation factor Ts	140087	140968	+	882	Saur515_01113	0.231448	11.4236	0.0125517	0.0274394
Saur515_01114	Saur515_contig_4	smbA	putative uridylate kinase	141105	141827	+	723	Saur515_01114	0.401939	8.9017	0.00156795	0.00471183
Saur515_01115	Saur515_contig_4	frr	ribosome recycling factor	141846	142400	+	555	Saur515_01115	-0.162558	9.45219	0.0987944	0.153604
Saur515_01116	Saur515_contig_4	uppS	di-trans, poly-cis-decaprenylcistransferase	142773	143543	+	771	Saur515_01116	0.934742	7.40065	6.58955e-09	2.10095e-07
Saur515_01117	Saur515_contig_4	cdsA	putative phosphatidate cytidylyltransferase	143550	144332	+	783	Saur515_01117	0.929029	7.13579	5.50355e-09	1.87656e-07
Saur515_01118	Saur515_contig_4		membrane-associated zinc metalloprotease	144594	145880	+	1287	Saur515_01118	0.262848	8.14469	0.00776686	0.0182802
Saur515_01119	Saur515_contig_4	proS	prolyl-tRNA synthetase	145900	147603	+	1704	Saur515_01119	0.0409045	9.11938	0.712172	0.774455
Saur515_01120	Saur515_contig_4	polC	DNA polymerase III subunit alpha	147861	152177	+	4317	Saur515_01120	-0.253945	9.1413	0.00952422	0.0217709
Saur515_01121	Saur515_contig_4	rimP	Ribosome maturation factor RimP	152467	152934	+	468	Saur515_01121	0.120802	7.05322	0.40822	0.500739
Saur515_01122	Saur515_contig_4	nusA	transcription termination-antitermination factor	152955	154130	+	1176	Saur515_01122	0.0455203	8.22877	0.815211	0.861164
Saur515_01123	Saur515_contig_4		hypothetical protein	154151	154435	+	285	Saur515_01123	-0.0606719	6.11584	0.730303	0.789821
Saur515_01124	Saur515_contig_4	rpl7AE	ribosomal protein L7AE family protein	154432	154749	+	318	Saur515_01124	-0.302039	6.23291	0.151341	0.219588
Saur515_01125	Saur515_contig_4	infB	translation initiation factor IF-2	154754	156871	+	2118	Saur515_01125	-0.14254	9.67125	0.45152	0.544174
Saur515_01126	Saur515_contig_4	rbfA	ribosome-binding factor A (P15B PROTEIN)	157257	157607	+	351	Saur515_01126	-0.262644	8.66801	0.0831772	0.132684
Saur515_01127	Saur515_contig_4	truB	putative tRNA pseudouridine synthase B	157776	158693	+	918	Saur515_01127	0.126602	6.85986	0.281791	0.365451
Saur515_01128	Saur515_contig_4	ribC	bifunctional protein including riboflavin kinase and FAD synthase	158708	159679	+	972	Saur515_01128	0.0961545	8.17057	0.388265	0.481166
Saur515_01130	Saur515_contig_4	pnpA	polynucleotide phosphorylase/polyadenylase	160433	162529	+	2097	Saur515_01130	0.214645	10.2143	0.040371	0.0723437
Saur515_01131	Saur515_contig_4		metallo-beta-lactamase family protein	162714	164438	+	1725	Saur515_01131	-0.100903	10.5817	0.221189	0.300841
Saur515_01132	Saur515_contig_4	ftsK	DNA translocase FtsK/SpoIIIE family protein	164694	167063	+	2370	Saur515_01132	-0.187806	8.9652	0.0191604	0.0389071
Saur515_01133	Saur515_contig_4		UTRA domain transcriptional regulator	167068	167781	+	714	Saur515_01133	0.194482	6.56675	0.113812	0.171944
Saur515_01134	Saur515_contig_4		processing proteinase-like protein, pqqL	167812	169077	+	1266	Saur515_01134	-0.0324381	6.89814	0.739903	0.797744
Saur515_01135	Saur515_contig_4		zinc-dependent peptidase, M16 family	169077	170363	+	1287	Saur515_01135	-0.864395	7.73694	4.55458e-07	5.73409e-06
Saur515_01136	Saur515_contig_4		putative 3-oxoacyl-acyl carrier protein reductase	170363	171067	+	705	Saur515_01136	-0.996371	6.6257	2.95333e-07	3.98375e-06
Saur515_01137	Saur515_contig_4		amino acid-binding ACT protein	171172	171999	+	828	Saur515_01137	-0.825303	7.58569	1.24841e-07	2.05816e-06
Saur515_01138	Saur515_contig_4		Cro/CI family transcriptional regulator	172018	172410	+	393	Saur515_01138	-0.49602	6.96112	5.83886e-05	0.000296165
Saur515_01139	Saur515_contig_4	pgsA	putative CDP-diacylglycerol--glycerol-3-phosphate 3-phosphatidyltransferase	172444	173022	+	579	Saur515_01139	-0.26463	7.18171	0.0090368	0.0208509
Saur515_01140	Saur515_contig_4	cinA	competence/damage-inducible protein cinA	173249	174400	+	1152	Saur515_01140	-0.0642859	7.17566	0.418172	0.510498
Saur515_01141	Saur515_contig_4	recA	recombination protein RecA	174565	175608	+	1044	Saur515_01141	-0.0642008	9.45683	0.446117	0.538985
Saur515_01142	Saur515_contig_4		phosphodiesterase	175962	177521	+	1560	Saur515_01142	0.100424	10.9519	0.246176	0.328279
Saur515_01143	Saur515_contig_4		hypothetical protein	177818	178033	-	216	Saur515_01143	1.04472	4.56943	0.00159204	0.00477806
Saur515_01144	Saur515_contig_4		ABC superfamily ATP binding cassette transporter, binding protein	178207	179004	+	798	Saur515_01144	0.401331	6.71273	0.00806297	0.018888
Saur515_01145	Saur515_contig_4	porA	pyruvate flavodoxin/ferredoxin oxidoreductase domain-containing protein	179144	180904	+	1761	Saur515_01145	-0.364754	7.70234	0.00363459	0.00950257
Saur515_01146	Saur515_contig_4	porB	2-oxoglutarate ferredoxin oxidoreductase subunit beta	180905	181771	+	867	Saur515_01146	-0.415481	7.0317	0.00106414	0.00336658
Saur515_01147	Saur515_contig_4		hypothetical protein	181865	182158	+	294	Saur515_01147	-0.233262	3.87785	0.342241	0.43351
Saur515_01148	Saur515_contig_4	miaB	(dimethylallyl)adenosine tRNA methylthiotransferase	182292	183836	+	1545	Saur515_01148	-0.015635	8.24309	0.851388	0.888295
Saur515_01149	Saur515_contig_4	ymcA	putative protein YmcA	183837	184202	+	366	Saur515_01149	-0.274921	7.19508	0.00504199	0.0124905
Saur515_01150	Saur515_contig_4		putative thiamine-precursor transporter protein (ThiW)	184229	184720	+	492	Saur515_01150	-0.344159	7.01865	0.00216771	0.00619527
Saur515_01151	Saur515_contig_4	mutS	DNA mismatch repair protein MutS	185023	187641	+	2619	Saur515_01151	0.131769	8.21062	0.181459	0.256024
Saur515_01152	Saur515_contig_4	mutL	DNA mismatch repair protein MutL	187654	189663	+	2010	Saur515_01152	0.0107741	7.76114	0.931692	0.948695
Saur515_01153	Saur515_contig_4	glpP	putative glycerol uptake operon antiterminator regulatory protein, GlpP	189678	190211	+	534	Saur515_01153	0.460789	6.20517	0.00163706	0.00487445
Saur515_01154	Saur515_contig_5	relA	GTP pyrophosphokinase, (p)ppGpp synthetase I, RelA	247	2457	+	2211	Saur515_01154	0.166663	8.27845	0.06024	0.102204
Saur515_01155	Saur515_contig_5	dtd	D-tyrosyl-tRNA (Tyr) deacylase	2469	2921	+	453	Saur515_01155	0.129317	7.06594	0.192722	0.269284
Saur515_01156	Saur515_contig_5	lytH	N-acetylmuramoyl-L-alanine amidase family protein	2918	3793	+	876	Saur515_01156	0.338475	7.35527	0.00135629	0.00413112
Saur515_01157	Saur515_contig_5	hisS	histidyl-tRNA synthetase	4254	5516	+	1263	Saur515_01157	-0.0469151	7.86735	0.55684	0.639402
Saur515_01158	Saur515_contig_5	aspS	aspartyl-tRNA synthetase	5532	7298	+	1767	Saur515_01158	-0.285452	9.25437	0.00983944	0.022284
Saur515_01159	Saur515_contig_5		ThiF family protein	7759	8532	+	774	Saur515_01159	-0.0663541	8.10588	0.542066	0.625363
Saur515_01160	Saur515_contig_5	rarA	DNA-directed DNA polymerase III subunit gamma and tau	8693	9967	-	1275	Saur515_01160	-0.0849131	8.69997	0.320059	0.408391
Saur515_01161	Saur515_contig_5		Rfr2 family transcriptional regulator	10052	10474	+	423	Saur515_01161	0.311247	7.96247	0.0365752	0.0664635
Saur515_01162	Saur515_contig_5	csbD	sigma-B mediated bacterial general stress response protein	10574	10756	+	183	Saur515_01162	0.14794	9.92826	0.462735	0.554694
Saur515_01163	Saur515_contig_5		hypothetical protein	10796	10942	+	147	Saur515_01163	-0.0260207	9.61419	0.890089	0.916597
Saur515_01164	Saur515_contig_5		luciferase family oxidoreductase	11179	12192	-	1014	Saur515_01164	0.725657	6.71196	4.05656e-05	0.000219842
Saur515_01165	Saur515_contig_5	nifS	cysteine desulfurase, NifS	12504	13646	+	1143	Saur515_01165	0.671322	8.14236	4.40865e-08	9.0439e-07
Saur515_01166	Saur515_contig_5	trmU	tRNA (5-methyl aminomethyl-2-thiouridylate)-methyltransferase	13647	14765	+	1119	Saur515_01166	0.0344525	8.33164	0.655165	0.725499
Saur515_01167	Saur515_contig_5	yrrB	TPR repeat-containing protein YrrB	15227	15895	+	669	Saur515_01167	-0.0699929	6.64456	0.52303	0.60855
Saur515_01168	Saur515_contig_5	recD	exodeoxyribonuclease V subunit alpha	15897	18374	+	2478	Saur515_01168	-0.435753	8.79985	4.11249e-05	0.000221893
Saur515_01169	Saur515_contig_5	alaS	putative alanyl-tRNA synthetase	18714	21347	+	2634	Saur515_01169	-0.606501	9.09563	0.000200958	0.000823627
Saur515_01170	Saur515_contig_5		hypothetical protein	21410	21670	+	261	Saur515_01170	-0.757967	8.07879	4.14463e-08	8.82057e-07
Saur515_01171	Saur515_contig_5		Holliday junction resolvase	21674	22102	+	429	Saur515_01171	-0.788113	8.93712	2.82655e-07	3.89841e-06
Saur515_01172	Saur515_contig_5		hypothetical protein	22117	22425	+	309	Saur515_01172	-0.776579	8.52562	1.55401e-07	2.41462e-06
Saur515_01173	Saur515_contig_5		caffeoyl-CoA O-methyltransferase	22710	23348	+	639	Saur515_01173	0.394356	6.20826	0.00407753	0.0104492
Saur515_01174	Saur515_contig_5		peptidase U32 family protein	23351	24274	+	924	Saur515_01174	0.0217318	7.70173	0.841207	0.878793
Saur515_01175	Saur515_contig_5		peptidase U32 family protein	24286	25554	+	1269	Saur515_01175	-0.278618	8.41926	0.0388349	0.0699484
Saur515_01176	Saur515_contig_5	udk	uridine kinase	25554	26177	+	624	Saur515_01176	-0.0608901	8.0053	0.650847	0.721693
Saur515_01177	Saur515_contig_5	greA	transcription elongation factor GreA	26205	26681	+	477	Saur515_01177	-0.0558566	8.3383	0.538891	0.622635
Saur515_01178	Saur515_contig_5		allophanate hydrolase subunit 1	27007	27741	+	735	Saur515_01178	-0.316889	2.59179	0.276523	0.359758
Saur515_01179	Saur515_contig_5	ahs2	allophanate hydrolase subunit 2	27731	28741	+	1011	Saur515_01179	-0.706962	3.15384	0.0115534	0.0256685
Saur515_01181	Saur515_contig_5	accC_1	acetyl-CoA carboxylase biotin carboxylase subunit, AccC_1	29206	30567	+	1362	Saur515_01181	-0.668477	3.62804	0.0238446	0.0467559
Saur515_01182	Saur515_contig_5	lamB	LamB/YcsF family protein	30567	31319	+	753	Saur515_01182	0.0772697	3.41473	0.739273	0.797415
Saur515_01183	Saur515_contig_5	mntH	NRAMP family Mn2+/Fe2+ transporter	31332	32561	+	1230	Saur515_01183	-0.0128081	4.65193	0.942555	0.956978
Saur515_01184	Saur515_contig_5		hypothetical protein	32850	34070	+	1221	Saur515_01184	0.985915	5.33865	8.05342e-07	9.06382e-06
Saur515_01185	Saur515_contig_5		enterotoxin family protein	34484	35236	+	753	Saur515_01185	-0.53956	3.45827	0.0282102	0.0533149
Saur515_01186	Saur515_contig_5		hypothetical protein	35438	35707	-	270	Saur515_01186	1.04195	3.9148	0.000265721	0.00104879
Saur515_01187	Saur515_contig_5	pfs	bifunctional methylthioadenosine nucleosidase/adenosylhomocysteine nucleosidase	36021	36707	+	687	Saur515_01187	0.138334	6.71785	0.204036	0.282043
Saur515_01188	Saur515_contig_5		haloacid dehalogenase-like hydrolase	36727	37254	+	528	Saur515_01188	0.186334	6.33998	0.0876015	0.13866
Saur515_01189	Saur515_contig_5		GTPase family protein	37255	38355	+	1101	Saur515_01189	-0.153025	7.5206	0.110348	0.168159
Saur515_01190	Saur515_contig_5	aroE	shikimate 5-dehydrogenase	38369	39175	+	807	Saur515_01190	-0.474832	6.80059	0.00018029	0.000754024
Saur515_01191	Saur515_contig_5	yhbY	RNA-binding protein YbhY	39179	39469	+	291	Saur515_01191	-0.588696	5.48572	0.00254657	0.00705623
Saur515_01192	Saur515_contig_5	nadD	nicotinate (nicotinamide) nucleotide adenylyltransferase	39472	40041	+	570	Saur515_01192	-0.545801	6.96338	0.000468099	0.00170165
Saur515_01193	Saur515_contig_5		metal dependent phosphohydrolase	40031	40615	+	585	Saur515_01193	-0.34153	6.99339	0.00567636	0.0138386
Saur515_01194	Saur515_contig_5	rsfS	Ribosomal silencing factor RsfS	40616	40969	+	354	Saur515_01194	0.180924	7.17247	0.0617026	0.104325
Saur515_01195	Saur515_contig_5		putative methyltransferase	40972	41688	+	717	Saur515_01195	0.218574	7.59275	0.0258926	0.0497001
Saur515_01196	Saur515_contig_5	comEA	competence protein ComEA	41737	42414	+	678	Saur515_01196	0.114771	4.4515	0.584139	0.663917
Saur515_01197	Saur515_contig_5	comEB	late competence operon required for DNA binding and uptake comEB	42536	42967	+	432	Saur515_01197	-0.0289785	6.9961	0.796405	0.845066
Saur515_01198	Saur515_contig_5	comEC	competence protein ComEC	42972	45173	+	2202	Saur515_01198	0.690201	4.11178	0.000264561	0.00104589
Saur515_01199	Saur515_contig_5	holA	DNA polymerase III subunit delta	45230	46204	+	975	Saur515_01199	0.379188	6.43736	0.0351894	0.0643262
Saur515_01200	Saur515_contig_5	rpsT	putative 30S ribosomal protein S20	46249	46500	-	252	Saur515_01200	0.609331	9.07369	0.00228767	0.00647031
Saur515_01201	Saur515_contig_5	lepA	GTP-binding protein LepA	46846	48669	+	1824	Saur515_01201	0.139015	9.29784	0.13179	0.19585
Saur515_01202	Saur515_contig_5	hemN	coproporphyrinogen III oxidase	49199	50356	+	1158	Saur515_01202	-0.538119	6.31372	4.518e-05	0.00024008
Saur515_01203	Saur515_contig_5	hrcA	heat-inducible transcription repressor HrcA	50457	51434	+	978	Saur515_01203	-0.644927	9.45625	1.40104e-06	1.4213e-05
Saur515_01204	Saur515_contig_5	grpE	heat shock molecular chaperone protein	51466	52092	+	627	Saur515_01204	-0.464077	9.49227	4.83157e-05	0.000252911
Saur515_01205	Saur515_contig_5	dnaK	molecular chaperone DnaK	52161	53993	+	1833	Saur515_01205	-0.180549	11.5182	0.0983298	0.15327
Saur515_01206	Saur515_contig_5	dnaJ	chaperone protein DnaJ	54129	55268	+	1140	Saur515_01206	0.356999	8.4691	0.00276715	0.00758767
Saur515_01207	Saur515_contig_5	prmA	50S ribosomal protein L11 methyltransferase	55272	56210	+	939	Saur515_01207	0.101278	8.60756	0.30922	0.395795
Saur515_01208	Saur515_contig_5	rsmE	16S ribosomal RNA methyltransferase RsmE	56212	56964	+	753	Saur515_01208	-0.0795343	6.40015	0.463355	0.554896
Saur515_01209	Saur515_contig_5		radical SAM domain-containing protein	56971	58317	+	1347	Saur515_01209	0.218446	8.38984	0.0365279	0.0664635
Saur515_01210	Saur515_contig_5	rpsU	30S ribosomal protein S21	58610	58786	+	177	Saur515_01210	0.405267	7.8383	0.0668782	0.111162
Saur515_01211	Saur515_contig_5		membrane-bound serine protease	59006	59713	+	708	Saur515_01211	0.628226	9.72374	5.80416e-06	4.43901e-05
Saur515_01212	Saur515_contig_5		SigmaW regulon antibacterial protein	59731	60720	+	990	Saur515_01212	0.203264	10.5001	0.0759467	0.122745
Saur515_01213	Saur515_contig_5		hypothetical protein	60737	61435	+	699	Saur515_01213	0.0851407	10.7561	0.457342	0.549841
Saur515_01214	Saur515_contig_5	phoH	phosphate starvation-inducible ATPase	61739	62686	+	948	Saur515_01214	-0.902604	8.20942	3.56508e-09	1.30631e-07
Saur515_01215	Saur515_contig_5		putative metalloprotease	62687	63154	+	468	Saur515_01215	-0.796558	7.37469	2.11345e-06	1.99558e-05
Saur515_01216	Saur515_contig_5	dgkA	diacylglycerol kinase	63157	63501	+	345	Saur515_01216	-0.605612	6.55937	1.4519e-05	9.47981e-05
Saur515_01217	Saur515_contig_5	cdd	cytidine deaminase	63512	63916	+	405	Saur515_01217	-0.386846	6.93757	0.000178511	0.000747858
Saur515_01218	Saur515_contig_5	era	GTP-binding protein Era	63917	64816	+	900	Saur515_01218	-0.202187	8.6352	0.049866	0.0869468
Saur515_01219	Saur515_contig_5	recO	putative recombinational DNA repair protein (RecF pathway)	64844	65590	+	747	Saur515_01219	-0.0516612	7.98062	0.546036	0.629352
Saur515_01220	Saur515_contig_5	glyS	putative glycyl-tRNA synthetase	65740	67131	-	1392	Saur515_01220	-0.18154	11.3927	0.0599332	0.101965
Saur515_01221	Saur515_contig_5	ccpN	Transcriptional repressor CcpN	67550	68089	+	540	Saur515_01221	-0.575727	7.42747	0.000171355	0.000721572
Saur515_01222	Saur515_contig_5	yqfL	Putative pyruvate, phosphate dikinase regulatory protein	68100	68918	+	819	Saur515_01222	-0.493255	7.73789	0.000198679	0.0008168
Saur515_01223	Saur515_contig_5	dnaG	DNA primase	68979	70778	+	1800	Saur515_01223	-0.0444483	9.20471	0.573967	0.654493
Saur515_01224	Saur515_contig_5	rpoD	RNA polymerase sigma-70 factor RpoD	71002	72108	+	1107	Saur515_01224	-0.341763	9.70008	0.00189189	0.00554247
Saur515_01225	Saur515_contig_5	trmK	tRNA (adenine(22)-N(1))-methyltransferase	72239	72916	+	678	Saur515_01225	0.140545	5.99034	0.299301	0.385915
Saur515_01226	Saur515_contig_5		NIF3 (NGG1p interacting factor 3)	72919	74019	+	1101	Saur515_01226	-0.0166744	7.13994	0.889072	0.916239
Saur515_01227	Saur515_contig_5		ATP-dependent RNA helicase DEAD/DEAH box family protein	74133	75479	+	1347	Saur515_01227	0.537305	7.89712	3.39971e-05	0.000190121
Saur515_01228	Saur515_contig_5	nfo	deoxyribonuclease IV (phage-T(4)-induced)	75489	76379	+	891	Saur515_01228	0.0476221	7.67892	0.708691	0.771959
Saur515_01229	Saur515_contig_5	znuC	zinc ABC transporter	76505	77290	+	786	Saur515_01229	0.200506	6.01732	0.0738918	0.120375
Saur515_01230	Saur515_contig_5	mreB	ABC superfamily ATP binding cassette transporter, membrane protein	77323	78195	+	873	Saur515_01230	0.135876	6.29731	0.249805	0.332215
Saur515_01231	Saur515_contig_5		zinc-specific metalloregulatory protein	78182	78592	+	411	Saur515_01231	-0.137642	5.48522	0.294289	0.380253
Saur515_01232	Saur515_contig_5	sodA	superoxide dismutase Mn/Fe family protein	78868	79467	+	600	Saur515_01232	-0.0241547	11.4043	0.80275	0.849828
Saur515_01233	Saur515_contig_5	pbp3	penicillin-binding protein 3	79588	81663	+	2076	Saur515_01233	0.288147	9.40496	0.00108323	0.00341378
Saur515_01234	Saur515_contig_5	rpmG_1	50S ribosomal protein L33 type 1	81776	81925	+	150	Saur515_01234	0.404881	7.87261	0.0186904	0.0380156
Saur515_01235	Saur515_contig_5		5-formyltetrahydrofolate cyclo-ligase	82080	82673	+	594	Saur515_01235	-1.36045	6.80082	7.02385e-12	1.56759e-09
Saur515_01236	Saur515_contig_5	gluP	peptidase, rhomboid family protein	82685	84148	+	1464	Saur515_01236	-0.383825	8.38088	0.000549892	0.0019565
Saur515_01237	Saur515_contig_5	glcK	putative glucokinase, ROK family	84329	85315	+	987	Saur515_01237	-0.22615	8.94771	0.00916817	0.0211341
Saur515_01238	Saur515_contig_5		hypothetical protein	85315	85644	+	330	Saur515_01238	-0.168658	7.07827	0.104139	0.160289
Saur515_01239	Saur515_contig_5		metallo-beta-lactamase superfamily protein	85641	86264	+	624	Saur515_01239	-0.298086	8.42581	0.0024143	0.0067584
Saur515_01240	Saur515_contig_5		late competence protein, ComGA	86316	87290	+	975	Saur515_01240	0.870108	2.9968	0.0024528	0.00684275
Saur515_01241	Saur515_contig_5		DNA transport mechinery protein	87262	88332	+	1071	Saur515_01241	0.801442	2.00464	0.0601291	0.10212
Saur515_01246	Saur515_contig_5	aroK	shikimate kinase, AroK	90015	90539	+	525	Saur515_01246	0.473371	4.99766	0.0299889	0.0560722
Saur515_01247	Saur515_contig_5	gcvT	aminomethyltransferase (glycine cleavage system T protein)	90698	91789	+	1092	Saur515_01247	0.302292	7.22063	0.0216003	0.0429731
Saur515_01248	Saur515_contig_5	gcvPA	glycine dehydrogenase, subunit 1 (glycine cleavage system P protein)	91809	93155	+	1347	Saur515_01248	0.226195	8.23063	0.141629	0.207458
Saur515_01249	Saur515_contig_5	gcvPB	glycine dehydrogenase subunit 2	93148	94620	+	1473	Saur515_01249	0.272162	8.64875	0.0443218	0.0786767
Saur515_01250	Saur515_contig_5		putative rhodanese domain sulfurtransferase	94985	95371	-	387	Saur515_01250	-0.147046	8.57627	0.344536	0.434877
Saur515_01251	Saur515_contig_5		lipoate-protein ligase A family protein	95529	96359	+	831	Saur515_01251	0.351337	7.42165	0.00613415	0.0148514
Saur515_01252	Saur515_contig_5		hypothetical protein	96423	96641	-	219	Saur515_01252	0.281191	5.76303	0.110814	0.168555
Saur515_01253	Saur515_contig_5		hypothetical protein	96655	97236	-	582	Saur515_01253	0.282881	7.45384	0.0701129	0.115522
Saur515_01254	Saur515_contig_5		M24B family Xaa-Pro dipeptidase	97341	98402	+	1062	Saur515_01254	-0.1535	9.38149	0.0738649	0.120375
Saur515_01255	Saur515_contig_5	efp	translation elongation factor EF-P	98428	98985	+	558	Saur515_01255	0.300753	10.6365	0.0241094	0.0470124
Saur515_01256	Saur515_contig_5	accB_2	acetyl-CoA carboxylase biotin carboxyl carrier protein subunit	99459	99923	+	465	Saur515_01256	0.402296	7.56102	0.000439511	0.00160871
Saur515_01257	Saur515_contig_5	accC_2	acetyl-CoA carboxylase accC (biotin carboxylase subunit)	99923	101278	+	1356	Saur515_01257	0.148078	8.81798	0.154819	0.2237
Saur515_01258	Saur515_contig_5		alkaline shock protein	101293	101655	+	363	Saur515_01258	-0.427099	7.93524	3.47797e-05	0.000194055
Saur515_01259	Saur515_contig_5	nusB	putative N utilization substance protein B	101715	102104	+	390	Saur515_01259	-0.503241	7.60742	6.61808e-05	0.000331579
Saur515_01260	Saur515_contig_5	xseA	putative exodeoxyribonuclease VII large subunit	102121	103458	+	1338	Saur515_01260	-0.299145	9.05944	0.0155283	0.032892
Saur515_01261	Saur515_contig_5	xseB	putative exodeoxyribonuclease VII small subunit	103451	103681	+	231	Saur515_01261	-0.150449	6.52008	0.20562	0.283913
Saur515_01262	Saur515_contig_5	ispA	putative geranyltranstransferase	103659	104540	+	882	Saur515_01262	-0.228586	8.67873	0.053376	0.0922155
Saur515_01263	Saur515_contig_5	ahrC	arginine repressor	104972	105424	+	453	Saur515_01263	-0.260663	7.13708	0.0261284	0.0500072
Saur515_01264	Saur515_contig_5	recN	putative DNA repair protein	105440	107119	+	1680	Saur515_01264	-0.73162	9.43903	2.33003e-06	2.12648e-05
Saur515_01265	Saur515_contig_5	lpdA	dihydrolipoamide dehydrogenase	107270	108691	+	1422	Saur515_01265	-0.612025	9.11867	0.000102961	0.00047527
Saur515_01266	Saur515_contig_5	acoA	2-oxoisovalerate dehydrogenase subunit alpha	108707	109699	+	993	Saur515_01266	-0.721881	9.17461	1.90307e-06	1.82502e-05
Saur515_01267	Saur515_contig_5	bfmBAB	2-oxoisovalerate dehydrogenase, E1 component, beta subunit	109699	110682	+	984	Saur515_01267	-0.777325	9.29833	5.8066e-07	6.85911e-06
Saur515_01268	Saur515_contig_5	bfmB	lipoamide acyltransferase component of branched-chain alpha-keto acid dehydrogenase complex	110695	111969	+	1275	Saur515_01268	-0.629044	10.1662	2.7835e-06	2.43184e-05
Saur515_01269	Saur515_contig_5		hypothetical protein	112320	112757	+	438	Saur515_01269	0.677371	8.0767	3.29399e-06	2.82753e-05
Saur515_01270	Saur515_contig_5		hypothetical protein	112771	113751	+	981	Saur515_01270	-0.224839	9.4247	0.020822	0.0415932
Saur515_01271	Saur515_contig_5		hypothetical protein	113878	113970	-	93	Saur515_01271	-0.337615	3.26732	0.222522	0.301573
Saur515_01272	Saur515_contig_5		M20/M25/M40 family peptidase	114320	115453	+	1134	Saur515_01272	-0.934364	8.15116	6.4469e-09	2.10095e-07
Saur515_01273	Saur515_contig_5	gnd	6-phosphogluconate dehydrogenase	115521	116927	+	1407	Saur515_01273	-0.0407261	11.793	0.662148	0.731267
Saur515_01274	Saur515_contig_5		glyoxalase/bleomycin resistance protein/dioxygenase superfamily protein	117146	117517	+	372	Saur515_01274	-0.558451	7.42528	7.29079e-05	0.000360139
Saur515_01275	Saur515_contig_5	malR	maltose operon transcriptional repressor	117711	118730	+	1020	Saur515_01275	-0.341942	4.85942	0.136034	0.200362
Saur515_01276	Saur515_contig_5	malA	alpha amylase	118746	120395	+	1650	Saur515_01276	0.439021	6.29213	0.0018289	0.00537076
Saur515_01277	Saur515_contig_5		AraC family transcriptional regulator	120478	121344	-	867	Saur515_01277	0.473586	8.004	3.33887e-05	0.000187798
Saur515_01278	Saur515_contig_5	zwf	putative glucose-6-phosphate 1-dehydrogenase	121574	123058	-	1485	Saur515_01278	0.30854	10.4862	0.00370832	0.009644
Saur515_01279	Saur515_contig_5		metallo-beta-lactamase, AtsA/ElaC family	123371	124291	+	921	Saur515_01279	0.848725	6.46374	1.06466e-07	1.82779e-06
Saur515_01280	Saur515_contig_5	proC	pyrroline-5-carboxylate reductase	124396	125211	-	816	Saur515_01280	0.676405	6.82371	4.96893e-06	3.89736e-05
Saur515_01281	Saur515_contig_5		short chain dehydrogenase	125353	126108	+	756	Saur515_01281	0.342276	5.60683	0.0193298	0.0390896
Saur515_01282	Saur515_contig_5		hypothetical protein	126124	126372	+	249	Saur515_01282	0.0698286	4.58043	0.645699	0.717022
Saur515_01283	Saur515_contig_5		aldo/keto oxidoreductase	126588	127496	-	909	Saur515_01283	0.447561	8.23537	0.000111355	0.000508133
Saur515_01284	Saur515_contig_5	nudF	ADP-ribose pyrophosphatase, NudF	127578	128120	+	543	Saur515_01284	-0.0455702	6.24584	0.61292	0.691189
Saur515_01285	Saur515_contig_5	fur	Ferric uptake regulation protein Fur	128225	128674	+	450	Saur515_01285	-0.0609329	8.65358	0.5871	0.666049
Saur515_01286	Saur515_contig_5	xerD	site-specific recombinase XerD	128723	129610	+	888	Saur515_01286	-0.178475	7.93433	0.0542585	0.0935425
Saur515_01287	Saur515_contig_5		hypothetical protein	129688	130194	-	507	Saur515_01287	0.996978	3.95763	5.15661e-05	0.000267642
Saur515_01288	Saur515_contig_5	scpA	chromosome segregation and condensation protein ScpA	130262	131017	+	756	Saur515_01288	0.259649	7.14663	0.0168513	0.0351188
Saur515_01289	Saur515_contig_5	scpB	Putative transcriptional regulators (Ypuh-like)	131010	131552	+	543	Saur515_01289	0.154955	7.16404	0.237938	0.318853
Saur515_01290	Saur515_contig_5	rluB	ribosomal large subunit pseudouridine synthase B, RluB	131545	132282	+	738	Saur515_01290	0.1046	8.21588	0.163852	0.234823
Saur515_01291	Saur515_contig_5	srrA	winged helix family two component transcriptional regulator	132415	133140	+	726	Saur515_01291	-0.241714	10.3317	0.0290932	0.0547303
Saur515_01292	Saur515_contig_5	srrB	integral membrane sensor signal transduction histidine kinase	133121	134872	+	1752	Saur515_01292	0.2211	9.13925	0.0462685	0.0814995
Saur515_01293	Saur515_contig_5		putative lipoprotein	135117	136046	+	930	Saur515_01293	-0.329387	4.25479	0.239469	0.320729
Saur515_01294	Saur515_contig_5		hypothetical protein	136039	138066	+	2028	Saur515_01294	0.384331	5.04164	0.0218133	0.0433616
Saur515_01295	Saur515_contig_5		pathogenicity island protein, integrase	138109	139314	-	1206	Saur515_01295	0.257639	4.84123	0.176997	0.250674
Saur515_01296	Saur515_contig_5		hypothetical protein	139440	140063	+	624	Saur515_01296	0.392509	6.16822	0.0048843	0.0121859
Saur515_01297	Saur515_contig_5		hypothetical protein	140209	140391	-	183	Saur515_01297	-0.599121	8.16719	2.25442e-05	0.000137677
Saur515_01298	Saur515_contig_5	dinG_1	3'-5' exonuclease DinG	140487	141407	-	921	Saur515_01298	0.0349709	7.30578	0.779516	0.829165
Saur515_01299	Saur515_contig_5		phage transcriptional regulator	141423	142037	-	615	Saur515_01299	0.140114	7.22646	0.210739	0.289515
Saur515_01301	Saur515_contig_5		hypothetical protein	142462	143238	+	777	Saur515_01301	0.140279	1.78974	0.773042	0.82481
Saur515_01303	Saur515_contig_5		hypothetical protein	143522	143767	+	246	Saur515_01303	2.17802	2.84434	3.6952e-06	3.0442e-05
Saur515_01304	Saur515_contig_5		hypothetical protein	143736	144101	-	366	Saur515_01304	0.739788	7.50369	7.71828e-06	5.65624e-05
Saur515_01306	Saur515_contig_5		putative DNA-binding protein	144398	144661	+	264	Saur515_01306	0.170412	6.21582	0.257261	0.33974
Saur515_01307	Saur515_contig_5		hypothetical protein	144674	144835	+	162	Saur515_01307	-0.116276	2.17005	0.761877	0.814992
Saur515_01310	Saur515_contig_5		hypothetical protein	145611	146777	+	1167	Saur515_01310	-1.2046	1.86681	0.015692	0.0331817
Saur515_01311	Saur515_contig_5		phage protein	146803	147360	+	558	Saur515_01311	-1.0335	1.70729	0.106395	0.163215
Saur515_01317	Saur515_contig_5		phage protein	150454	150696	+	243	Saur515_01317	-0.102919	5.06529	0.66246	0.731267
Saur515_01322	Saur515_contig_5		hypothetical protein	152003	152389	+	387	Saur515_01322	-0.0920903	4.95693	0.639499	0.712005
Saur515_01325	Saur515_contig_5		virulence-associated E family protein	152861	155308	+	2448	Saur515_01325	-0.698212	4.42888	0.0022684	0.00643807
Saur515_01326	Saur515_contig_5		VRR-NUC domain protein	155649	155939	+	291	Saur515_01326	-1.35432	1.84915	0.0116971	0.0258939
Saur515_01327	Saur515_contig_5		hypothetical protein	155929	157287	+	1359	Saur515_01327	-0.910785	3.62437	0.000647999	0.0022452
Saur515_01328	Saur515_contig_5		phage transcriptional activator	157300	157737	+	438	Saur515_01328	-0.740792	3.21666	0.05195	0.0900686
Saur515_01331	Saur515_contig_5		phage terminase large subunit	158621	160312	+	1692	Saur515_01331	0.22411	2.13244	0.582512	0.662682
Saur515_01332	Saur515_contig_5		phage portal protein	160317	161555	+	1239	Saur515_01332	-0.419274	3.18158	0.0829426	0.132482
Saur515_01334	Saur515_contig_5		putative phage capsid protein	162324	163487	+	1164	Saur515_01334	-0.228481	2.21316	0.571846	0.652969
Saur515_01339	Saur515_contig_5		phage major tail protein	165007	165648	+	642	Saur515_01339	-0.474437	2.33497	0.157108	0.22635
Saur515_01340	Saur515_contig_5		major tail protein	165740	166195	+	456	Saur515_01340	0.0908879	3.2996	0.706766	0.770475
Saur515_01343	Saur515_contig_5	smc_2	Chromosome partition protein Smc	166817	173017	+	6201	Saur515_01343	-1.18334	4.4473	1.23147e-05	8.21539e-05
Saur515_01345	Saur515_contig_5		hypothetical protein	173850	175433	+	1584	Saur515_01345	0.639307	2.89206	0.0598841	0.101965
Saur515_01347	Saur515_contig_5		phage protein	175739	177649	+	1911	Saur515_01347	0.106423	3.1924	0.673652	0.741289
Saur515_01352	Saur515_contig_6	recR	putative recombination protein	688	1284	-	597	Saur515_01352	-0.0773221	9.58758	0.367067	0.46071
Saur515_01353	Saur515_contig_6		Nucleoid-associated protein	1291	1608	-	318	Saur515_01353	-0.0818026	9.83455	0.393295	0.486159
Saur515_01354	Saur515_contig_6	dnaX	DNA-directed DNA polymerase III subunit gamma and tau	1698	3395	-	1698	Saur515_01354	-0.47775	8.93706	1.41476e-05	9.28672e-05
Saur515_01355	Saur515_contig_6		acetyltransferase (GNAT) family protein	3464	3988	-	525	Saur515_01355	-0.321116	5.21221	0.0371554	0.0674678
Saur515_01356	Saur515_contig_6	treR	trehalose operon transcription repressor treR	4627	5355	-	729	Saur515_01356	0.120206	9.38276	0.339205	0.430583
Saur515_01357	Saur515_contig_6	treC	alpha, alpha-phosphotrehalase	5380	7020	-	1641	Saur515_01357	0.0936268	9.9781	0.456305	0.548863
Saur515_01358	Saur515_contig_6		PTS system trehalose-specific IIBC component	7084	8511	-	1428	Saur515_01358	0.204998	11.7498	0.0792476	0.127325
Saur515_01360	Saur515_contig_6	gltD	glutamate synthase (NADPH) small subunit	9343	10806	-	1464	Saur515_01360	-0.160043	5.32932	0.251417	0.333637
Saur515_01361	Saur515_contig_6	gltB	glutamate synthase (NADPH), large subunit	10824	15323	-	4500	Saur515_01361	-0.459416	5.85578	0.0265271	0.0505621
Saur515_01362	Saur515_contig_6	gltC	transcriptional activator of glutamate synthase operon	15504	16388	+	885	Saur515_01362	2.10069	3.32454	8.08544e-07	9.06382e-06
Saur515_01363	Saur515_contig_6		hypothetical protein	16509	17621	+	1113	Saur515_01363	0.808118	6.62564	9.36997e-07	1.00892e-05
Saur515_01364	Saur515_contig_6		hypothetical protein	17618	18400	+	783	Saur515_01364	0.545519	7.15485	0.000816276	0.00270372
Saur515_01365	Saur515_contig_6		N-acetyltransferase GCN5	18569	19054	-	486	Saur515_01365	-0.275301	5.47349	0.0629915	0.106066
Saur515_01366	Saur515_contig_6		NADH pyrophosphatase	19044	19439	-	396	Saur515_01366	-0.322711	4.54037	0.0990367	0.153803
Saur515_01367	Saur515_contig_6		hypothetical protein	19588	19857	+	270	Saur515_01367	0.384222	4.92095	0.0262494	0.0501496
Saur515_01368	Saur515_contig_6		N-acetylmuramoyl-L-alanine amidase	20042	21046	-	1005	Saur515_01368	0.0845872	9.45664	0.439103	0.532345
Saur515_01369	Saur515_contig_6		ABC superfamily ATP binding cassette transporter, binding protein	21378	22220	-	843	Saur515_01369	0.245627	5.85165	0.0415085	0.0741655
Saur515_01370	Saur515_contig_6		binding-protein-dependent transport system inner membrane protein	22257	22916	-	660	Saur515_01370	0.234192	3.67248	0.27208	0.354919
Saur515_01371	Saur515_contig_6	metN	DL-methionine transporter ATP-binding subunit	22920	23945	-	1026	Saur515_01371	0.800044	4.28281	4.33009e-05	0.000231095
Saur515_01372	Saur515_contig_6	metB	bifunctional cystathionine gamma-lyase/gamma-synthase	24239	25381	-	1143	Saur515_01372	-0.38017	8.20514	0.000387038	0.00145733
Saur515_01373	Saur515_contig_6	cysM	cysteine synthase/cystathionine beta-synthase family protein	25365	26309	-	945	Saur515_01373	-0.363852	7.24487	0.017184	0.0356909
Saur515_01374	Saur515_contig_6		sodium:neurotransmitter symporter family protein	26496	27833	-	1338	Saur515_01374	0.111141	7.04546	0.399916	0.49188
Saur515_01376	Saur515_contig_6		esterase/lipase	28289	29023	-	735	Saur515_01376	0.255502	7.56853	0.00863383	0.0200341
Saur515_01377	Saur515_contig_6		membrane-associated lipid phosphatase PAP2	29060	29734	-	675	Saur515_01377	0.454898	7.22444	0.00025102	0.00100204
Saur515_01378	Saur515_contig_6		hypothetical protein	30417	30779	-	363	Saur515_01378	-0.37736	8.7327	0.00019896	0.0008168
Saur515_01379	Saur515_contig_6		hypothetical protein	30941	33646	-	2706	Saur515_01379	-0.668643	10.4978	2.2645e-06	2.07438e-05
Saur515_01380	Saur515_contig_6	ndhF	putative NADH-Ubiquinone/plastoquinone (complex I) protein	33659	35143	-	1485	Saur515_01380	0.423406	8.77189	0.000530529	0.00190139
Saur515_01381	Saur515_contig_6	cobW	putative GTPases (G3E family)	36731	37933	-	1203	Saur515_01381	1.28154	2.24777	0.000704874	0.00240677
Saur515_01382	Saur515_contig_6		hypothetical protein	38118	38312	+	195	Saur515_01382	-0.468588	5.77638	0.00073631	0.0025002
Saur515_01383	Saur515_contig_6		hypothetical protein	38602	38916	-	315	Saur515_01383	-0.400829	6.89436	0.000893806	0.00289103
Saur515_01384	Saur515_contig_6		hypothetical protein	38935	39258	-	324	Saur515_01384	-0.722367	6.73634	1.70829e-06	1.67085e-05
Saur515_01385	Saur515_contig_6		hypothetical protein	39255	40583	-	1329	Saur515_01385	-0.689805	8.48117	5.14143e-07	6.24862e-06
Saur515_01386	Saur515_contig_6	lpl2	staphylococcal tandem lipoprotein	40573	41388	-	816	Saur515_01386	-0.613158	7.74539	1.87969e-05	0.00011955
Saur515_01387	Saur515_contig_6	lpl8_1	tandem lipoprotein	41568	42353	-	786	Saur515_01387	-0.207234	4.74242	0.157763	0.22716
Saur515_01388	Saur515_contig_6	lpl1_1	staphylococcal tandem lipoprotein	42372	43187	-	816	Saur515_01388	0.115411	4.36675	0.512332	0.599798
Saur515_01389	Saur515_contig_6	lpl8_2	tandem lipoprotein	43363	44139	-	777	Saur515_01389	-0.234443	3.26732	0.309458	0.395893
Saur515_01390	Saur515_contig_6	lpl3	staphylococcal tandem lipoprotein	44209	45000	-	792	Saur515_01390	0.693129	3.15535	0.0129552	0.0281676
Saur515_01391	Saur515_contig_6		staphylococcal tandem lipoprotein	45032	45802	-	771	Saur515_01391	-0.440485	3.02168	0.0830683	0.132596
Saur515_01392	Saur515_contig_6	lpl1_2	staphylococcal tandem lipoprotein	45821	46624	-	804	Saur515_01392	-0.438519	3.45813	0.0903085	0.142485
Saur515_01393	Saur515_contig_6		truncated staphylococcal tandem lipoprotein	47004	47477	-	474	Saur515_01393	-0.879649	3.93163	0.000416055	0.00154526
Saur515_01394	Saur515_contig_6	lpl1_3	staphylococcal tandem lipoprotein	47496	48296	-	801	Saur515_01394	-0.707479	4.07926	0.000608188	0.00212996
Saur515_01395	Saur515_contig_6	lpl1_4	staphylococcal tandem lipoprotein	48327	49130	-	804	Saur515_01395	-0.305808	3.63797	0.152772	0.221184
Saur515_01396	Saur515_contig_6		hypothetical protein	49468	49776	+	309	Saur515_01396	0.275219	2.96073	0.46641	0.557467
Saur515_01397	Saur515_contig_6		hypothetical protein	49879	51387	-	1509	Saur515_01397	-0.585424	7.53601	0.00114437	0.00357433
Saur515_01398	Saur515_contig_6	set15	superantigen-like protein	51409	52086	-	678	Saur515_01398	-0.344528	5.26888	0.122081	0.183064
Saur515_01399	Saur515_contig_6	hsdS	restriction endonuclease S subunit	52469	53680	-	1212	Saur515_01399	1.07438	5.96431	1.86902e-08	4.82994e-07
Saur515_01400	Saur515_contig_6	hsdM	Type I restriction-modification system methyltransferase subunit	53673	55229	-	1557	Saur515_01400	0.714845	6.72649	4.91059e-07	6.07972e-06
Saur515_01401	Saur515_contig_6	set14	superantigen-like protein, exotoxin 14	55493	56176	-	684	Saur515_01401	-1.06105	4.32526	2.94681e-05	0.000168635
Saur515_01402	Saur515_contig_6	set13	superantigen-like protein, exotoxin 13	56542	57240	-	699	Saur515_01402	-0.691145	2.67666	0.0392275	0.0705588
Saur515_01403	Saur515_contig_6	set12	superantigen-like protein	57620	58318	-	699	Saur515_01403	-0.988976	2.70697	0.00918329	0.0211491
Saur515_01404	Saur515_contig_6	set11	superantigen-like protein 7	58662	59357	-	696	Saur515_01404	0.85444	4.05869	0.000138287	0.000605162
Saur515_01405	Saur515_contig_6		superantigen-like protein	59778	60473	-	696	Saur515_01405	-0.178004	3.00787	0.466053	0.557311
Saur515_01406	Saur515_contig_6	set10	superantigen-like protein 5	60919	61623	-	705	Saur515_01406	0.470107	2.09038	0.274433	0.357229
Saur515_01407	Saur515_contig_6		superantigen-like protein	61987	62913	-	927	Saur515_01407	-0.0573766	1.94343	0.899239	0.923696
Saur515_01409	Saur515_contig_6	set7	superantigen-like protein	64627	65322	-	696	Saur515_01409	-1.36581	2.77176	0.000428115	0.00158287
Saur515_01410	Saur515_contig_6	set6	superantigen-like protein	65608	66288	-	681	Saur515_01410	-0.648311	4.01076	0.00331832	0.00884526
Saur515_01411	Saur515_contig_6		cobalt (Co2+) ABC superfamily ATP binding cassette transporter, membrane protein	66760	67605	+	846	Saur515_01411	-0.962263	7.14483	1.46497e-07	2.29076e-06
Saur515_01412	Saur515_contig_6		hypothetical protein	67624	67983	+	360	Saur515_01412	-1.01756	6.48422	9.27586e-07	1.00318e-05
Saur515_01413	Saur515_contig_6		hypothetical protein	68507	68659	+	153	Saur515_01413	-0.037848	2.73018	0.924966	0.942628
Saur515_01415	Saur515_contig_6		PemK-like protein	69591	70295	+	705	Saur515_01415	0.554401	2.87728	0.0963255	0.150432
Saur515_01416	Saur515_contig_6		hypothetical protein	70688	71224	+	537	Saur515_01416	-0.0428392	3.86408	0.856213	0.891208
Saur515_01417	Saur515_contig_6	guaA	bifunctional GMP synthase/glutamine amidotransferase protein	71337	72878	-	1542	Saur515_01417	0.058339	9.45778	0.623702	0.699917
Saur515_01418	Saur515_contig_6	guaB	putative inosine-5'-monophosphate dehydrogenase	72903	74369	-	1467	Saur515_01418	-0.210621	9.5427	0.0696215	0.114943
Saur515_01419	Saur515_contig_6	pbuX	NCS2 family nucleobase:cation symporter-2	74407	75675	-	1269	Saur515_01419	0.19682	8.31257	0.132701	0.196561
Saur515_01420	Saur515_contig_6	xprT	putative xanthine phosphoribosyltransferase	75675	76253	-	579	Saur515_01420	0.36239	7.22052	0.00237795	0.00668388
Saur515_01421	Saur515_contig_6	yflT	putative heat induced stress protein	76766	77173	+	408	Saur515_01421	-0.825465	9.41673	1.16665e-05	7.86848e-05
Saur515_01422	Saur515_contig_6		hypothetical protein	77316	77978	+	663	Saur515_01422	-0.501834	7.3343	0.000396426	0.00148584
Saur515_01423	Saur515_contig_6		putative protein	78096	79052	+	957	Saur515_01423	0.342255	9.3573	0.00235729	0.00663663
Saur515_01424	Saur515_contig_6		sodium/dicarboxylare symporter	80029	81417	+	1389	Saur515_01424	0.66433	7.26605	0.000143096	0.000621771
Saur515_01425	Saur515_contig_6		Nitroreductase family protein	81498	82304	-	807	Saur515_01425	-0.492348	8.05381	0.000190255	0.00078765
Saur515_01426	Saur515_contig_6	ahpC	alkyl hydroperoxide reductase subunit C	82745	83314	+	570	Saur515_01426	0.506092	9.58401	0.000300394	0.00116873
Saur515_01427	Saur515_contig_6	ahpF	alkyl hydroperoxide reductase, large subunit	83330	84853	+	1524	Saur515_01427	0.392714	10.5796	0.00227277	0.00644302
Saur515_01428	Saur515_contig_6		hypothetical protein	84968	85225	+	258	Saur515_01428	0.963708	4.01962	0.000346727	0.00132588
Saur515_01429	Saur515_contig_6		hypothetical protein	85298	85924	+	627	Saur515_01429	0.403822	8.19824	0.00057054	0.00201827
Saur515_01430	Saur515_contig_6		hypothetical protein	86176	86562	+	387	Saur515_01430	1.20647	4.76566	1.81137e-06	1.75076e-05
Saur515_01431	Saur515_contig_6		putative phosphoglycerate mutase family protein	86628	87209	-	582	Saur515_01431	0.0125202	5.88893	0.921482	0.939467
Saur515_01432	Saur515_contig_6		hypothetical protein	87635	87886	-	252	Saur515_01432	-0.450942	9.66552	0.0183441	0.0374354
Saur515_01433	Saur515_contig_6		hypothetical protein	88186	88449	+	264	Saur515_01433	-0.263156	6.00926	0.0855144	0.135882
Saur515_01434	Saur515_contig_6		putative secreted protease inhibitor	88587	89159	-	573	Saur515_01434	-0.954678	10.0459	0.000722299	0.00245942
Saur515_01436	Saur515_contig_6		superantigen-like protein	90077	90688	-	612	Saur515_01436	-0.0992796	3.42771	0.70907	0.771959
Saur515_01438	Saur515_contig_6		putative abortive infection bacteriophage resistance protein	91598	92572	+	975	Saur515_01438	1.04132	3.37127	0.000751576	0.00253799
Saur515_01439	Saur515_contig_6	rpsR	30S ribosomal protein S18	92838	93080	-	243	Saur515_01439	0.37063	8.97231	0.00977523	0.0221641
Saur515_01440	Saur515_contig_6	ssb	ssDNA-binding protein	93132	93635	-	504	Saur515_01440	0.443199	10.6202	0.0035428	0.00932935
Saur515_01441	Saur515_contig_6	rpsF	30S ribosomal protein S6	93656	93952	-	297	Saur515_01441	0.347678	9.68098	0.0120564	0.0264745
Saur515_01442	Saur515_contig_6		hypothetical protein	94196	94387	+	192	Saur515_01442	0.287498	3.5895	0.303769	0.389631
Saur515_01443	Saur515_contig_6	ychF	GTP-dependent nucleic acid-binding protein EngD	94473	95570	-	1098	Saur515_01443	0.130736	8.86851	0.225431	0.305133
Saur515_01444	Saur515_contig_6		hypothetical protein	95582	95785	-	204	Saur515_01444	0.21232	5.58904	0.0780538	0.125819
Saur515_01445	Saur515_contig_6		MscS family small conductance mechanosensitive ion channel protein	95815	96696	-	882	Saur515_01445	0.174353	6.60038	0.0923336	0.145307
Saur515_01446	Saur515_contig_6	parB	chromosome/plasmid partitioning protein ParB	96853	97698	-	846	Saur515_01446	0.508621	5.67178	0.000217496	0.000878212
Saur515_01447	Saur515_contig_6		bifunctional cystathionine gamma-lyase/gamma-synthase	98362	99465	+	1104	Saur515_01447	1.33708	2.28678	0.0012188	0.00376847
Saur515_01448	Saur515_contig_6		bifunctional cystathionine gamma-lyase/gamma-synthase	99462	100622	+	1161	Saur515_01448	0.986389	2.0564	0.0329915	0.0608978
Saur515_01449	Saur515_contig_6	metH	bifunctional homocysteine S-methyltransferase/5,10-methylenetetrahydrofolate reductase	100591	102432	+	1842	Saur515_01449	0.843397	3.70318	0.000149632	0.000644466
Saur515_01450	Saur515_contig_6	metE	5- methyltetrahydropteroyltriglutamate/homocysteine S-methyltransferase	102429	104657	+	2229	Saur515_01450	0.129554	4.72011	0.4613	0.553515
Saur515_01451	Saur515_contig_6		putative cyclase enzyme	104700	105452	+	753	Saur515_01451	-0.334979	5.91726	0.0163341	0.0341955
Saur515_01452	Saur515_contig_6	paaJ	acetyl-CoA acetyltransferase	105535	106716	-	1182	Saur515_01452	-0.184638	10.097	0.0377518	0.068248
Saur515_01453	Saur515_contig_6	ltrA	low temperature requirement protein A	107255	108388	+	1134	Saur515_01453	0.909274	5.54535	1.88845e-06	1.8181e-05
Saur515_01454	Saur515_contig_6		hypothetical protein	108755	109384	-	630	Saur515_01454	0.103848	6.40123	0.350173	0.441538
Saur515_01455	Saur515_contig_6		ABC superfamily ATP binding cassette transporter, ABC protein	109384	110226	-	843	Saur515_01455	-0.161952	6.54608	0.179406	0.253565
Saur515_01456	Saur515_contig_6		hypothetical protein	110251	110964	-	714	Saur515_01456	-0.544648	5.87511	0.000303576	0.00117924
Saur515_01457	Saur515_contig_6		putative transcriptional regulator	110961	111164	-	204	Saur515_01457	-0.455076	3.59642	0.0931519	0.146501
Saur515_01458	Saur515_contig_6		putative bacteriophage envelope protein	111405	111794	+	390	Saur515_01458	1.12731	5.68991	1.01847e-05	7.06315e-05
Saur515_01459	Saur515_contig_6	tatA	twin-arginine translocation protein, TatA/E family subunit	111903	112118	+	216	Saur515_01459	0.920914	5.02533	8.01196e-05	0.000385674
Saur515_01460	Saur515_contig_6	tatC	Sec-independent periplasmic protein translocase	112231	112836	+	606	Saur515_01460	0.682946	6.23184	0.000106982	0.000490917
Saur515_01461	Saur515_contig_6		Putative high-affinity Fe2+/Pb2+ permease-like protein	112928	114640	-	1713	Saur515_01461	-0.178453	3.06159	0.467701	0.558466
Saur515_01462	Saur515_contig_6		TAT-translocated Dyp-type peroxidase	114621	115850	-	1230	Saur515_01462	-0.26414	2.63209	0.424838	0.517093
Saur515_01464	Saur515_contig_6		ribosomal-protein-serine N-acetyltransferase	116969	117514	-	546	Saur515_01464	0.877945	4.29864	2.4995e-05	0.000148578
Saur515_01465	Saur515_contig_6		hypothetical protein	117933	118928	+	996	Saur515_01465	1.18587	6.31979	1.02296e-07	1.76856e-06
Saur515_01466	Saur515_contig_6		NADH-dependent FMN reductase	118988	119554	-	567	Saur515_01466	0.0649105	5.42021	0.693284	0.758811
Saur515_01467	Saur515_contig_6		luciferase-like monooxygenase	119568	120629	-	1062	Saur515_01467	-0.473073	6.13798	0.0019676	0.00570976
Saur515_01468	Saur515_contig_6		Glyoxalase/bleomycin resistance protein/dioxygenase	120643	121569	-	927	Saur515_01468	-0.584616	5.35409	0.00146221	0.00444273
Saur515_01469	Saur515_contig_6	glpT	putative glycerol-3-phosphate transporter	121877	123235	+	1359	Saur515_01469	1.35701	6.32231	4.65561e-10	3.08906e-08
Saur515_01470	Saur515_contig_6	mepB	MATE family multidrug efflux pump protein	123318	123758	-	441	Saur515_01470	0.528292	3.42989	0.0250223	0.048408
Saur515_01471	Saur515_contig_6	mepA	MATE family multi-antimicrobial extrusion protein	123862	125217	-	1356	Saur515_01471	0.0754659	4.47577	0.644957	0.716781
Saur515_01472	Saur515_contig_6	mepR	mepA/mepB repressor and autoregulator	125324	125743	-	420	Saur515_01472	-1.03441	6.32878	8.15192e-06	5.85174e-05
Saur515_01473	Saur515_contig_6		BglG family transcriptional antiterminator	125955	127910	+	1956	Saur515_01473	-0.528663	6.00202	0.0016473	0.00489602
Saur515_01474	Saur515_contig_6		phosphoenolpyruvate-dependent sugar phosphotransferase system EIIA 2	127915	128358	+	444	Saur515_01474	0.182721	3.30295	0.548301	0.631369
Saur515_01475	Saur515_contig_6		phosphotransferase system, lactose/cellobiose-specific IIB subunit	128360	128644	+	285	Saur515_01475	0.510975	3.38065	0.102685	0.158151
Saur515_01476	Saur515_contig_6	ulaA	PTS system ascorbate-specific IIC component	128659	130005	+	1347	Saur515_01476	0.379782	6.33004	0.00932797	0.0213657
Saur515_01477	Saur515_contig_6		3-beta hydroxysteroid dehydrogenase/isomerase	130098	131123	-	1026	Saur515_01477	-0.562824	8.61478	0.00163805	0.00487445
Saur515_01478	Saur515_contig_6	lplA1	lipoyltransferase and lipoate-protein ligase	131438	132460	-	1023	Saur515_01478	-0.489073	5.94925	0.00269479	0.00741671
Saur515_01479	Saur515_contig_6		Protein ADP-ribosyltransferase	132438	133382	-	945	Saur515_01479	-0.89713	5.5425	5.7825e-06	4.43901e-05
Saur515_01480	Saur515_contig_6		macro domain protein	133372	134172	-	801	Saur515_01480	-0.857421	5.49376	2.34609e-06	2.12896e-05
Saur515_01481	Saur515_contig_6		glycine cleavage system H protein	134173	134505	-	333	Saur515_01481	-1.08218	5.06181	3.46295e-07	4.57072e-06
Saur515_01482	Saur515_contig_6		luciferase-like monooxygenase	134539	135540	-	1002	Saur515_01482	-1.23922	6.61441	6.87e-10	4.01568e-08
Saur515_01483	Saur515_contig_6		NADH:flavin oxidoreductase / NADH oxidase family protein	135842	137041	+	1200	Saur515_01483	0.702618	5.15951	0.000441003	0.00160871
Saur515_01484	Saur515_contig_6		alpha/beta family hydrolase	137114	137941	+	828	Saur515_01484	0.412986	6.60601	0.00107653	0.00339702
Saur515_01485	Saur515_contig_7	murE	UDP-N-acetylmuramoyl-L-alanyl-D-glutamate--2, 6-diaminopimelate ligase	128	1609	+	1482	Saur515_01485	-0.0221127	7.97219	0.798074	0.846337
Saur515_01486	Saur515_contig_7		hypothetical protein	1602	1853	+	252	Saur515_01486	-0.228601	5.33158	0.135281	0.199708
Saur515_01487	Saur515_contig_7	prfC	peptide chain release factor 3	1853	3415	+	1563	Saur515_01487	-0.212118	8.73161	0.0489318	0.0856829
Saur515_01488	Saur515_contig_7	terC	membrane protein TerC	3717	4520	+	804	Saur515_01488	0.622247	7.51201	3.62802e-05	0.000201056
Saur515_01489	Saur515_contig_7		Trypsin-like serine protease	4754	7063	+	2310	Saur515_01489	0.436123	7.66485	6.20682e-05	0.000313534
Saur515_01490	Saur515_contig_7	trkH	Trk family potassium (K+) transporter, membrane protein	7080	8438	+	1359	Saur515_01490	0.0503193	7.92669	0.539089	0.622635
Saur515_01491	Saur515_contig_7		2',3'-cyclic-nucleotide 2'-phosphodiesterase	8574	10088	+	1515	Saur515_01491	0.0770544	7.63479	0.473532	0.563783
Saur515_01495	Saur515_contig_7		hypothetical protein	11354	11572	+	219	Saur515_01495	-0.831845	5.73528	0.000319824	0.00123454
Saur515_01496	Saur515_contig_7		lipoyltransferase and lipoate-protein ligase	11653	12639	-	987	Saur515_01496	0.0188767	8.78129	0.85248	0.888985
Saur515_01497	Saur515_contig_7		hypothetical protein	12838	13014	+	177	Saur515_01497	0.701553	7.64081	0.000224562	0.000905254
Saur515_01498	Saur515_contig_7		hypothetical protein	13029	13631	+	603	Saur515_01498	0.57564	8.91716	0.000982348	0.0031361
Saur515_01499	Saur515_contig_7		membrane protein	14975	16939	+	1965	Saur515_01499	0.404566	2.60244	0.176573	0.250281
Saur515_01501	Saur515_contig_7		ABC transporter ATP-binding protein	17259	17900	+	642	Saur515_01501	-0.0368995	2.17474	0.92655	0.943851
Saur515_01502	Saur515_contig_7		hypothetical protein	17988	18233	-	246	Saur515_01502	1.35922	2.80582	0.000188242	0.000780631
Saur515_01503	Saur515_contig_7		hypothetical protein	18557	18844	+	288	Saur515_01503	0.532965	4.83756	0.00452973	0.0114644
Saur515_01504	Saur515_contig_7		glycoside hydrolase family protein	18850	20331	+	1482	Saur515_01504	0.0774655	8.33944	0.401958	0.494145
Saur515_01505	Saur515_contig_7		putative DoxX family membrane protein	20420	20776	-	357	Saur515_01505	1.02322	5.43561	3.6771e-06	3.0442e-05
Saur515_01506	Saur515_contig_7		ferrichrome ABC transporter subunit	21253	22212	+	960	Saur515_01506	-0.514803	3.6599	0.03567	0.0650547
Saur515_01507	Saur515_contig_7		hypothetical protein	22258	22374	-	117	Saur515_01507	0.256718	3.07123	0.394929	0.487702
Saur515_01508	Saur515_contig_7		putative TM2 domain-containing protein	22453	22668	-	216	Saur515_01508	-0.0301132	4.76133	0.886211	0.914892
Saur515_01509	Saur515_contig_7		GNAT family acetyltransferase	22833	23384	+	552	Saur515_01509	1.89021	5.89966	5.39612e-09	1.86584e-07
Saur515_01510	Saur515_contig_7	menA	DHNA-octaprenyltransferase	23436	24374	-	939	Saur515_01510	0.55072	8.10587	4.10179e-06	3.3234e-05
Saur515_01511	Saur515_contig_7	menF	isochorismate synthase	24556	25917	+	1362	Saur515_01511	-0.490097	8.18569	2.71112e-05	0.000158095
Saur515_01512	Saur515_contig_7	menD	2-succinyl-5-enolpyruvyl-6-hydroxy-3- cyclohexene-1-carboxylate synthase	25904	27577	+	1674	Saur515_01512	-0.94813	8.67099	1.10574e-07	1.88513e-06
Saur515_01513	Saur515_contig_7	yfbB	acyl-CoA thioester hydrolase	27564	28367	+	804	Saur515_01513	-0.757652	8.03368	5.3373e-08	1.03174e-06
Saur515_01514	Saur515_contig_7	menB	putative naphthoate synthase	28360	29181	+	822	Saur515_01514	-0.0188091	10.063	0.838311	0.87726
Saur515_01515	Saur515_contig_7		staphostatin B	29420	29749	-	330	Saur515_01515	0.905464	2.3935	0.0733447	0.119881
Saur515_01516	Saur515_contig_7	sspB	glycoside hydrolase family protein	29787	30968	-	1182	Saur515_01516	0.000491274	3.75285	0.998046	0.998859
Saur515_01517	Saur515_contig_7		glutamyl endopeptidase	31050	32060	-	1011	Saur515_01517	1.17679	2.9825	0.000598953	0.00210362
Saur515_01518	Saur515_contig_7		aromatic amino acid transferase	32588	33742	-	1155	Saur515_01518	0.561176	6.37085	3.19163e-05	0.000180541
Saur515_01519	Saur515_contig_7		putative acetyltransferase	33938	34948	-	1011	Saur515_01519	-0.171436	6.85614	0.245064	0.327062
Saur515_01520	Saur515_contig_7		MarR family transcriptional regulator	35101	35520	+	420	Saur515_01520	0.138847	5.0708	0.459411	0.551788
Saur515_01521	Saur515_contig_7	atl	bifunctional N-acetylmuramoyl-L-alanine amidase/endo-beta-N-acetylglucosaminidase, Atl	35727	39497	-	3771	Saur515_01521	-0.681398	9.92796	2.7558e-05	0.000159188
Saur515_01522	Saur515_contig_7		GNAT family acetyltransferase	39725	40159	-	435	Saur515_01522	0.501355	3.68965	0.0205032	0.0411237
Saur515_01523	Saur515_contig_7		hypothetical protein	40314	40784	-	471	Saur515_01523	0.256968	7.25923	0.0118113	0.0261232
Saur515_01524	Saur515_contig_7		cell envelope transcriptional attenuator	40832	42049	-	1218	Saur515_01524	0.78988	8.47651	1.13411e-08	3.16392e-07
Saur515_01525	Saur515_contig_7		Autolysis and methicillin resistant-related protein	42500	43693	+	1194	Saur515_01525	0.49242	7.26438	0.000319119	0.00123454
Saur515_01526	Saur515_contig_7	qoxD	putative quinol oxidase polypeptide IV QoxD	44230	44520	-	291	Saur515_01526	0.164123	9.62402	0.248769	0.331018
Saur515_01527	Saur515_contig_7	qoxC	Cytochrome aa3 quinol oxidase, subunit III	44517	45122	-	606	Saur515_01527	0.09868	11.1125	0.327817	0.417639
Saur515_01528	Saur515_contig_7	qoxB	Cytochrome aa3 quinol oxidase, subunit I	45112	47100	-	1989	Saur515_01528	-0.0498859	12.6331	0.632624	0.705951
Saur515_01529	Saur515_contig_7	qoxA	putative quinol oxidase polypeptide II precursor	47100	48200	-	1101	Saur515_01529	-0.199113	12.0165	0.0341868	0.0628679
Saur515_01530	Saur515_contig_7		Ig-like domain (group 3) protein	48772	49089	-	318	Saur515_01530	-0.26724	8.06816	0.127965	0.190976
Saur515_01531	Saur515_contig_7	folD	bifunctional methylenetetrahydrofolate dehydrogenase/methenyltetrahydrofolate cyclohydrolase, FolD	49894	50754	-	861	Saur515_01531	-0.187416	9.72354	0.0717542	0.11783
Saur515_01532	Saur515_contig_7	purE	putative phosphoribosylaminoimidazole carboxylase catalytic subunit	50955	51437	+	483	Saur515_01532	-0.548752	6.94854	0.000281638	0.00110289
Saur515_01533	Saur515_contig_7	purK	phosphoribosylaminoimidazole carboxylase ATPase subunit	51424	52548	+	1125	Saur515_01533	-1.08477	8.56927	1.81979e-07	2.72413e-06
Saur515_01534	Saur515_contig_7	purC	putative phosphoribosylaminoimidazole-succinocarboxamide synthase	52552	53256	+	705	Saur515_01534	-1.86819	7.42317	2.39968e-11	3.27289e-09
Saur515_01535	Saur515_contig_7	purS	phosphoribosylformylglycinamidine synthase subunit PurS	53256	53519	+	264	Saur515_01535	-2.0467	6.0881	3.31615e-12	1.35686e-09
Saur515_01536	Saur515_contig_7	purQ	putative phosphoribosylformylglycinamidine synthase I	53521	54192	+	672	Saur515_01536	-2.60483	7.31154	5.10411e-12	1.56759e-09
Saur515_01537	Saur515_contig_7	purL	putative phosphoribosylformylglycinamidine synthase II	54185	56374	+	2190	Saur515_01537	-1.886	8.17557	1.25681e-07	2.05816e-06
Saur515_01538	Saur515_contig_7	purF	putative amidophosphoribosyltransferase precursor	56353	57837	+	1485	Saur515_01538	-0.417512	7.33016	0.0454634	0.0804706
Saur515_01539	Saur515_contig_7	purM	putative phosphoribosylformylglycinamidine cyclo-ligase	57830	58858	+	1029	Saur515_01539	0.111559	6.99315	0.514689	0.60129
Saur515_01540	Saur515_contig_7	purN	putative phosphoribosylglycinamide formyltransferase	58861	59427	+	567	Saur515_01540	0.301064	6.22155	0.107026	0.164013
Saur515_01541	Saur515_contig_7	purH	bifunctional phosphoribosylaminoimidazolecarboxamide formyltransferase/IMP cyclohydrolase	59442	60920	+	1479	Saur515_01541	0.116088	7.87323	0.515935	0.602292
Saur515_01542	Saur515_contig_7	purD	phosphoribosylamine--glycine ligase PurD	60942	62189	+	1248	Saur515_01542	0.0828855	8.12209	0.594318	0.673615
Saur515_01543	Saur515_contig_7	ykoC	ABC superfamily ATP binding cassette transporter, membrane protein	62454	63260	-	807	Saur515_01543	0.20744	5.06355	0.226489	0.305679
Saur515_01544	Saur515_contig_7	ykoD	ABC superfamily ATP binding cassette transporter, ABC protein	63253	64653	-	1401	Saur515_01544	0.282932	6.36467	0.0471328	0.0828755
Saur515_01545	Saur515_contig_7		cobalt ABC transporter permease	64668	65243	-	576	Saur515_01545	0.352367	5.08892	0.0223657	0.0442804
Saur515_01546	Saur515_contig_7		hypothetical protein	65764	65898	-	135	Saur515_01546	0.310552	6.70461	0.339396	0.430603
Saur515_01547	Saur515_contig_7		membrane protein	66050	67345	+	1296	Saur515_01547	0.047869	10.2989	0.569317	0.651292
Saur515_01548	Saur515_contig_7		putative SAM-dependent methyltransferase	67770	68942	+	1173	Saur515_01548	-0.476668	7.09895	0.000117968	0.00053434
Saur515_01549	Saur515_contig_7		hypothetical protein	68996	69538	+	543	Saur515_01549	-0.423927	8.56014	0.00247728	0.0069032
Saur515_01550	Saur515_contig_7		phosphocarrier protein Hpr	69692	69958	+	267	Saur515_01550	-0.0481816	10.7652	0.616622	0.694089
Saur515_01551	Saur515_contig_7	ptsA	phosphoenolpyruvate-protein phosphotransferase	69961	71679	+	1719	Saur515_01551	0.0183443	13.2233	0.842318	0.87958
Saur515_01552	Saur515_contig_7		glutaredoxin family protein	71916	72149	-	234	Saur515_01552	0.363034	4.72626	0.0412681	0.0737896
Saur515_01553	Saur515_contig_7		cytochrome ubiquinol oxidase	72347	73708	+	1362	Saur515_01553	0.508834	8.46552	0.000759485	0.00255416
Saur515_01554	Saur515_contig_7	cydB	Cytochrome bd-type quinol oxidase subunit 2-like protein	73705	74724	+	1020	Saur515_01554	-0.228704	8.08424	0.0687905	0.113724
Saur515_01555	Saur515_contig_7	trkA	NAD+ binding potassium transporter	74857	75519	+	663	Saur515_01555	-0.302963	7.52577	0.060104	0.10212
Saur515_01556	Saur515_contig_7		mRNA degradation ribonucleases J1/J2 (metallo-beta-lactamase superfamily)	75868	77565	-	1698	Saur515_01556	0.668351	11.0429	8.67821e-07	9.51116e-06
Saur515_01557	Saur515_contig_7		hypothetical protein	77565	77783	-	219	Saur515_01557	0.432234	8.35115	0.0020425	0.00590618
Saur515_01558	Saur515_contig_7	def	putative polypeptide deformylase 2	78264	78815	-	552	Saur515_01558	0.462824	8.51074	6.66035e-05	0.000333017
Saur515_01559	Saur515_contig_7		putative cell-wall binding lipoprotein, YkyA	79180	79806	+	627	Saur515_01559	0.506753	9.66286	0.00160112	0.00478777
Saur515_01560	Saur515_contig_7	pdhA	putative pyruvate dehydrogenase E1 component subunit alpha	79977	81089	+	1113	Saur515_01560	-0.108288	11.5818	0.191645	0.267933
Saur515_01561	Saur515_contig_7	pdhB	putative pyruvate dehydrogenase E1 component subunit beta	81093	82070	+	978	Saur515_01561	-0.0740025	11.214	0.440636	0.533836
Saur515_01562	Saur515_contig_7	pdhC	pyruvate dehydrogenase complex dihydrolipoyllysine-residue acetyltransferase	82161	83453	+	1293	Saur515_01562	0.0433796	11.9608	0.625321	0.700348
Saur515_01563	Saur515_contig_7	pdhD	dihydrolipoamide dehydrogenase component of pyruvate dehydrogenase E3	83457	84863	+	1407	Saur515_01563	0.217609	12.8023	0.0404832	0.0724918
Saur515_01564	Saur515_contig_7		hypothetical protein	85031	85306	+	276	Saur515_01564	0.416876	5.4109	0.0144549	0.0309119
Saur515_01565	Saur515_contig_7		transcriptional regulator Cro/CI family protein	85450	85989	+	540	Saur515_01565	-0.127887	5.06165	0.408342	0.500739
Saur515_01566	Saur515_contig_7	potA	putrescine/spermidine ABC transporter ATPase	86002	87096	+	1095	Saur515_01566	-0.293644	5.73325	0.0497196	0.0868148
Saur515_01567	Saur515_contig_7	potB	binding-protein-dependent transport system inner membrane protein	87089	87886	+	798	Saur515_01567	-0.617341	4.63116	0.00241142	0.00675802
Saur515_01568	Saur515_contig_7	potC	binding-protein-dependent transport system inner membrane protein	87892	88701	+	810	Saur515_01568	-0.912519	4.98225	4.73213e-05	0.000248766
Saur515_01569	Saur515_contig_7	potD	spermidine/putrescine ABC superfamily ATP binding cassette transporter, binding protein	88701	89774	+	1074	Saur515_01569	-0.960313	6.38247	2.87714e-06	2.47838e-05
Saur515_01570	Saur515_contig_7		hypothetical protein	89848	90867	+	1020	Saur515_01570	0.189933	9.73404	0.0545047	0.0939011
Saur515_01571	Saur515_contig_7		hypothetical protein	91150	91569	+	420	Saur515_01571	1.4298	5.92052	2.6868e-07	3.72661e-06
Saur515_01572	Saur515_contig_7		Mn2+/Fe2+ transporter NRAMP family protein	91651	93003	-	1353	Saur515_01572	0.0794487	6.79958	0.493457	0.583263
Saur515_01573	Saur515_contig_7		hypothetical protein	93186	93800	-	615	Saur515_01573	1.09828	8.4811	3.55371e-08	7.93124e-07
Saur515_01574	Saur515_contig_7		inositol monophosphatase	93957	94784	+	828	Saur515_01574	-1.01317	8.93369	2.20127e-08	5.5144e-07
Saur515_01575	Saur515_contig_7		hypothetical protein	94938	95129	-	192	Saur515_01575	-0.209061	4.51101	0.300831	0.387279
Saur515_01576	Saur515_contig_7	typA	small GTP-binding protein domain:GTP-binding protein TypA	95231	97078	+	1848	Saur515_01576	0.38425	9.41757	0.00426994	0.0108855
Saur515_01577	Saur515_contig_7		hypothetical protein	97387	97869	-	483	Saur515_01577	0.568197	7.49451	0.000212961	0.000865596
Saur515_01578	Saur515_contig_7		hypothetical protein	98010	98285	+	276	Saur515_01578	0.58005	7.46479	0.00152344	0.00459466
Saur515_01579	Saur515_contig_7	ftsW	cell division membrane protein	98599	99825	+	1227	Saur515_01579	0.486077	8.45979	3.34288e-05	0.000187798
Saur515_01580	Saur515_contig_7	pycA	putative pyruvate carboxylase	100379	103831	+	3453	Saur515_01580	0.506285	9.51621	6.27073e-05	0.000315464
Saur515_01581	Saur515_contig_7	ctaA	cytochrome oxidase assembly protein	103971	105041	-	1071	Saur515_01581	0.454734	9.28614	8.31431e-05	0.000398665
Saur515_01582	Saur515_contig_7	ctaB	putative protoheme IX farnesyltransferase	105322	106233	+	912	Saur515_01582	0.736194	9.15963	3.7222e-08	8.15893e-07
Saur515_01583	Saur515_contig_7		hypothetical protein	106258	106719	+	462	Saur515_01583	0.676496	8.43574	2.25262e-06	2.07123e-05
Saur515_01584	Saur515_contig_7		SCP/PR1-like extracellular protein	107046	108083	+	1038	Saur515_01584	0.181225	7.97131	0.0751325	0.121703
Saur515_01585	Saur515_contig_7		hypothetical protein	108099	108533	+	435	Saur515_01585	-0.0136193	6.45737	0.920774	0.939222
Saur515_01586	Saur515_contig_7		glycerophosphodiester phosphodiesterase	108596	109522	-	927	Saur515_01586	0.585474	7.62443	1.34182e-05	8.83152e-05
Saur515_01587	Saur515_contig_7		hypothetical protein	109761	110015	+	255	Saur515_01587	0.540027	5.06613	0.0069481	0.0166092
Saur515_01588	Saur515_contig_7		hypothetical protein	110018	110407	-	390	Saur515_01588	0.426801	6.16184	0.00357827	0.0094054
Saur515_01589	Saur515_contig_7		site-specific DNA-methyltransferase (adenine-specific)	110477	111019	+	543	Saur515_01589	-0.307682	6.88205	0.0082571	0.0192786
Saur515_01590	Saur515_contig_7	kdtB	lipopolysaccharide core biosynthesis protein KdtB	111021	111503	+	483	Saur515_01590	-0.0814844	7.32893	0.384015	0.476622
Saur515_01591	Saur515_contig_7	tmcAL	tRNA(Met) cytidine acetate ligase	111565	112704	-	1140	Saur515_01591	0.215268	6.7747	0.0656564	0.109502
Saur515_01592	Saur515_contig_7		hypothetical protein	112831	113388	+	558	Saur515_01592	0.325277	10.4735	0.0164511	0.0344015
Saur515_01593	Saur515_contig_7	rpmF	50S ribosomal protein L32	113468	113641	+	174	Saur515_01593	0.143904	8.84456	0.190933	0.267203
Saur515_01594	Saur515_contig_7		hypothetical protein	113758	115143	-	1386	Saur515_01594	-0.244139	4.3747	0.14291	0.208712
Saur515_01595	Saur515_contig_7		hypothetical protein	115252	115431	+	180	Saur515_01595	-0.768303	2.78749	0.00879205	0.0203244
Saur515_01596	Saur515_contig_7		hypothetical protein	115411	116343	-	933	Saur515_01596	-0.293819	6.75825	0.0236855	0.0464811
Saur515_01597	Saur515_contig_7		hypothetical protein	116375	116839	-	465	Saur515_01597	0.267906	4.90513	0.0564476	0.0969761
Saur515_01598	Saur515_contig_7		hypothetical protein	116852	117166	-	315	Saur515_01598	-0.237925	5.17862	0.158115	0.227534
Saur515_01601	Saur515_contig_7		hypothetical protein	117848	118330	-	483	Saur515_01601	-0.0880496	5.4982	0.541353	0.624834
Saur515_01602	Saur515_contig_8		hypothetical protein	109	309	+	201	Saur515_01602	1.35272	1.83795	0.00529862	0.0130473
Saur515_01603	Saur515_contig_8	arlR	response regulator receiver	779	1438	+	660	Saur515_01603	0.191095	6.60916	0.0625092	0.105543
Saur515_01604	Saur515_contig_8	arlS	signal transduction histidine kinase	1435	2790	+	1356	Saur515_01604	-0.137103	7.71597	0.190702	0.26707
Saur515_01605	Saur515_contig_8	kgd	oxoglutarate dehydrogenase (succinyl-transferring) E1	3074	5872	+	2799	Saur515_01605	-0.693157	9.95035	2.44195e-06	2.20404e-05
Saur515_01606	Saur515_contig_8	odhB	dihydrolipoamide succinyltransferase E2 component of 2-oxoglutarate dehydrogenase complex	5886	7154	+	1269	Saur515_01606	0.10933	8.86232	0.378806	0.471793
Saur515_01607	Saur515_contig_8		Glyoxalase/bleomycin resistance protein/dioxygenase	7734	8543	+	810	Saur515_01607	-0.668757	9.44568	6.35717e-07	7.39661e-06
Saur515_01608	Saur515_contig_8		hypothetical protein	8572	8775	+	204	Saur515_01608	-0.548175	7.87342	0.000107372	0.00049179
Saur515_01609	Saur515_contig_8		ATPase	8956	9747	+	792	Saur515_01609	0.420858	5.55335	0.00595286	0.0144553
Saur515_01610	Saur515_contig_8	norD	nitric oxide reductase activation protein NorD	9761	11647	+	1887	Saur515_01610	0.430239	6.60893	0.0001827	0.000762805
Saur515_01611	Saur515_contig_8	brnQ_1	branched-chain amino acid permease, BrnQ_1	11872	13215	+	1344	Saur515_01611	0.433797	6.28074	0.0132817	0.0287537
Saur515_01613	Saur515_contig_8	telA	toxic anion resistance protein TelA	14228	15364	-	1137	Saur515_01613	0.0186653	9.1281	0.852774	0.888985
Saur515_01614	Saur515_contig_8	xpaC	5-bromo-4-chloroindolyl phosphate hydrolase	15396	16019	-	624	Saur515_01614	-0.0949518	7.6717	0.402458	0.494265
Saur515_01615	Saur515_contig_8		putative acylphosphatase	16044	16313	-	270	Saur515_01615	-0.379902	6.16968	0.00787201	0.0184936
Saur515_01616	Saur515_contig_8		hypothetical protein	16476	16784	+	309	Saur515_01616	-0.0638074	7.50168	0.685832	0.751804
Saur515_01617	Saur515_contig_8	cspA	putative cold-shock DNA-binding domain protein	16955	17155	+	201	Saur515_01617	1.02764	10.5562	5.16723e-07	6.24904e-06
Saur515_01618	Saur515_contig_8	msa	modulator of SarA, Msa	17352	17753	+	402	Saur515_01618	-0.779018	3.71771	0.00549291	0.0134314
Saur515_01619	Saur515_contig_8	lysA	diaminopimelate decarboxylase	17993	19258	-	1266	Saur515_01619	0.353468	7.11809	0.000874374	0.00285451
Saur515_01620	Saur515_contig_8	alr2	alanine racemase family protein	19248	20333	-	1086	Saur515_01620	0.275391	4.73062	0.113075	0.171569
Saur515_01621	Saur515_contig_8		putative zinc peptidase	20338	21489	-	1152	Saur515_01621	1.00369	4.50167	4.74995e-06	3.74956e-05
Saur515_01622	Saur515_contig_8	dapD	tetrahydrodipicolinate N-acetyltransferase	21632	22351	-	720	Saur515_01622	0.110905	5.3607	0.436856	0.530145
Saur515_01623	Saur515_contig_8	dapB	dihydrodipicolinate reductase	22378	23100	-	723	Saur515_01623	0.0806637	4.80227	0.63038	0.704407
Saur515_01624	Saur515_contig_8	dapA	dihydrodipicolinate synthase	23097	23984	-	888	Saur515_01624	-0.0335976	4.72419	0.866972	0.898066
Saur515_01625	Saur515_contig_8	asd	aspartate semialdehyde dehydrogenase	23986	24975	-	990	Saur515_01625	0.325479	4.93248	0.113682	0.171944
Saur515_01626	Saur515_contig_8	lysC	aspartokinase, alpha and beta subunits	25039	26244	-	1206	Saur515_01626	0.0457096	4.01412	0.829454	0.87059
Saur515_01627	Saur515_contig_8		ABC transporter ATP-binding protein	27104	28705	-	1602	Saur515_01627	0.348127	8.9302	0.00212144	0.00609852
Saur515_01628	Saur515_contig_8	cvfB	Conserved virulence factor B	28852	29754	+	903	Saur515_01628	0.224402	8.77294	0.0645927	0.108242
Saur515_01629	Saur515_contig_8	pstS	phosphate ABC transporter periplasmic protein	30726	31709	+	984	Saur515_01629	-0.114728	4.2199	0.698364	0.762331
Saur515_01630	Saur515_contig_8	pstC	phosphate ABC superfamily ATP binding cassette transporter, membrane protein	31900	32826	+	927	Saur515_01630	0.0943545	2.46492	0.844729	0.881722
Saur515_01631	Saur515_contig_8	pstA	phosphate ABC superfamily ATP binding cassette transporter, membrane protein	32828	33745	+	918	Saur515_01631	-0.322502	2.44169	0.471892	0.562376
Saur515_01632	Saur515_contig_8	pstB	phosphate ABC superfamily ATP binding cassette transporter, ABC protein	33792	34643	+	852	Saur515_01632	-0.0753866	3.03975	0.791851	0.841192
Saur515_01633	Saur515_contig_8	phoU	phosphate uptake regulator	34650	35291	+	642	Saur515_01633	-0.255944	3.11258	0.441024	0.533836
Saur515_01634	Saur515_contig_8		Oligoendopeptidase F	35431	37245	-	1815	Saur515_01634	0.27972	8.66762	0.00403408	0.0103487
Saur515_01635	Saur515_contig_8		hypothetical protein	37450	37794	+	345	Saur515_01635	0.657278	4.36061	0.00337689	0.00897215
Saur515_01636	Saur515_contig_8	opp-2B	oligopeptide ABC superfamily ATP binding cassette transporter, membrane protein	38098	39084	+	987	Saur515_01636	-0.44212	3.75524	0.0303763	0.056624
Saur515_01637	Saur515_contig_8	opp-2C	oligopeptide ABC superfamily ATP binding cassette transporter, membrane protein	39077	39907	+	831	Saur515_01637	-0.612452	3.51675	0.0112785	0.0251258
Saur515_01638	Saur515_contig_8	nikD	ABC-type dipeptide/oligopeptide/nickel transporter, ATPase component 2	39891	40667	+	777	Saur515_01638	-1.16663	3.36931	0.000377837	0.00142926
Saur515_01639	Saur515_contig_8	nikE	ABC-type dipeptide/oligopeptide/nickel transporter, ATPase component 2	40660	41361	+	702	Saur515_01639	-0.274918	4.84924	0.0912029	0.14362
Saur515_01640	Saur515_contig_8		SWIM zinc finger domain-containing protein	41485	41958	+	474	Saur515_01640	-0.124226	5.60665	0.467343	0.55831
Saur515_01641	Saur515_contig_8		haloacid dehalogenase-like hydrolase	42006	42773	-	768	Saur515_01641	0.536108	5.4135	0.00370802	0.009644
Saur515_01642	Saur515_contig_8	femB	glycine interpeptide bridge formation protein FemB	43456	44715	-	1260	Saur515_01642	-0.137841	10.1149	0.0751536	0.121703
Saur515_01643	Saur515_contig_8	femA	glycine interpeptide bridge formation protein FemA	44734	45996	-	1263	Saur515_01643	0.401526	9.83663	0.000153437	0.00065625
Saur515_01644	Saur515_contig_8	trpA	tryptophan synthase subunit alpha	46318	47046	-	729	Saur515_01644	0.625587	4.33038	0.000657182	0.00226917
Saur515_01645	Saur515_contig_8	trpB	tryptophan synthase subunit beta	47039	48253	-	1215	Saur515_01645	0.335954	3.78684	0.0593103	0.101256
Saur515_01646	Saur515_contig_8	trpF	transcription termination/antitermination factor NusG	48246	48881	-	636	Saur515_01646	-0.126011	2.35479	0.685964	0.751804
Saur515_01647	Saur515_contig_8	trpC	indole-3-glycerol phosphate synthase	48878	49660	-	783	Saur515_01647	-0.472163	2.88963	0.0351063	0.064222
Saur515_01648	Saur515_contig_8	trpD	anthranilate phosphoribosyltransferase	49662	50660	-	999	Saur515_01648	-0.0464516	3.6898	0.824936	0.868044
Saur515_01649	Saur515_contig_8	trpG	anthranilate synthase, glutamine amidotransferase, component II	50666	51232	-	567	Saur515_01649	-0.264029	3.21494	0.221489	0.301082
Saur515_01650	Saur515_contig_8	trpE	putative anthranilate synthase component I	51229	52635	-	1407	Saur515_01650	1.25305	4.48757	8.25878e-07	9.17434e-06
Saur515_01651	Saur515_contig_8		M42 glutamyl aminopeptidase	53127	54158	-	1032	Saur515_01651	-0.295896	8.14323	0.0134474	0.0290866
Saur515_01652	Saur515_contig_8	tyrA	prephenate dehydrogenase	54323	55414	+	1092	Saur515_01652	0.79661	7.00301	1.49976e-06	1.50282e-05
Saur515_01653	Saur515_contig_8		ImpB/MucB/SamB family DNA-damage repair protein	55551	56813	-	1263	Saur515_01653	-0.930225	3.54594	0.000801128	0.00267768
Saur515_01654	Saur515_contig_8		4-oxalocrotonate tautomerase	56958	57146	+	189	Saur515_01654	-0.857789	6.12425	0.000291697	0.00114031
Saur515_01655	Saur515_contig_8	msrR	cell envelope transcriptional attenuator	57234	58217	-	984	Saur515_01655	0.93766	8.12902	9.16858e-10	4.89323e-08
Saur515_01656	Saur515_contig_8		peptide methionine sulfoxide reductase	58354	58863	+	510	Saur515_01656	0.86483	6.56838	4.84331e-06	3.811e-05
Saur515_01657	Saur515_contig_8	fmtC	oxacillin resistance-related FmtC protein	59066	61588	-	2523	Saur515_01657	0.251559	8.89091	0.0172273	0.0357507
Saur515_01658	Saur515_contig_8		putative transporter	62069	63217	-	1149	Saur515_01658	0.0768781	9.51711	0.358403	0.45122
Saur515_01659	Saur515_contig_8	glcT	transcriptional antiterminator	63412	64263	-	852	Saur515_01659	-0.316631	7.32665	0.0105673	0.0237788
Saur515_01660	Saur515_contig_8		amino acid carrier protein	64763	66223	-	1461	Saur515_01660	0.270997	8.50469	0.0435789	0.07747
Saur515_01661	Saur515_contig_8	parC	DNA topoisomerase (ATP-hydrolyzing) ParC	66473	68875	-	2403	Saur515_01661	-0.552541	8.81991	0.00151221	0.00457203
Saur515_01662	Saur515_contig_8	gyrB_2	DNA topoisomerase subunit B	68875	70866	-	1992	Saur515_01662	-0.274992	8.51211	0.0361858	0.0659023
Saur515_01663	Saur515_contig_8	plsY	Glycerol-3-phosphate acyltransferase	71072	71680	+	609	Saur515_01663	0.208575	8.13017	0.178087	0.251845
Saur515_01664	Saur515_contig_8		iron-sulfur cluster biosynthesis protein	72056	72352	+	297	Saur515_01664	-0.123148	6.17991	0.45189	0.544353
Saur515_01665	Saur515_contig_8		thioesterase	72559	73026	-	468	Saur515_01665	0.751696	5.18575	5.9765e-06	4.55662e-05
Saur515_01666	Saur515_contig_8	citB	aconitate hydratase	73206	75911	-	2706	Saur515_01666	-0.325011	10.8634	0.000813684	0.00269993
Saur515_01667	Saur515_contig_8	opuD	BCCT family betaine/carnitine/choline transporter	76803	78449	-	1647	Saur515_01667	0.254941	9.29649	0.0652239	0.108854
Saur515_01668	Saur515_contig_8	mscL	large-conductance mechanosensitive channel	78653	79015	+	363	Saur515_01668	0.103575	7.52753	0.514688	0.60129
Saur515_01669	Saur515_contig_8	sbcC	exonuclease subunit SbcC	79086	82115	-	3030	Saur515_01669	-0.849179	7.28238	1.35582e-07	2.16086e-06
Saur515_01670	Saur515_contig_8	sbcD	DNA repair exonuclease	82119	83240	-	1122	Saur515_01670	-0.374693	5.33284	0.0202032	0.0406547
Saur515_01671	Saur515_contig_8	ccdC	Membrane protein involved in cytochrome C biogenesis	83364	83831	-	468	Saur515_01671	0.380316	7.04966	0.0467299	0.0822379
Saur515_01672	Saur515_contig_8		hypothetical protein	84010	84297	-	288	Saur515_01672	0.109039	8.29614	0.378257	0.471456
Saur515_01673	Saur515_contig_8	tktA	transketolase	84530	86518	-	1989	Saur515_01673	-0.686783	12.3831	5.57902e-07	6.64878e-06
Saur515_01674	Saur515_contig_8		hypothetical protein	86639	86878	-	240	Saur515_01674	0.150814	6.19497	0.136043	0.200362
Saur515_01675	Saur515_contig_8		hypothetical protein	87014	87250	-	237	Saur515_01675	-0.376854	2.10553	0.373664	0.466605
Saur515_01676	Saur515_contig_8	lexA	DNA damage-inducible repressor	87390	88013	+	624	Saur515_01676	0.0516429	8.96627	0.674466	0.74152
Saur515_01677	Saur515_contig_8		hypothetical protein	88393	89256	-	864	Saur515_01677	-0.196177	7.53269	0.0705834	0.116063
Saur515_01678	Saur515_contig_8	guaC	GMP reductase	89431	90408	-	978	Saur515_01678	-0.0229359	6.40193	0.83165	0.872319
Saur515_01679	Saur515_contig_8	rpsN_2	30S ribosomal protein S14	90565	90834	-	270	Saur515_01679	0.256461	5.94689	0.0732623	0.119826
Saur515_01680	Saur515_contig_8	rpmG_2	50S ribosomal protein L33	91288	91437	-	150	Saur515_01680	-0.000566682	6.91886	0.996172	0.997798
Saur515_01681	Saur515_contig_8	katE	catalase	91528	93045	-	1518	Saur515_01681	-0.291874	9.30794	0.00516017	0.0127447
Saur515_01682	Saur515_contig_8		APC family amino acid-polyamine-organocation transporter	93249	94703	+	1455	Saur515_01682	0.758359	7.73527	2.87471e-07	3.92078e-06
Saur515_01683	Saur515_contig_8		hypothetical protein	94921	95235	+	315	Saur515_01683	-0.255842	7.48306	0.0787905	0.12684
Saur515_01684	Saur515_contig_8		haloacid dehalogenase-like hydrolase	95528	96331	-	804	Saur515_01684	0.304387	7.99546	0.00243944	0.00681857
Saur515_01685	Saur515_contig_8	thrB	homoserine kinase, ThrB	96389	97303	-	915	Saur515_01685	0.325974	4.69957	0.0475972	0.0834651
Saur515_01686	Saur515_contig_8	thrC	threonine synthase	97305	98366	-	1062	Saur515_01686	0.407929	5.18634	0.00949608	0.0217268
Saur515_01687	Saur515_contig_8	dhoM	putative homoserine dehydrogenase	98372	99652	-	1281	Saur515_01687	0.312175	5.03807	0.0886691	0.140169
Saur515_01688	Saur515_contig_8	thrA	putative aspartate kinase	99843	101225	+	1383	Saur515_01688	1.09755	3.47511	0.000848076	0.00278719
Saur515_01689	Saur515_contig_8		hypothetical protein	101279	101863	-	585	Saur515_01689	0.300848	6.0909	0.0740901	0.120581
Saur515_01690	Saur515_contig_8		hypothetical protein	102185	103039	+	855	Saur515_01690	-0.0652279	9.04441	0.51079	0.598278
Saur515_01691	Saur515_contig_8	nuc	thermonuclease precursor family protein	103182	103715	-	534	Saur515_01691	-0.550913	5.33442	0.00359781	0.00944666
Saur515_01692	Saur515_contig_8		hypothetical protein	103854	104042	+	189	Saur515_01692	0.744131	2.61314	0.141943	0.207548
Saur515_01693	Saur515_contig_8		response regulator	104155	104757	-	603	Saur515_01693	-0.463774	5.52385	0.00129271	0.00395219
Saur515_01694	Saur515_contig_8		sensor histidine kinase	104754	105845	-	1092	Saur515_01694	-0.520451	5.49707	0.000133039	0.000591687
Saur515_01697	Saur515_contig_8	cls1	phospholipase D/Transphosphatidylase	107632	109113	-	1482	Saur515_01697	-0.327691	8.6899	0.00110627	0.00346415
Saur515_01698	Saur515_contig_8		hypothetical protein	109171	109368	-	198	Saur515_01698	0.345547	4.60792	0.0661517	0.110178
Saur515_01699	Saur515_contig_8	gLY1	aromatic amino acid beta-eliminating lyase/threonine aldolase	109638	110663	+	1026	Saur515_01699	0.370365	2.11619	0.402453	0.494265
Saur515_01700	Saur515_contig_8		hypothetical protein	111212	111403	-	192	Saur515_01700	-0.172074	3.07452	0.61446	0.692461
Saur515_01701	Saur515_contig_8		hypothetical protein	111410	111760	-	351	Saur515_01701	0.0117021	5.32177	0.946326	0.959616
Saur515_01702	Saur515_contig_8		hypothetical protein	111801	111995	-	195	Saur515_01702	-0.189414	4.90888	0.214861	0.294355
Saur515_01703	Saur515_contig_8		hypothetical protein	112006	112296	-	291	Saur515_01703	0.419054	5.39596	0.0102998	0.0232195
Saur515_01704	Saur515_contig_8		hypothetical protein	112725	112850	-	126	Saur515_01704	0.43707	2.48302	0.368856	0.462011
Saur515_01707	Saur515_contig_9	arg	arginase	106	1014	+	909	Saur515_01707	-0.573971	7.92956	5.398e-05	0.000276085
Saur515_01708	Saur515_contig_9	disA	checkpoint controller nucleotide-binding protein	1203	2012	+	810	Saur515_01708	0.471463	8.03687	7.71691e-05	0.000378144
Saur515_01709	Saur515_contig_9	cdaR	CdaA regulatory protein CdaR	2014	2946	+	933	Saur515_01709	0.216154	8.39504	0.035691	0.0650547
Saur515_01710	Saur515_contig_9	glmM	putative phosphoglucosamine mutase	2973	4328	+	1356	Saur515_01710	-0.0249933	9.86377	0.749376	0.805128
Saur515_01711	Saur515_contig_9		methicillin resistance determinant FmtB protein	4605	12041	+	7437	Saur515_01711	-0.473448	5.83795	0.0294016	0.0551421
Saur515_01712	Saur515_contig_9	mtlD	putative mannitol-1-phosphate 5-dehydrogenase	12360	13466	-	1107	Saur515_01712	-0.273229	7.96452	0.0201761	0.0406336
Saur515_01713	Saur515_contig_9	mtlA_1	phosphoenolpyruvate-dependent sugar phosphotransferase system, EIIA 2, MtlA_1	13466	13900	-	435	Saur515_01713	-0.283363	6.79797	0.0350288	0.0642004
Saur515_01714	Saur515_contig_9	bglG	transcriptional antiterminator, BglG family/DNA-binding protein	13912	16044	-	2133	Saur515_01714	-0.493389	7.54463	0.00956846	0.0218314
Saur515_01715	Saur515_contig_9	mtlA_2	PTS system mannitol-specific IIBC component	16079	17617	-	1539	Saur515_01715	-1.55029	6.45689	1.0168e-05	7.06315e-05
Saur515_01716	Saur515_contig_9	glmS	glucosamine--fructose-6-phosphate aminotransferase	18298	20103	+	1806	Saur515_01716	-0.229813	11.6591	0.0997545	0.154412
Saur515_01717	Saur515_contig_9		ABC superfamily ATP binding cassette transporter, ABC protein	20335	21117	+	783	Saur515_01717	-0.0808757	4.8412	0.644807	0.716781
Saur515_01718	Saur515_contig_9		haloacid dehalogenase-like hydrolase	21185	22042	+	858	Saur515_01718	-0.244587	8.34104	0.0215777	0.0429629
Saur515_01719	Saur515_contig_9		SAP domain-containing protein	23128	24264	+	1137	Saur515_01719	0.251019	6.086	0.027712	0.052535
Saur515_01720	Saur515_contig_9		truncated resolvase	24323	24526	+	204	Saur515_01720	-0.225641	4.5315	0.142216	0.207821
Saur515_01721	Saur515_contig_9		lytic regulatory protein	25612	26703	-	1092	Saur515_01721	0.828166	10.3273	3.52282e-09	1.30631e-07
Saur515_01722	Saur515_contig_9	czrB	cation diffusion facilitator family transporter	26969	27949	-	981	Saur515_01722	-0.580063	8.78028	3.51716e-05	0.000195797
Saur515_01723	Saur515_contig_9		transcriptional repressor, arsR family	27951	28271	-	321	Saur515_01723	0.0533575	6.78467	0.761595	0.814992
Saur515_01724	Saur515_contig_9		putative NAD dependent epimerase	28423	29088	+	666	Saur515_01724	-0.787119	8.54224	0.000328117	0.00126044
Saur515_01725	Saur515_contig_9	manA1	mannose-6 phosphate isomerase pmi	29523	30461	+	939	Saur515_01725	0.843508	8.14744	1.19281e-08	3.2238e-07
Saur515_01726	Saur515_contig_9		hypothetical protein	30492	30722	+	231	Saur515_01726	0.510554	5.92521	0.000362257	0.00138096
Saur515_01727	Saur515_contig_9		hypothetical protein	31394	32767	+	1374	Saur515_01727	0.185863	8.70149	0.0524497	0.0908708
Saur515_01728	Saur515_contig_9		putative thiol-disulfide oxidoreductase, DCC family	33225	33638	+	414	Saur515_01728	0.174002	8.08324	0.167734	0.239134
Saur515_01729	Saur515_contig_9	dps	putative non-heme iron-containing ferritin	33838	34281	+	444	Saur515_01729	0.0866184	8.98898	0.386128	0.478859
Saur515_01730	Saur515_contig_9	deoD	putative purine nucleoside phosphorylase	34402	35112	-	711	Saur515_01730	0.718886	10.5367	3.92171e-07	5.06727e-06
Saur515_01731	Saur515_contig_9	deoC2	putative deoxyribose-phosphate aldolase	35427	36089	+	663	Saur515_01731	-0.310888	9.83917	0.00324289	0.00868444
Saur515_01732	Saur515_contig_9	pdp	putative pyrimidine-nucleoside phosphorylase	36368	37669	+	1302	Saur515_01732	-0.204165	10.3941	0.0392313	0.0705588
Saur515_01733	Saur515_contig_9		membrane protein	37683	38033	+	351	Saur515_01733	-0.149378	8.70515	0.145936	0.212498
Saur515_01734	Saur515_contig_9	luxS	autoinducer-2 production protein LuxS	38185	38655	-	471	Saur515_01734	0.170162	8.44756	0.0871309	0.138093
Saur515_01735	Saur515_contig_9	hmrA	peptidase, M20/M25/M40 family	38966	40150	+	1185	Saur515_01735	0.0915093	6.22485	0.410115	0.50166
Saur515_01736	Saur515_contig_9		hypothetical protein	40150	41343	+	1194	Saur515_01736	0.0620208	6.95152	0.546668	0.629784
Saur515_01737	Saur515_contig_9		hypothetical protein	41742	42413	+	672	Saur515_01737	1.44296	7.46313	2.09307e-10	1.77189e-08
Saur515_01738	Saur515_contig_9	panK	pantothenate kinase	42543	43346	-	804	Saur515_01738	0.733571	7.84489	3.39802e-06	2.89657e-05
Saur515_01739	Saur515_contig_9		acetyltransferase	43770	44630	+	861	Saur515_01739	0.124302	6.68417	0.182229	0.256963
Saur515_01740	Saur515_contig_9	rpoE	DNA-directed RNA polymerase subunit delta	44742	45272	+	531	Saur515_01740	0.0728867	9.51299	0.597028	0.67544
Saur515_01741	Saur515_contig_9	ctrA	putative CTP synthase	45608	47218	+	1611	Saur515_01741	0.328701	10.208	0.00252773	0.00702784
Saur515_01742	Saur515_contig_9		hypothetical protein	47327	47848	-	522	Saur515_01742	0.451681	6.5433	0.0121823	0.0267032
Saur515_01743	Saur515_contig_9	fbaA	putative tagatose-bisphosphate aldolase	48066	48926	+	861	Saur515_01743	0.248316	13.6392	0.0331967	0.0612306
Saur515_01744	Saur515_contig_9	murZ	putative UDP-N-acetylglucosamine 1-carboxyvinyltransferase	49392	50651	+	1260	Saur515_01744	-0.355614	8.82413	0.000550836	0.00195702
Saur515_01745	Saur515_contig_9		putative transcriptional regulator	50740	51075	+	336	Saur515_01745	-0.335056	7.45945	0.00324384	0.00868444
Saur515_01746	Saur515_contig_9	aldA	aldehyde dehydrogenase family protein	51313	52740	+	1428	Saur515_01746	0.0621285	9.85173	0.632423	0.705951
Saur515_01747	Saur515_contig_9	rho	putative methicillin resistance expression factor	52987	54303	+	1317	Saur515_01747	-0.402118	9.80958	0.000802759	0.00267768
Saur515_01748	Saur515_contig_9	rpmE2	putative 50S ribosomal protein L31	54421	54675	+	255	Saur515_01748	0.0203566	9.26258	0.884719	0.91375
Saur515_01749	Saur515_contig_9	tdk	putative thymidine kinase	55022	55621	+	600	Saur515_01749	0.405263	7.39603	0.000203219	0.000831504
Saur515_01750	Saur515_contig_9	prfA	peptide chain release factor RF1	55622	56698	+	1077	Saur515_01750	0.131737	8.54451	0.154904	0.2237
Saur515_01751	Saur515_contig_9		modification methylase HemK family protein	56685	57521	+	837	Saur515_01751	-0.00840099	8.19271	0.939773	0.954548
Saur515_01752	Saur515_contig_9	sua5_1	yrdC/SUA5 multi-domain translation factor protein	57605	58651	+	1047	Saur515_01752	0.297368	6.78435	0.0143057	0.0306194
Saur515_01753	Saur515_contig_9		putative low molecular weight protein-tyrosine-phosphatase	58648	59067	+	420	Saur515_01753	0.271678	5.28927	0.100646	0.155596
Saur515_01754	Saur515_contig_9		hypothetical protein	59174	59698	+	525	Saur515_01754	-0.326013	9.36035	0.00278205	0.00760572
Saur515_01755	Saur515_contig_9	glyA	serine hydroxymethyl transferase	59725	60963	+	1239	Saur515_01755	-0.356968	10.4983	0.00353136	0.00932617
Saur515_01756	Saur515_contig_9	upp	uracil phosphoribosyl transferase	60991	61620	+	630	Saur515_01756	-0.485605	9.30989	0.00057306	0.00202135
Saur515_01757	Saur515_contig_9	mnaA	UDP-N-acetylglucosamine 2-epimerase	61644	62771	+	1128	Saur515_01757	-0.366014	10.5132	0.00224343	0.00637457
Saur515_01758	Saur515_contig_9	atpI	ATP synthase I, AtpI	62938	63291	+	354	Saur515_01758	0.0960519	9.67593	0.264118	0.347487
Saur515_01759	Saur515_contig_9	atpA_1	ATP synthase subunit alpha, AtpA_1	63312	64040	+	729	Saur515_01759	-0.165229	10.3517	0.195499	0.27239
Saur515_01760	Saur515_contig_9	atpC	ATP synthase subunit C, AtpC	64083	64295	+	213	Saur515_01760	-0.11547	9.12511	0.222381	0.301573
Saur515_01761	Saur515_contig_9	atpB_1	ATP synthase subunit beta, AtpB_1	64493	65014	+	522	Saur515_01761	-0.145334	9.90278	0.367012	0.46071
Saur515_01762	Saur515_contig_9	atpD	ATP synthase subunit delta	65014	65553	+	540	Saur515_01762	-0.233638	9.53499	0.13104	0.194853
Saur515_01763	Saur515_contig_9	atpA_2	ATP synthase subunit alpha, AtpA	65575	67083	+	1509	Saur515_01763	-0.143401	11.054	0.418699	0.510888
Saur515_01764	Saur515_contig_9	atpG	ATP synthase subunit gamma, AtpG	67114	67980	+	867	Saur515_01764	-0.257779	10.438	0.0594813	0.101478
Saur515_01765	Saur515_contig_9	atpB_2	ATP synthase subunit beta, AtpB	68002	69414	+	1413	Saur515_01765	-0.0165096	11.57	0.883104	0.912851
Saur515_01766	Saur515_contig_9	atpE	ATP synthase epsilon chain, AtpE	69434	69838	+	405	Saur515_01766	0.120773	9.7463	0.184005	0.25917
Saur515_01767	Saur515_contig_9		hypothetical protein	70400	70633	+	234	Saur515_01767	0.332533	5.54083	0.0280726	0.053136
Saur515_01768	Saur515_contig_9	murA	putative UDP-N-acetylglucosamine 1-carboxyvinyltransferase	70744	72009	+	1266	Saur515_01768	0.113605	10.0907	0.195191	0.27227
Saur515_01769	Saur515_contig_9	fabZ	(3R)-hydroxymyristoyl-ACP dehydratase	72043	72483	+	441	Saur515_01769	-0.0647819	8.38147	0.495165	0.584719
Saur515_01770	Saur515_contig_9		hypothetical protein	72542	72982	-	441	Saur515_01770	0.423442	6.26212	0.0280939	0.053136
Saur515_01771	Saur515_contig_9		single-stranded DNA-binding protein	73176	73571	+	396	Saur515_01771	0.0194686	4.06498	0.934422	0.950293
Saur515_01772	Saur515_contig_9	sceD	transglycosylase	73960	74655	+	696	Saur515_01772	-0.53209	3.81862	0.114595	0.17302
Saur515_01773	Saur515_contig_9	tenA	thiaminase-2	75041	75730	+	690	Saur515_01773	-0.0665943	2.48653	0.855308	0.89087
Saur515_01774	Saur515_contig_9	thiD	putative phosphomethylpyrimidine kinase	75723	76553	+	831	Saur515_01774	-1.04132	2.80545	0.000813828	0.00269993
Saur515_01775	Saur515_contig_9	thiM	hydroxyethylthiazole kinase	76537	77328	+	792	Saur515_01775	-0.287461	3.21791	0.294659	0.380531
Saur515_01776	Saur515_contig_9	thiE	putative thiamine-phosphate pyrophosphorylase	77330	77971	+	642	Saur515_01776	-0.599522	3.12754	0.0309776	0.0574829
Saur515_01777	Saur515_contig_9	oxaI	OxaI/YidC membrane insertion protein	78057	78929	+	873	Saur515_01777	0.505423	10.8214	0.000828954	0.00273165
Saur515_01778	Saur515_contig_9		metal-dependent phosphohydrolase, HD family	79742	80389	-	648	Saur515_01778	0.444605	6.79189	0.000343007	0.0013137
Saur515_01779	Saur515_contig_9	cls2	phospholipase D/Transphosphatidylase	80417	81901	-	1485	Saur515_01779	0.942313	7.08797	9.461e-09	2.72974e-07
Saur515_01780	Saur515_contig_9		hypothetical protein	82067	82360	+	294	Saur515_01780	0.268684	5.18864	0.159657	0.229105
Saur515_01781	Saur515_contig_9		hypothetical protein	82372	82581	+	210	Saur515_01781	0.27552	4.90715	0.133624	0.197619
Saur515_01782	Saur515_contig_9		hypothetical protein	82709	82846	+	138	Saur515_01782	-0.93281	8.31986	2.70963e-05	0.000158095
Saur515_01783	Saur515_contig_9		FtsW/RodA/SpoVE family cell division protein	83110	84312	-	1203	Saur515_01783	0.637309	8.79692	3.41355e-06	2.89974e-05
Saur515_01784	Saur515_contig_9	ddl	D-alanyl-alanine synthetase A	84630	85700	+	1071	Saur515_01784	-0.0901494	8.56266	0.303064	0.389133
Saur515_01785	Saur515_contig_9	murF	putative UDP-N-acetylmuramoylalanyl-D-glutamyl-2, 6-diaminopimelate-- D-alanyl-D-alanyl ligase	85715	87073	+	1359	Saur515_01785	-0.594495	9.1939	4.38942e-06	3.52158e-05
Saur515_01786	Saur515_contig_9		ATP-dependent RNA helicase DEAD box family protein	87590	89110	+	1521	Saur515_01786	0.693599	10.4859	6.96812e-05	0.000346992
Saur515_01787	Saur515_contig_9	kdpE	winged helix family two component transcriptional regulator	89479	90174	-	696	Saur515_01787	-0.0445017	3.34027	0.856358	0.891208
Saur515_01788	Saur515_contig_9	kdpD	osmosensitive K+ channel histidine kinase	90174	92831	-	2658	Saur515_01788	0.564344	4.68504	0.00955406	0.0218188
Saur515_01790	Saur515_contig_9	kdpB	P-ATPase superfamily P-type ATPase potassium (K+) transporter subunit B	94798	96825	+	2028	Saur515_01790	0.124908	3.74019	0.543495	0.626717
Saur515_01791	Saur515_contig_9	kdpC	P-ATPase superfamily P-type ATPase potassium (K+) transporter subunit C	96845	97405	+	561	Saur515_01791	1.94364	3.84134	2.29963e-07	3.25218e-06
Saur515_01792	Saur515_contig_9		bacterial membrane flanked domain protein	97613	98092	+	480	Saur515_01792	0.540574	4.5398	0.00826115	0.0192786
Saur515_01793	Saur515_contig_9		membrane-flanked domain-containing protein	98085	99668	+	1584	Saur515_01793	-0.234131	7.42463	0.0160903	0.033849
Saur515_01794	Saur515_contig_9		membrane-flanked domain-containing protein	99652	100146	+	495	Saur515_01794	-0.648478	6.26138	7.89553e-06	5.72565e-05
Saur515_01795	Saur515_contig_9	acpS	4'-phosphopantetheinyl transferase	100150	100509	+	360	Saur515_01795	-0.537962	6.3601	3.96078e-05	0.000216083
Saur515_01796	Saur515_contig_9	alr	alanine racemase 1	100575	101723	+	1149	Saur515_01796	-0.423393	8.10638	4.02568e-05	0.000218651
Saur515_01797	Saur515_contig_9	mazE	Antitoxin MazE	101808	101978	+	171	Saur515_01797	-0.122602	6.95181	0.216283	0.295972
Saur515_01798	Saur515_contig_9	mazF	Toxin MazF	101975	102337	+	363	Saur515_01798	-0.0134221	8.00593	0.907905	0.930261
Saur515_01799	Saur515_contig_9	rsbU	putative sigma factor sigB regulation protein	102687	103688	+	1002	Saur515_01799	-0.14193	8.28068	0.0995544	0.154199
Saur515_01800	Saur515_contig_9	rsbV	anti-sigma-B factor, antagonist	103807	104133	+	327	Saur515_01800	0.153992	7.84634	0.107358	0.16442
Saur515_01801	Saur515_contig_9	rsbW	anti-sigma-B factor, serine-protein kinase	104135	104614	+	480	Saur515_01801	0.135561	8.62694	0.225711	0.305133
Saur515_01802	Saur515_contig_9	sigB	RNA polymerase sigma factor SigB	104589	105359	+	771	Saur515_01802	-0.0234638	9.87107	0.825504	0.868044
Saur515_01803	Saur515_contig_9	tex	transcription accessory protein (S1 RNA binding)	105805	107943	+	2139	Saur515_01803	-0.0944876	8.46066	0.273365	0.356027
Saur515_01804	Saur515_contig_9		Protein SprT-like protein	107936	108391	+	456	Saur515_01804	-0.41609	6.3797	0.00281507	0.00768742
Saur515_01807	Saur515_contig_10	crcB_1	camphor resistance protein CrcB_1	246	599	-	354	Saur515_01807	0.263255	4.48776	0.218294	0.297798
Saur515_01808	Saur515_contig_10	crcB_2	camphor resistance protein CrcB	596	961	-	366	Saur515_01808	1.74895	4.28846	1.36294e-07	2.16086e-06
Saur515_01809	Saur515_contig_10		hypothetical protein	1217	1519	-	303	Saur515_01809	1.20961	5.46961	1.18143e-06	1.2238e-05
Saur515_01810	Saur515_contig_10	tal	putative translaldolase	1779	2492	+	714	Saur515_01810	0.238877	9.63638	0.113409	0.171652
Saur515_01811	Saur515_contig_10		hypothetical protein	2932	3567	-	636	Saur515_01811	0.161594	3.53178	0.59861	0.676918
Saur515_01812	Saur515_contig_10		hypothetical protein	3863	4306	+	444	Saur515_01812	0.451519	4.74493	0.0336916	0.0620036
Saur515_01813	Saur515_contig_10		hypothetical protein	4293	4736	-	444	Saur515_01813	0.545391	4.60757	0.000571399	0.0020184
Saur515_01814	Saur515_contig_10		RNA polymerase factor sigma-70	4849	5319	-	471	Saur515_01814	0.252703	3.91979	0.269623	0.352274
Saur515_01815	Saur515_contig_10		hypothetical protein	5518	5742	+	225	Saur515_01815	-0.267147	6.32117	0.0261341	0.0500072
Saur515_01816	Saur515_contig_10		beta-N-acetylglucosaminidase	6018	6872	+	855	Saur515_01816	0.0953784	9.60664	0.475809	0.565397
Saur515_01817	Saur515_contig_10	arsC	arsenate reductase (glutaredoxin)	7167	7562	-	396	Saur515_01817	-0.158539	3.84303	0.513523	0.600905
Saur515_01818	Saur515_contig_10	arsB	arsenical pump membrane protein	7580	8872	-	1293	Saur515_01818	0.272181	4.4613	0.153119	0.221513
Saur515_01819	Saur515_contig_10	arsR	arsenical resistance operon repressor	8872	9186	-	315	Saur515_01819	0.879098	3.27383	0.00168893	0.00500765
Saur515_01820	Saur515_contig_10		pyridine nucleotide-disulfide oxidoreductase	9709	11211	+	1503	Saur515_01820	0.305027	5.95899	0.035694	0.0650547
Saur515_01821	Saur515_contig_10	ribD	bifunctional pyrimidine reductase / riboflavin biosynthesis protein	11692	12735	+	1044	Saur515_01821	1.20306	5.83723	1.6731e-09	7.74994e-08
Saur515_01822	Saur515_contig_10	ribB	riboflavin synthase subunit alpha	12742	13374	+	633	Saur515_01822	0.528065	4.60703	0.000746413	0.00252552
Saur515_01823	Saur515_contig_10	ribA	bifunctional 3,4-dihydroxy-2-butanone-4-phosphate synthase/GTP cyclohydrolase II	13385	14566	+	1182	Saur515_01823	0.394246	5.62549	0.00253507	0.00704026
Saur515_01824	Saur515_contig_10	ribH	6,7-dimethyl-8-ribityllumazine synthase	14579	15043	+	465	Saur515_01824	0.256651	4.52402	0.051125	0.0887636
Saur515_01825	Saur515_contig_10	putA	proline dehydrogenase	15165	16166	-	1002	Saur515_01825	-1.74459	8.19916	1.98204e-10	1.73783e-08
Saur515_01826	Saur515_contig_10	pldB	lysophospholipase	16400	17227	+	828	Saur515_01826	-0.708047	9.21135	7.74771e-06	5.6609e-05
Saur515_01827	Saur515_contig_10		putative transposase for IS1272	17574	18287	+	714	Saur515_01827	0.573429	2.55248	0.073508	0.120068
Saur515_01828	Saur515_contig_10	rot	repressor of toxins, Rot	18807	19208	+	402	Saur515_01828	0.189781	10.2743	0.127018	0.189676
Saur515_01829	Saur515_contig_10		putative rRNA methylase	19328	19891	-	564	Saur515_01829	-0.202054	6.62685	0.216737	0.296428
Saur515_01830	Saur515_contig_10		putative Fe-S oxidoreductase	19888	20841	-	954	Saur515_01830	0.105239	7.09516	0.504588	0.593802
Saur515_01831	Saur515_contig_10		multidrug resistance transporter protein B	20951	22132	+	1182	Saur515_01831	0.392686	6.85014	0.00476918	0.0119536
Saur515_01832	Saur515_contig_10	leuS	leucyl-tRNA synthetase	22420	24837	+	2418	Saur515_01832	-0.361237	9.13526	0.000898098	0.00290109
Saur515_01833	Saur515_contig_10		rhodanese domain-containing protein	24859	25170	+	312	Saur515_01833	-0.269219	6.4248	0.0250802	0.0484819
Saur515_01834	Saur515_contig_10	sasC	cell-wall-anchored protein SasC	25496	32056	+	6561	Saur515_01834	-0.465927	5.75605	0.0008817	0.0028746
Saur515_01835	Saur515_contig_10		putative flavoprotein	32173	33441	-	1269	Saur515_01835	0.506239	6.39462	0.000226774	0.000912672
Saur515_01836	Saur515_contig_10		putative polysaccharide biosynthesis protein	33848	35509	+	1662	Saur515_01836	0.0442456	8.52598	0.596405	0.675046
Saur515_01837	Saur515_contig_10	rsuA	ribosomal small subunit pseudouridine synthase A	35506	36201	+	696	Saur515_01837	-0.495424	8.14563	2.48275e-05	0.000147941
Saur515_01838	Saur515_contig_10		hypothetical protein	36218	36640	+	423	Saur515_01838	-0.548201	9.78391	0.00128448	0.00393682
Saur515_01839	Saur515_contig_10		Peptidase family M20/M25/M40	37504	38913	+	1410	Saur515_01839	0.565031	9.13333	1.45872e-06	1.46769e-05
Saur515_01840	Saur515_contig_10	dat	putative D-alanine aminotransferase	38917	39765	+	849	Saur515_01840	-0.0791103	9.07774	0.370076	0.463067
Saur515_01841	Saur515_contig_10		phosphotransferase family protein	40315	41106	+	792	Saur515_01841	0.00730925	9.41121	0.938542	0.953692
Saur515_01842	Saur515_contig_10	trmB	tRNA (guanine-N(7)-)-methyltransferase, TrmB	41121	41765	+	645	Saur515_01842	-0.333058	8.2946	0.00215711	0.00617934
Saur515_01843	Saur515_contig_10		metallo-beta-lactamase family protein	42235	43077	+	843	Saur515_01843	-0.540478	7.245	0.000833967	0.00274449
Saur515_01844	Saur515_contig_10		putative secreted propeptide peptidase	43202	43516	-	315	Saur515_01844	0.0351667	6.79101	0.801377	0.84874
Saur515_01845	Saur515_contig_10	pepA1	M42 family glutamyl aminopeptidase	43600	44676	+	1077	Saur515_01845	-0.596828	8.73295	2.87155e-06	2.47838e-05
Saur515_01846	Saur515_contig_10		thioredoxin family protein	44741	45052	+	312	Saur515_01846	-0.392209	7.73721	0.00351219	0.0092914
Saur515_01847	Saur515_contig_10		hypothetical protein	45152	46009	+	858	Saur515_01847	0.333946	8.0391	0.000649314	0.0022452
Saur515_01848	Saur515_contig_10	pheT2	phenylalanyl-tRNA synthetase (beta subunit)	46038	46634	+	597	Saur515_01848	-0.0292899	7.81204	0.806042	0.852578
Saur515_01849	Saur515_contig_10		FtsK/SpoIIIE (DNA translocase stage III) family protein	46655	50479	+	3825	Saur515_01849	-0.526397	10.8045	0.00162788	0.00485594
Saur515_01850	Saur515_contig_10	murC	UDP-N-acetylmuramate--L-alanine ligase	50503	51816	+	1314	Saur515_01850	-0.2832	9.38746	0.00349593	0.00925837
Saur515_01851	Saur515_contig_10		general stress protein	51890	52381	+	492	Saur515_01851	0.157234	10.4022	0.215036	0.29443
Saur515_01852	Saur515_contig_10		hypothetical protein	52455	53813	+	1359	Saur515_01852	0.00638227	10.8564	0.959994	0.96987
Saur515_01853	Saur515_contig_10		bifunctional 3-deoxy-7-phosphoheptulonate synthase/chorismate mutase	54513	55604	+	1092	Saur515_01853	-0.268636	8.5629	0.00209046	0.00601651
Saur515_01854	Saur515_contig_10	ccpA	global transcriptional regulator, catabolite control protein A	56144	57133	+	990	Saur515_01854	0.254585	9.55641	0.0054824	0.013419
Saur515_01855	Saur515_contig_10	acuC	histone deacetylase family protein	57231	58406	-	1176	Saur515_01855	0.200034	4.17362	0.288377	0.373203
Saur515_01856	Saur515_contig_10	acuA	acetoin dehydrogenase-like protein	58431	59063	-	633	Saur515_01856	0.586719	3.44284	0.0783126	0.126153
Saur515_01857	Saur515_contig_10	acsA	acetyl-coenzyme A synthetase	59232	60938	+	1707	Saur515_01857	0.335617	5.99317	0.0177403	0.0365067
Saur515_01858	Saur515_contig_10	fhs	formyltetrahydrofolate synthetase	61378	63045	+	1668	Saur515_01858	0.290836	11.1984	0.00369356	0.009626
Saur515_01859	Saur515_contig_10	harA	haptoglobin-binding surface anchored protein, HarA	63379	66066	+	2688	Saur515_01859	0.0550553	4.03716	0.733141	0.792541
Saur515_01860	Saur515_contig_10	mrcB	membrane carboxypeptidase	66269	67174	-	906	Saur515_01860	0.691819	6.09393	1.09794e-05	7.55025e-05
Saur515_01861	Saur515_contig_10	tyrS	tyrosyl-tRNA synthetase, TyrS	67556	68818	+	1263	Saur515_01861	0.674001	9.23657	8.72462e-07	9.51953e-06
Saur515_01862	Saur515_contig_10		Trypsin-like serine endoprotease	68912	70186	-	1275	Saur515_01862	1.11501	9.48162	3.40231e-10	2.50685e-08
Saur515_01863	Saur515_contig_10	plsC	1-acyl-sn-glycerol-3-phosphate acyltransferase	70358	70975	+	618	Saur515_01863	0.703145	7.61016	1.37309e-07	2.16086e-06
Saur515_01864	Saur515_contig_10	ptaA	phosphotransferase system, N-acetylglucosamine-specific IIBC component	71103	72569	+	1467	Saur515_01864	0.31434	8.95383	0.00544495	0.0133407
Saur515_01865	Saur515_contig_10		hypothetical protein	72676	73806	+	1131	Saur515_01865	0.155226	7.06103	0.0953383	0.14927
Saur515_01866	Saur515_contig_10	serA	D-3-phosphoglycerate dehydrogenase	73956	75560	-	1605	Saur515_01866	0.545034	5.63044	0.000996992	0.00317872
Saur515_01867	Saur515_contig_10		putative soluble hydrogenase subunit	75547	76707	-	1161	Saur515_01867	0.543827	5.1295	0.000870522	0.00284572
Saur515_01868	Saur515_contig_10	ohr	organic hydroperoxide resistance protein	76821	77267	-	447	Saur515_01868	-0.447706	7.07328	0.00536245	0.0131517
Saur515_01869	Saur515_contig_10		glycerophosphoryl diester phosphodiesterase	77347	78090	+	744	Saur515_01869	-0.33193	5.44718	0.0202407	0.040697
Saur515_01870	Saur515_contig_10	rpsD	30S ribosomal protein S4	78306	78908	-	603	Saur515_01870	0.713904	11.2868	0.000298935	0.0011649
Saur515_01871	Saur515_contig_10		GAF domain-containing protein	79152	79616	-	465	Saur515_01871	0.605919	7.37561	5.73482e-06	4.42735e-05
Saur515_01872	Saur515_contig_10	ezrA	septation ring formation regulator	79753	81447	+	1695	Saur515_01872	-0.237212	11.0295	0.0111152	0.0248523
Saur515_01873	Saur515_contig_10		cysteine desulfurase	81792	82958	+	1167	Saur515_01873	0.351854	5.70023	0.0205031	0.0411237
Saur515_01874	Saur515_contig_10	thiI	thiamine biosynthesis protein ThiI	82958	84181	+	1224	Saur515_01874	-0.701786	6.02	0.000146981	0.000634161
Saur515_01875	Saur515_contig_10		sulfite exporter TauE/SafE-like protein	84225	84995	+	771	Saur515_01875	-0.598534	5.05259	0.00205998	0.00594283
Saur515_01876	Saur515_contig_10	tpx	thiol peroxidase	85093	85587	+	495	Saur515_01876	0.0677833	8.8846	0.587068	0.666049
Saur515_01877	Saur515_contig_10		Adenine-specific DNA methylase-like protein	85710	86657	+	948	Saur515_01877	0.10037	7.44716	0.31849	0.406628
Saur515_01878	Saur515_contig_10	ackA	acetate kinase	86745	87947	+	1203	Saur515_01878	0.868706	10.5586	2.15826e-08	5.4624e-07
Saur515_01879	Saur515_contig_10	uspA_1	universal stress protein	88193	88693	-	501	Saur515_01879	-0.92626	9.98564	4.6413e-06	3.67561e-05
Saur515_01880	Saur515_contig_10	ald	alanine dehydrogenase	88834	89952	+	1119	Saur515_01880	0.0660883	8.75222	0.436033	0.529407
Saur515_01881	Saur515_contig_10		hypothetical protein	90268	91323	-	1056	Saur515_01881	0.342502	8.31364	0.00565148	0.0137916
Saur515_01882	Saur515_contig_10		metal-dependent hydrolase	91498	92187	+	690	Saur515_01882	-1.28008	8.62751	5.65961e-08	1.0688e-06
Saur515_01883	Saur515_contig_10	uspA_2	universal stress protein	92492	92905	-	414	Saur515_01883	-0.482736	8.73733	0.026985	0.051395
Saur515_01884	Saur515_contig_10		transcriptional regulator	93110	94408	+	1299	Saur515_01884	-0.0825045	8.0345	0.370705	0.463382
Saur515_01885	Saur515_contig_10		exopolyphosphatase-like protein	94669	95610	+	942	Saur515_01885	-0.484467	8.03806	5.31583e-05	0.000273593
Saur515_01886	Saur515_contig_10	dnaE	DNA-directed DNA polymerase III subunit alpha	95631	98828	+	3198	Saur515_01886	-0.605361	9.49312	2.82621e-06	2.46041e-05
Saur515_01887	Saur515_contig_10	maeB	malate dehydrogenase (oxaloacetate-decarboxylating) (NADP(+))	99278	100507	+	1230	Saur515_01887	-0.120658	9.09434	0.189554	0.265765
Saur515_01888	Saur515_contig_10	accD	acetyl-coenzyme A carboxylase carboxyl transferase subunit beta	100702	101559	+	858	Saur515_01888	-0.506877	8.48472	0.000237022	0.0009508
Saur515_01889	Saur515_contig_10	accA	acetyl-coenzyme A carboxylase carboxyl transferase subunit alpha	101559	102503	+	945	Saur515_01889	-0.298142	8.7644	0.00818899	0.0191466
Saur515_01890	Saur515_contig_10	pfkA	6-phosphofructokinase	102772	103740	+	969	Saur515_01890	-0.795994	11.3375	4.31009e-06	3.46927e-05
Saur515_01891	Saur515_contig_10	pykA	pyruvate kinase	103762	105519	+	1758	Saur515_01891	-0.839222	13.0547	1.44408e-06	1.45894e-05
Saur515_01892	Saur515_contig_11		hypothetical protein	566	1195	-	630	Saur515_01892	0.882041	3.77902	0.00409894	0.0104822
Saur515_01893	Saur515_contig_11		hypothetical protein	2107	2277	-	171	Saur515_01893	0.163594	2.85504	0.559193	0.641504
Saur515_01894	Saur515_contig_11		hypothetical protein	2324	2956	-	633	Saur515_01894	0.082811	4.03205	0.712624	0.774455
Saur515_01895	Saur515_contig_11		hypothetical protein	3096	3716	-	621	Saur515_01895	-0.146999	3.98704	0.393482	0.486159
Saur515_01896	Saur515_contig_11		hypothetical protein	3912	4541	-	630	Saur515_01896	0.3763	4.18619	0.0666391	0.110899
Saur515_01897	Saur515_contig_11		hypothetical protein	4616	5233	-	618	Saur515_01897	-0.0730872	4.48717	0.648941	0.72023
Saur515_01898	Saur515_contig_11		hypothetical protein	5321	5962	-	642	Saur515_01898	-0.0595361	4.4113	0.698326	0.762331
Saur515_01899	Saur515_contig_11		hypothetical protein	6088	6714	-	627	Saur515_01899	0.227337	3.56945	0.377935	0.471456
Saur515_01900	Saur515_contig_11		hypothetical protein	6718	8127	-	1410	Saur515_01900	-0.109074	6.40641	0.325153	0.41446
Saur515_01901	Saur515_contig_11		AsnC family transcriptional regulator	8752	9192	+	441	Saur515_01901	-0.136022	4.12971	0.461298	0.553515
Saur515_01902	Saur515_contig_11		pyridine nucleotide-disulfide reductase	9179	10501	+	1323	Saur515_01902	-0.146208	5.96923	0.155445	0.224216
Saur515_01903	Saur515_contig_11		hypothetical protein	10553	10894	-	342	Saur515_01903	0.256244	4.75789	0.170464	0.242603
Saur515_01904	Saur515_contig_11	mvaK2	phosphomevalonate kinase	11071	12147	-	1077	Saur515_01904	-0.315767	8.55763	0.00420771	0.010738
Saur515_01905	Saur515_contig_11	mvaD	mevalonate diphosphate decarboxylase	12160	13143	-	984	Saur515_01905	-0.405415	8.26527	0.000936277	0.00300858
Saur515_01906	Saur515_contig_11	mvaK1	mevalonate kinase	13148	14068	-	921	Saur515_01906	0.0155305	8.01499	0.898586	0.923411
Saur515_01907	Saur515_contig_11	lplA2	lipoate-protein ligase A family protein	14655	15491	-	837	Saur515_01907	-0.14731	10.2185	0.17411	0.247218
Saur515_01908	Saur515_contig_11	eutD	putative phosphate acetyltransferase	15494	16480	-	987	Saur515_01908	-0.0501087	10.6493	0.605543	0.683812
Saur515_01909	Saur515_contig_11		putative heme peroxidase	16648	17400	+	753	Saur515_01909	0.0299495	9.44487	0.825899	0.868044
Saur515_01910	Saur515_contig_11		hypothetical protein	17949	18713	+	765	Saur515_01910	1.192	5.94079	6.93661e-09	2.15562e-07
Saur515_01911	Saur515_contig_11		hypothetical protein	18726	19178	+	453	Saur515_01911	0.926821	5.45422	7.92962e-06	5.72565e-05
Saur515_01912	Saur515_contig_11		APC family amino acid-polyamine-organocation transporter	19320	20804	-	1485	Saur515_01912	0.485232	8.85343	6.37128e-05	0.000319867
Saur515_01913	Saur515_contig_11		hypothetical protein	20925	21293	-	369	Saur515_01913	0.0288204	5.7589	0.806924	0.853144
Saur515_01914	Saur515_contig_11		hypothetical protein	21426	21806	-	381	Saur515_01914	0.375008	5.77429	0.00438847	0.0111529
Saur515_01915	Saur515_contig_11	ung	putative uracil-DNA glycosylase	21807	22463	-	657	Saur515_01915	0.683288	6.129	3.89505e-07	5.05944e-06
Saur515_01916	Saur515_contig_11	thiD1	phosphomethylpyrimidine kinase	22647	23477	+	831	Saur515_01916	0.342646	9.27319	0.00320047	0.00858705
Saur515_01917	Saur515_contig_11		hypothetical protein	23984	24151	+	168	Saur515_01917	-0.717896	7.27357	0.000102574	0.00047519
Saur515_01918	Saur515_contig_11		hypothetical protein	24352	24621	-	270	Saur515_01918	-0.244561	3.99863	0.271349	0.354306
Saur515_01919	Saur515_contig_11		hypothetical protein	24624	24989	-	366	Saur515_01919	0.0574239	2.74173	0.863229	0.896838
Saur515_01920	Saur515_contig_11	vraB	acetyl-CoA C-acetyltransferase VraB	24964	26103	-	1140	Saur515_01920	-0.622169	5.00687	0.00149355	0.00452675
Saur515_01921	Saur515_contig_11	vraA	long chain fatty acid CoA ligase, VraA	26105	27481	-	1377	Saur515_01921	0.483415	4.05651	0.0239799	0.0468716
Saur515_01922	Saur515_contig_11	proP	MFS family major facilitator transporter, proline/betaine:cation symporter	28025	29425	-	1401	Saur515_01922	-0.27494	8.91904	0.00769443	0.0181633
Saur515_01923	Saur515_contig_11		putative hydrolase, haloacid dehalogenase-like protein	29927	30574	-	648	Saur515_01923	1.47584	5.37619	5.32148e-08	1.03174e-06
Saur515_01924	Saur515_contig_11		putative 6-phospho-3-hexuloisomerase	30687	31235	-	549	Saur515_01924	0.0846233	9.2307	0.301021	0.38732
Saur515_01925	Saur515_contig_11	hxlA	3-hexulose-6-phosphate synthase	31237	31869	-	633	Saur515_01925	0.141981	9.4233	0.124126	0.185697
Saur515_01926	Saur515_contig_11	nagB	glucosamine/galactosamine-6-phosphate isomerase	31946	32704	-	759	Saur515_01926	-0.344173	6.96302	0.00500909	0.0124341
Saur515_01927	Saur515_contig_11	yojF	putative protein YojF	32980	33342	+	363	Saur515_01927	0.898918	6.84509	1.37036e-07	2.16086e-06
Saur515_01928	Saur515_contig_11		GlcNAc-PI de-N-acetylase	33356	34021	+	666	Saur515_01928	0.490298	7.81772	2.52408e-05	0.000149677
Saur515_01929	Saur515_contig_11		putative GTP cyclohydrolase	34034	34912	+	879	Saur515_01929	0.251107	8.72542	0.0119358	0.0263512
Saur515_01930	Saur515_contig_11		poly (glycerol-phosphate) alpha-glucosyltransferase	35194	36684	+	1491	Saur515_01930	0.157141	8.07496	0.228365	0.307535
Saur515_01931	Saur515_contig_11		poly (glycerol-phosphate) alpha-glucosyltransferase	36808	38280	-	1473	Saur515_01931	-0.0527918	7.23468	0.585531	0.665192
Saur515_01932	Saur515_contig_11		Ser-Asp rich fibrinogen/bone sialoprotein-binding protein SdrE	38399	41863	-	3465	Saur515_01932	0.580263	5.98318	0.0026454	0.00729714
Saur515_01933	Saur515_contig_11		Ser-Asp rich fibrinogen/bone sialoprotein-binding protein SdrD	42257	46402	-	4146	Saur515_01933	0.615114	8.62951	0.00287217	0.0078086
Saur515_01934	Saur515_contig_11	sdrC	Serine-aspartate repeat-containing protein C	46769	49612	-	2844	Saur515_01934	0.237844	4.35587	0.235266	0.316134
Saur515_01935	Saur515_contig_11	azo1	putative FMN-dependent NADPH-azoreductase	50043	50609	-	567	Saur515_01935	-0.067201	6.81155	0.523001	0.60855
Saur515_01936	Saur515_contig_11		ABC superfamily ATP binding cassette transporter, ABC protein	50630	51499	-	870	Saur515_01936	0.595445	6.91068	7.40713e-06	5.46081e-05
Saur515_01937	Saur515_contig_11		tRNA-specific adenosine deaminase	51646	52116	-	471	Saur515_01937	0.930063	5.4223	1.93468e-06	1.84811e-05
Saur515_01938	Saur515_contig_11		deoxynucleoside kinase	52183	52800	+	618	Saur515_01938	1.36687	4.99133	6.86624e-10	4.01568e-08
Saur515_01939	Saur515_contig_11		deoxynucleoside kinase	52793	53455	+	663	Saur515_01939	0.134941	7.35476	0.227635	0.307057
Saur515_01940	Saur515_contig_11		haloacid dehalogenase-like hydrolase	53571	54254	-	684	Saur515_01940	-0.292696	5.98942	0.106439	0.163215
Saur515_01941	Saur515_contig_11	ilvE	branched-chain amino acid aminotransferase	54504	55580	-	1077	Saur515_01941	0.147198	8.10291	0.122618	0.183553
Saur515_01942	Saur515_contig_11	capD	NAD dependent epimerase/dehydratase family protein	55915	56880	-	966	Saur515_01942	-0.221456	7.90242	0.0507539	0.0883068
Saur515_01943	Saur515_contig_11	araB	ribulokinase	57094	58734	-	1641	Saur515_01943	0.28184	5.70412	0.0613679	0.103974
Saur515_01944	Saur515_contig_11		ThiJ/PfpI family protein	58894	59772	-	879	Saur515_01944	0.259178	11.3507	0.0426599	0.076112
Saur515_01945	Saur515_contig_11	kbl	putative pyridoxal phosphate-dependent acyltransferase	60038	61225	-	1188	Saur515_01945	0.814696	9.87218	1.82984e-09	7.88116e-08
Saur515_01946	Saur515_contig_11		putative N-acyl-L-amino acid amidohydrolase	61396	62571	+	1176	Saur515_01946	0.778875	7.00641	4.32703e-08	9.00241e-07
Saur515_01947	Saur515_contig_11	tuf	translational elongation factor TU	62853	64037	-	1185	Saur515_01947	0.505131	14.2272	0.00013348	0.000592324
Saur515_01948	Saur515_contig_11	fus	translational elongation factor G	64254	66335	-	2082	Saur515_01948	0.260829	12.7058	0.0325395	0.060154
Saur515_01949	Saur515_contig_11	rpsG	30S ribosomal protein S7	66458	66928	-	471	Saur515_01949	0.178158	10.4123	0.090467	0.142552
Saur515_01950	Saur515_contig_11	rpsL	30S ribosomal protein S12	66994	67407	-	414	Saur515_01950	0.185692	10.2554	0.112374	0.170717
Saur515_01951	Saur515_contig_11		putative ribosomal protein L7Ae-like protein	67505	67759	-	255	Saur515_01951	0.627354	8.73147	2.05741e-05	0.000128197
Saur515_01952	Saur515_contig_11	rpoC	DNA-directed RNA polymerase beta' chain protein	67896	71519	-	3624	Saur515_01952	0.0763473	11.3876	0.660782	0.730401
Saur515_01953	Saur515_contig_11	rpoB	DNA-directed RNA polymerase subunit beta	71656	75207	-	3552	Saur515_01953	0.0645294	11.9865	0.611894	0.690349
Saur515_01954	Saur515_contig_11		methyltransferase small domain-containing protein	75422	76030	-	609	Saur515_01954	-0.0130139	6.91944	0.890718	0.916861
Saur515_01956	Saur515_contig_11	rplJ	50S ribosomal protein L10	76616	77116	-	501	Saur515_01956	0.0546586	11.3991	0.712527	0.774455
Saur515_01957	Saur515_contig_11	rplA	50S ribosomal protein L1	77388	78080	-	693	Saur515_01957	-0.0500293	10.7593	0.720224	0.781676
Saur515_01958	Saur515_contig_11	rplK	50S ribosomal protein L11	78288	78710	-	423	Saur515_01958	0.411903	9.70989	0.000534789	0.00191107
Saur515_01959	Saur515_contig_11	nusG	transcription termination/antitermination factor NusG	78891	79439	-	549	Saur515_01959	0.545862	8.60254	1.12939e-05	7.65923e-05
Saur515_01960	Saur515_contig_11	secE	preprotein translocase subunit SecE	79452	79634	-	183	Saur515_01960	0.640652	7.18523	1.14599e-06	1.19213e-05
Saur515_01961	Saur515_contig_11		RNA polymerase factor sigma-70	79948	80517	-	570	Saur515_01961	0.15307	6.7077	0.286346	0.37077
Saur515_01962	Saur515_contig_11	yacP	putative protein YacP	80598	81122	-	525	Saur515_01962	-0.272783	7.0726	0.0451805	0.0800276
Saur515_01963	Saur515_contig_11	yacO	TrmH family RNA methyltransferase	81122	81868	-	747	Saur515_01963	-0.472115	7.27333	0.00070182	0.00239968
Saur515_01964	Saur515_contig_11		ribonuclease III	81876	82280	-	405	Saur515_01964	-0.685547	6.59738	9.5625e-06	6.6693e-05
Saur515_01965	Saur515_contig_11	cysS	cysteinyl-tRNA synthetase	82273	83673	-	1401	Saur515_01965	-0.81923	8.59202	6.1392e-07	7.17701e-06
Saur515_01966	Saur515_contig_11	cysE	serine O-acetyltransferase	83657	84337	-	681	Saur515_01966	-0.893245	7.95526	2.64403e-08	6.36383e-07
Saur515_01967	Saur515_contig_11	gltX	putative glutamyl-tRNA synthetase	84727	86181	-	1455	Saur515_01967	0.409138	9.06314	0.0005021	0.00180741
Saur515_01968	Saur515_contig_11		Integral membrane protein (PIN domain superfamily)	86738	87811	-	1074	Saur515_01968	-0.410348	8.05933	4.09061e-05	0.000221199
Saur515_01969	Saur515_contig_11	radA	putative DNA repair protein	87836	89200	-	1365	Saur515_01969	-0.365979	8.62574	0.000424471	0.00157413
Saur515_01970	Saur515_contig_11		Clp protease ATP binding subunit	89685	92141	-	2457	Saur515_01970	-0.33727	10.5576	0.00237951	0.00668388
Saur515_01971	Saur515_contig_11		D-isomer specific 2-hydroxyacid dehydrogenase family protein	92155	93165	-	1011	Saur515_01971	-0.93738	8.48194	1.21065e-09	6.06562e-08
Saur515_01972	Saur515_contig_11	cstR	modulator of heat shock repressor CtsR	93152	93718	-	567	Saur515_01972	-1.09536	8.06371	1.84349e-11	2.9543e-09
Saur515_01973	Saur515_contig_11	ctsR	class III stress genes transcriptional repressor	93737	94207	-	471	Saur515_01973	-1.04309	7.94472	2.82137e-09	1.09944e-07
Saur515_01974	Saur515_contig_11	nupC	Na+ dependent nucleoside transporter domain-containing protein	94356	95570	+	1215	Saur515_01974	1.15004	9.62666	3.47181e-10	2.50685e-08
Saur515_01975	Saur515_contig_11		pyridoxine biosynthesis amidotransferase	95778	96338	-	561	Saur515_01975	0.379526	8.36567	0.0005088	0.00182885
Saur515_01976	Saur515_contig_11	pdxS	pyridoxal biosynthesis lyase	96342	97229	-	888	Saur515_01976	0.356303	8.89648	0.000258611	0.00102733
Saur515_01977	Saur515_contig_11		putative GntR family transcriptional regulator	97333	98715	+	1383	Saur515_01977	0.318367	4.88409	0.0755314	0.122154
Saur515_01978	Saur515_contig_12	aroC	chorismate synthase	194	1360	+	1167	Saur515_01978	0.295956	6.38735	0.00506803	0.0125423
Saur515_01979	Saur515_contig_12	aroB	putative 3-dehydroquinate synthase	1386	2450	+	1065	Saur515_01979	0.012545	6.25989	0.905794	0.928561
Saur515_01980	Saur515_contig_12	aroA	3-phosphoshikimate 1-carboxyvinyltransferase	2460	3758	+	1299	Saur515_01980	-0.147416	7.29736	0.129661	0.193037
Saur515_01981	Saur515_contig_12		putative PEP-CTERM system TPR-repeat lipoprotein	3765	5009	+	1245	Saur515_01981	-0.218257	8.07218	0.014612	0.0312206
Saur515_01982	Saur515_contig_12		hypothetical protein	5011	5598	+	588	Saur515_01982	-0.320196	5.89285	0.00875199	0.0202699
Saur515_01983	Saur515_contig_12		hypothetical protein	5588	6175	+	588	Saur515_01983	0.0162282	5.79194	0.911867	0.932375
Saur515_01984	Saur515_contig_12		putative neutral zinc metallopeptidase	6229	6927	+	699	Saur515_01984	-0.0447557	11.3916	0.760777	0.814525
Saur515_01985	Saur515_contig_12	mazG_1	nucleoside triphosphate pyrophosphohydrolase	7264	7581	+	318	Saur515_01985	0.429077	6.23674	0.00124205	0.00382109
Saur515_01986	Saur515_contig_12		lipopolysaccharide biosynthesis-related pr-like protein	7822	8964	+	1143	Saur515_01986	-0.116474	7.61903	0.189208	0.265431
Saur515_01987	Saur515_contig_12	papS	polynucleotide adenylyltransferase	8969	10171	+	1203	Saur515_01987	-0.301191	7.57659	0.0100376	0.0226908
Saur515_01988	Saur515_contig_12	birA	bifunctional biotin-(acetyl-CoA carboxylase) ligase / biotin operon repressor	10158	11129	+	972	Saur515_01988	-0.22991	7.56378	0.010857	0.0243416
Saur515_01989	Saur515_contig_12	dinG_2	DNA polymerase III, epsilon subunit/ATP-dependent helicase DinG	11153	13846	+	2694	Saur515_01989	-0.343041	9.34944	0.00115914	0.00361298
Saur515_01990	Saur515_contig_12	asnC	putative asparaginyl-tRNA synthetase	14168	15460	+	1293	Saur515_01990	0.216975	10.3309	0.0141651	0.030398
Saur515_01991	Saur515_contig_12	dnaD	DNA replication protein, DnaD	15788	16474	+	687	Saur515_01991	-0.312826	7.34916	0.0229773	0.0452966
Saur515_01992	Saur515_contig_12	nth	DNA-(apurinic or apyrimidinic site) lyase	16464	17123	+	660	Saur515_01992	-0.460828	7.71223	0.000157843	0.000671584
Saur515_01993	Saur515_contig_12		hypothetical protein	17128	17469	+	342	Saur515_01993	-0.546249	6.89749	0.000328588	0.00126044
Saur515_01994	Saur515_contig_12	pbp2	glycosyl transferase family protein	18035	20218	-	2184	Saur515_01994	0.546352	10.6848	0.00019337	0.000799196
Saur515_01995	Saur515_contig_12	recU	Holliday junction-specific endonuclease	20215	20841	-	627	Saur515_01995	0.733878	8.48838	2.54324e-06	2.28413e-05
Saur515_01996	Saur515_contig_12		hypothetical protein	21381	21731	+	351	Saur515_01996	-0.375709	7.87559	0.00103898	0.003304
Saur515_01997	Saur515_contig_12		hypothetical protein	21724	22287	+	564	Saur515_01997	-0.407986	9.34836	0.000413747	0.00153901
Saur515_01998	Saur515_contig_12	gpsB	cell division protein GpsB	22301	22645	+	345	Saur515_01998	-0.060015	9.28362	0.504792	0.593802
Saur515_01999	Saur515_contig_12		hypothetical protein	22746	22862	+	117	Saur515_01999	0.459704	11.7016	0.00250224	0.00696487
Saur515_02000	Saur515_contig_12		site-specific DNA-methyltransferase (adenine-specific)	23296	24441	+	1146	Saur515_02000	0.442293	7.54308	0.000949561	0.00304331
Saur515_02001	Saur515_contig_12		hypothetical protein	24525	24857	+	333	Saur515_02001	0.207904	5.97144	0.212421	0.291338
Saur515_02002	Saur515_contig_12	piuB	putative iron-regulated membrane protein	25063	26403	-	1341	Saur515_02002	1.07082	6.61469	7.30952e-07	8.42482e-06
Saur515_02003	Saur515_contig_12		putative dynamin family protein	26707	30147	+	3441	Saur515_02003	-0.329947	9.25204	0.00282577	0.00770184
Saur515_02004	Saur515_contig_12		exonuclease	30167	31045	+	879	Saur515_02004	0.115412	7.61193	0.259466	0.342099
Saur515_02005	Saur515_contig_12	ald1	alanine dehydrogenase 2	31520	32638	+	1119	Saur515_02005	-1.11895	10.6977	1.22553e-07	2.05816e-06
Saur515_02006	Saur515_contig_12	ilvA_1	threonine dehydratase	32733	33773	+	1041	Saur515_02006	-1.63546	11.0114	5.07555e-10	3.19499e-08
Saur515_02007	Saur515_contig_12	frlA	fructoselysine transporter	33804	35126	+	1323	Saur515_02007	-1.15983	10.9352	7.91037e-09	2.3119e-07
Saur515_02008	Saur515_contig_12		major facilitator superfamily transporter	35283	36674	+	1392	Saur515_02008	-1.07993	10.326	1.79366e-09	7.86328e-08
Saur515_02009	Saur515_contig_12		extracellular matrix binding protein	37072	68337	+	31266	Saur515_02009	-0.509196	7.52329	0.00126362	0.00387773
Saur515_02010	Saur515_contig_12		cell wall enzyme EbsB-like protein	68396	68797	-	402	Saur515_02010	1.73535	3.84826	1.22254e-05	8.17804e-05
Saur515_02011	Saur515_contig_12		hypothetical protein	69142	69273	+	132	Saur515_02011	-0.44032	4.16239	0.0201193	0.0405525
Saur515_02012	Saur515_contig_12		queuosine precursor transporter	69338	70042	-	705	Saur515_02012	0.634134	4.92453	0.000924168	0.00297357
Saur515_02013	Saur515_contig_12		hypothetical protein	70493	70744	+	252	Saur515_02013	-0.198365	6.3719	0.0854621	0.135882
Saur515_02014	Saur515_contig_12	nifU	Fe-S cluster assembly protein	70783	71907	+	1125	Saur515_02014	-0.316357	7.77733	0.00325282	0.00868952
Saur515_02015	Saur515_contig_12		hypothetical protein	71923	72360	+	438	Saur515_02015	-0.202329	7.11468	0.0459696	0.0810743
Saur515_02016	Saur515_contig_12	thyA	thymidylate synthase	72784	73740	+	957	Saur515_02016	-0.221848	7.13283	0.0841835	0.134027
Saur515_02017	Saur515_contig_12	dfrA	trimethoprim-sensitive dihydrofolate reductase	73940	74419	+	480	Saur515_02017	-0.527261	7.95345	7.68326e-05	0.000378004
Saur515_02018	Saur515_contig_12		fatty acid-binding protein, DegV family	74434	75273	+	840	Saur515_02018	-0.313967	8.14698	0.00432994	0.0110156
Saur515_02019	Saur515_contig_12		peptide methionine sulfoxide reductase II	75359	75892	+	534	Saur515_02019	-0.450145	9.05593	0.000163787	0.000693269
Saur515_02020	Saur515_contig_12	msrB	peptide methionine sulfoxide reductase MsrB	75885	76313	+	429	Saur515_02020	-0.447257	8.46427	0.000132234	0.000589172
Saur515_02021	Saur515_contig_12	crr	phosphotransferase system glucose-specific IIA component	76325	76825	+	501	Saur515_02021	-0.270252	9.24585	0.00683144	0.0163621
Saur515_02022	Saur515_contig_12		hypothetical protein	76825	77046	+	222	Saur515_02022	-0.279742	7.70117	0.0101707	0.0229496
Saur515_02023	Saur515_contig_12		serine protease	77238	78728	+	1491	Saur515_02023	0.455023	7.75944	7.82614e-05	0.000381214
Saur515_02024	Saur515_contig_12		GNAT family acetyltransferase	79128	79637	+	510	Saur515_02024	0.209995	5.72454	0.209315	0.287882
Saur515_02025	Saur515_contig_12	murG	N-acetylglucosaminyl transferase, MurG	79649	80719	+	1071	Saur515_02025	-0.149204	7.68973	0.272292	0.355006
Saur515_02026	Saur515_contig_12		phosphoesterase, PA-phosphatase-like protein	80736	81350	+	615	Saur515_02026	0.195296	6.82486	0.120552	0.181234
Saur515_02027	Saur515_contig_13		hypothetical protein	212	1309	+	1098	Saur515_02027	-0.359827	6.53879	0.00616215	0.0149045
Saur515_02028	Saur515_contig_13		DASS family divalent anion:sodium (Na+) symporter	1514	3076	+	1563	Saur515_02028	0.258529	7.2669	0.0172675	0.0358038
Saur515_02029	Saur515_contig_13	pheA	putative prephenate dehydratase	3266	4060	-	795	Saur515_02029	0.115215	8.0967	0.247032	0.329243
Saur515_02030	Saur515_contig_13		nitric-oxide synthase, oxygenase subunit	4080	5156	-	1077	Saur515_02030	-0.15323	8.87959	0.206333	0.284737
Saur515_02031	Saur515_contig_13	nadC	nicotinate phosphoribosyltransferase	5340	6809	+	1470	Saur515_02031	-0.300822	9.10813	0.00536203	0.0131517
Saur515_02032	Saur515_contig_13	nadE	NH(3)-dependent NAD+ synthetase	6802	7623	+	822	Saur515_02032	-0.499309	8.81797	7.37549e-05	0.000363591
Saur515_02033	Saur515_contig_13		hypothetical protein	7894	8496	+	603	Saur515_02033	-0.230898	8.03413	0.0301811	0.0563802
Saur515_02034	Saur515_contig_13		hypothetical protein	8477	8650	+	174	Saur515_02034	0.0454372	6.13315	0.766895	0.819289
Saur515_02035	Saur515_contig_13	sspA	Staphostatin A	8942	9268	-	327	Saur515_02035	0.87959	3.49369	0.0022838	0.00646682
Saur515_02036	Saur515_contig_13	sspB2	cysteine protease precursor SspB	9299	10465	-	1167	Saur515_02036	0.843716	4.17138	2.13587e-05	0.000132413
Saur515_02037	Saur515_contig_13	purB	adenylosuccinate lyase	11326	12621	+	1296	Saur515_02037	0.221041	9.23958	0.0138678	0.0298383
Saur515_02038	Saur515_contig_13		Trp repressor protein	12730	13032	+	303	Saur515_02038	-0.45198	7.50879	0.000100326	0.000467364
Saur515_02039	Saur515_contig_13	pcrB	putative glycerol-1-phosphate prenyltransferase	13204	13896	+	693	Saur515_02039	0.276255	6.40128	0.0220918	0.0438089
Saur515_02040	Saur515_contig_13	pcrA	ATP-dependent DNA helicase, PcrA	13893	16085	+	2193	Saur515_02040	-0.38029	8.59887	0.000405579	0.00151552
Saur515_02041	Saur515_contig_13	lig	DNA ligase (polydeoxyribonucleotide syntase)	16089	18092	+	2004	Saur515_02041	-0.658687	8.55554	3.88333e-05	0.000213757
Saur515_02042	Saur515_contig_13	camS	pheromone lipoprotein CamS	18105	19304	+	1200	Saur515_02042	-0.301159	9.07932	0.00515682	0.0127447
Saur515_02043	Saur515_contig_13	putP	SSS family solute:sodium (Na+)/proline symporter	19393	20931	-	1539	Saur515_02043	0.528679	7.49401	8.42878e-06	6.0153e-05
Saur515_02044	Saur515_contig_13	gatC	bifunctional aspartyl/glutamyl-tRNA amidotransferase subunit C	21298	21600	+	303	Saur515_02044	0.736426	7.42145	2.1142e-07	3.05315e-06
Saur515_02045	Saur515_contig_13	gatA	Aspartyl/glutamyl-tRNA amidotransferase subunit A	21602	23059	+	1458	Saur515_02045	0.244961	10.0208	0.0167673	0.0350031
Saur515_02046	Saur515_contig_13	gatB	Aspartyl/glutamyl-tRNA amidotransferase subunit B	23072	24499	+	1428	Saur515_02046	0.0687693	10.3283	0.52043	0.606098
Saur515_02047	Saur515_contig_13		putative lipid kinase	25268	26215	+	948	Saur515_02047	-0.0441393	7.82303	0.620943	0.698054
Saur515_02048	Saur515_contig_13		putative RNA methyltransferase	26296	27657	+	1362	Saur515_02048	-0.176849	6.76339	0.118188	0.178226
Saur515_02049	Saur515_contig_13		hypothetical protein	27827	28357	+	531	Saur515_02049	-0.228446	6.1694	0.0673696	0.111752
Saur515_02050	Saur515_contig_13	dinP	DNA-directed DNA polymerase IV	28604	29674	+	1071	Saur515_02050	-1.56794	7.02559	2.14566e-11	3.09858e-09
Saur515_02051	Saur515_contig_13		Exonuclease, RNase T and DNA polymerase III	29742	30296	-	555	Saur515_02051	0.351425	6.95769	0.00701463	0.0167356
Saur515_02052	Saur515_contig_13	ftn	ferritin	30685	31185	-	501	Saur515_02052	0.374485	9.01948	0.0137504	0.0296896
Saur515_02053	Saur515_contig_13	murE2	UDP-N-acetylmuramoylalanyl-D-glutamate--2, 6-diaminopimelate ligase	31477	32790	+	1314	Saur515_02053	0.199519	8.71635	0.0171634	0.0356784
Saur515_02054	Saur515_contig_13		adenosylcobyric acid synthase	32792	33523	+	732	Saur515_02054	-0.211961	8.03919	0.0160347	0.0337609
Saur515_02055	Saur515_contig_13		hypothetical protein	33748	34161	+	414	Saur515_02055	1.14792	3.00767	4.53325e-05	0.00024037
Saur515_02056	Saur515_contig_13		hypothetical protein	34592	35578	-	987	Saur515_02056	0.573895	6.06696	0.00108717	0.00341742
Saur515_02057	Saur515_contig_13		M24 family methionyl aminopeptidase	36165	36923	+	759	Saur515_02057	1.297	8.08412	4.43489e-09	1.55538e-07
Saur515_02058	Saur515_contig_13		hypothetical protein	37140	37526	+	387	Saur515_02058	0.756848	6.02531	7.78912e-07	8.85291e-06
Saur515_02059	Saur515_contig_13		hypothetical protein	37541	38242	+	702	Saur515_02059	0.154527	6.92214	0.136068	0.200362
Saur515_02060	Saur515_contig_13	vraS	integral membrane sensor signal transduction histidine kinase	38239	39282	+	1044	Saur515_02060	-0.125678	8.22604	0.115194	0.173817
Saur515_02061	Saur515_contig_13	vraR	LuxR family two component transcriptional regulator	39272	39901	+	630	Saur515_02061	-0.136041	8.03782	0.154374	0.223197
Saur515_02062	Saur515_contig_13		hypothetical protein	40017	41234	-	1218	Saur515_02062	0.401706	9.87044	0.00160452	0.0047921
Saur515_02063	Saur515_contig_13		hypothetical protein	41512	41787	-	276	Saur515_02063	-0.176339	8.98869	0.132978	0.196781
Saur515_02064	Saur515_contig_13		phosphotyrosine protein phosphatase	41794	42258	-	465	Saur515_02064	-0.175053	9.11394	0.271466	0.354306
Saur515_02065	Saur515_contig_13		hypothetical protein	42399	42605	+	207	Saur515_02065	0.650364	5.39943	0.00276323	0.00758767
Saur515_02066	Saur515_contig_13	ampS	peptidase M29, aminopeptidase II	42617	43864	+	1248	Saur515_02066	-0.152288	9.23744	0.0725318	0.118948
Saur515_02067	Saur515_contig_13		acyl-CoA thioester hydrolase	43954	44484	+	531	Saur515_02067	-0.331941	8.35462	0.000851505	0.00279471
Saur515_02068	Saur515_contig_13		putative Fe-S oxidoreductase	44744	45895	-	1152	Saur515_02068	0.414208	7.12201	0.00120566	0.00373252
Saur515_02069	Saur515_contig_13		hypothetical protein	46119	46280	+	162	Saur515_02069	1.16071	5.36326	2.80406e-08	6.68346e-07
Saur515_02070	Saur515_contig_13	pfpI	intracellular protease	46411	46926	+	516	Saur515_02070	0.200334	8.53377	0.241508	0.323283
Saur515_02071	Saur515_contig_13	sgtB	monofunctional glycosyltransferase	47267	48076	+	810	Saur515_02071	0.0748375	6.94618	0.516409	0.602559
Saur515_02072	Saur515_contig_13	recX	recombination regulator RecX	48337	49155	+	819	Saur515_02072	-0.30512	7.0143	0.0097705	0.0221641
Saur515_02073	Saur515_contig_13	yfhH	putative protein YfhH	49133	49447	+	315	Saur515_02073	0.0233133	6.01176	0.828425	0.869927
Saur515_02074	Saur515_contig_13		ABC-type polysaccharide/polyol phosphate transport system ATPase component-like protein	49462	50979	+	1518	Saur515_02074	0.199974	8.1136	0.026408	0.0504133
Saur515_02075	Saur515_contig_13		teichoic acid ABC superfamily ATP binding cassette transporter, membrane protein	50988	51824	+	837	Saur515_02075	-0.0749574	7.98546	0.343834	0.434214
Saur515_02076	Saur515_contig_13	yfhP	putative protein YfhP	52085	53062	-	978	Saur515_02076	-0.778007	8.47632	1.02946e-06	1.07546e-05
Saur515_02077	Saur515_contig_13	mutY	A/G-specific adenine glycosylase	53214	54251	+	1038	Saur515_02077	-0.00208084	5.46532	0.987769	0.992091
Saur515_02078	Saur515_contig_13		hypothetical protein	54553	55095	+	543	Saur515_02078	-0.0213026	7.40662	0.879627	0.910406
Saur515_02079	Saur515_contig_13	msbA	Lipid A export ATP-binding/permease MsbA	55386	57122	+	1737	Saur515_02079	-0.230583	7.326	0.0206544	0.041292
Saur515_02080	Saur515_contig_13		hypothetical protein	57313	58458	-	1146	Saur515_02080	-0.159729	8.64196	0.073846	0.120375
Saur515_02081	Saur515_contig_13	gsaB	putative glutamate-1-semialdehyde 2,1-aminomutase	58700	59989	-	1290	Saur515_02081	0.310396	7.99753	0.0029539	0.00800423
Saur515_02082	Saur515_contig_13	bcp	alkyl hydroperoxide reductase	60070	60525	+	456	Saur515_02082	-0.381938	7.92278	0.000914216	0.00294541
Saur515_02083	Saur515_contig_13		D-isomer specific 2-hydroxyacid dehydrogenase family protein	60522	61481	+	960	Saur515_02083	-0.394119	8.9715	0.000155267	0.000661771
Saur515_02084	Saur515_contig_13	perR	transcriptional regulator Fur family protein	61578	62024	+	447	Saur515_02084	-0.737335	9.51335	3.02045e-05	0.000172046
Saur515_02085	Saur515_contig_14		putative D-serine/D-alanine/glycine transporter	12	1373	-	1362	Saur515_02085	0.322525	9.78774	0.00311464	0.00839346
Saur515_02086	Saur515_contig_14	citZ	methylcitrate synthase	1721	2842	+	1122	Saur515_02086	-1.02519	8.70046	3.84579e-10	2.69285e-08
Saur515_02087	Saur515_contig_14	citC	isocitrate dehydrogenase	2891	4159	+	1269	Saur515_02087	-0.494673	9.25634	2.77705e-06	2.43184e-05
Saur515_02088	Saur515_contig_14	ompR	response regulator OmpR	4549	5253	+	705	Saur515_02088	-0.180287	7.67105	0.0771951	0.124634
Saur515_02089	Saur515_contig_14	phoR	alkaline phosphatase synthesis sensor protein PhoR	5250	6914	+	1665	Saur515_02089	-0.398378	9.0682	0.000363471	0.00138344
Saur515_02090	Saur515_contig_14		hypothetical protein	7413	8900	+	1488	Saur515_02090	-0.00565165	6.53717	0.966768	0.97551
Saur515_02091	Saur515_contig_14	polA	DNA-directed DNA polymerase I	9194	11824	+	2631	Saur515_02091	-0.450509	9.53585	2.69265e-05	0.000157768
Saur515_02092	Saur515_contig_14	fpg	formamidopyrimidine-DNA glycosidase	11840	12712	+	873	Saur515_02092	-0.431362	7.88741	0.000611106	0.00213713
Saur515_02093	Saur515_contig_14	coaE	putative dephospho-CoA kinase	12728	13351	+	624	Saur515_02093	-0.244568	7.98946	0.00670737	0.0160807
Saur515_02094	Saur515_contig_14	gapB	glyceraldehyde-3-phosphate dehydrogenase (phosphorylating)	13521	14546	+	1026	Saur515_02094	-0.580473	6.42408	0.000134971	0.000597034
Saur515_02095	Saur515_contig_14	nrdR	transcriptional regulator NrdR	14756	15226	+	471	Saur515_02095	-0.502664	7.09685	9.71815e-05	0.000456858
Saur515_02096	Saur515_contig_14	dnaB	chromosome replication initiation and membrane attachment protein	15227	16627	+	1401	Saur515_02096	-0.570843	8.25447	1.67876e-06	1.65113e-05
Saur515_02097	Saur515_contig_14	dnaI	putative primosomal protein	16627	17547	+	921	Saur515_02097	-0.566404	8.07743	3.36855e-06	2.88146e-05
Saur515_02098	Saur515_contig_14	thrS	threonyl-tRNA synthetase 1	17960	19897	+	1938	Saur515_02098	-0.571014	11.2664	1.33545e-05	8.83152e-05
Saur515_02099	Saur515_contig_14	lysP	APC family amino acid-polyamine-organocation transporter	20323	21816	+	1494	Saur515_02099	-0.478217	8.40626	0.000114581	0.00052092
Saur515_02100	Saur515_contig_14	infC	translation initiation factor IF-3	22012	22572	+	561	Saur515_02100	0.394055	10.3942	0.00117449	0.00364983
Saur515_02101	Saur515_contig_14	rpmI	50S ribosomal protein L35	22601	22801	+	201	Saur515_02101	0.350534	9.55042	0.00391284	0.0101116
Saur515_02102	Saur515_contig_14	rplT	50S ribosomal protein L20	22848	23204	+	357	Saur515_02102	0.373599	9.80528	0.00865424	0.0200625
Saur515_02103	Saur515_contig_14		MutT/Nudix hydrolase family protein	23346	23954	+	609	Saur515_02103	0.625438	6.72737	3.74708e-06	3.07662e-05
Saur515_02104	Saur515_contig_14		hypothetical protein	23973	24902	+	930	Saur515_02104	-0.372852	7.79965	0.00104528	0.00331976
Saur515_02105	Saur515_contig_14	tig	trigger factor (prolyl isomerase)	25065	26366	+	1302	Saur515_02105	0.447314	11.7879	1.97741e-05	0.000124795
Saur515_02106	Saur515_contig_14	clpX	ATP-dependent Clp protease ATP-binding subunit ClpX	26517	27779	+	1263	Saur515_02106	0.11405	11.0471	0.212257	0.291275
Saur515_02107	Saur515_contig_14	engB	ribosome biogenesis GTP-binding protein YsxC	27933	28523	+	591	Saur515_02107	-0.0826532	5.91947	0.535151	0.619714
Saur515_02108	Saur515_contig_14	hemA	glutamyl-tRNA reductase	28740	30086	+	1347	Saur515_02108	-0.42451	11.0295	2.28522e-05	0.000138867
Saur515_02109	Saur515_contig_14	hemX	hemA concentration negative effector hemX	30108	30923	+	816	Saur515_02109	-0.448223	7.72645	7.91047e-05	0.000383042
Saur515_02110	Saur515_contig_14	hemC	hydroxymethylbilane synthase	30965	31891	+	927	Saur515_02110	-0.284673	8.40127	0.00534102	0.0131253
Saur515_02111	Saur515_contig_14	hemD	uroporphyrinogen III synthase HEM4	31913	32581	+	669	Saur515_02111	-0.562363	6.964	9.73266e-05	0.000456858
Saur515_02112	Saur515_contig_14	hemB	delta-aminolevulinic acid dehydratase	32584	33558	+	975	Saur515_02112	-0.437904	8.03847	8.03923e-06	5.78777e-05
Saur515_02113	Saur515_contig_14	hemL	glutamate-1-semialdehyde aminotransferase	33606	34892	+	1287	Saur515_02113	-0.218488	9.13959	0.0142279	0.030506
[truncated: 433 more rows]

## Sheet: 15 min
Geneid	Chr	genes	product	Start	End	Strand	Length	transcript_id	logFC	logCPM	PValue	FDR
Saur515_00001	Saur515_contig_1		hypothetical protein	95	487	-	393	Saur515_00001	0.0285049	5.75244	0.880796	0.932451
Saur515_00002	Saur515_contig_1	rbsR	sugar-binding transcriptional regulator, LacI	867	1865	+	999	Saur515_00002	-0.124752	6.1812	0.478062	0.643091
Saur515_00003	Saur515_contig_1	rbsU	DMT superfamily drug/metabolite transporter	2097	2978	+	882	Saur515_00003	0.0816913	6.00016	0.637305	0.770352
Saur515_00004	Saur515_contig_1	rbsD	ribose ABC superfamily ATP binding cassette transporter, membrane protein	2993	3397	+	405	Saur515_00004	0.0003317	5.43386	0.998694	0.999338
Saur515_00005	Saur515_contig_1	rbsK	putative ribokinase	3425	4339	+	915	Saur515_00005	0.514908	6.96511	0.00412287	0.0234298
Saur515_00006	Saur515_contig_1		SAM dependent methyltransferase	4590	5351	+	762	Saur515_00006	0.329542	4.66822	0.0837937	0.193886
Saur515_00007	Saur515_contig_1	bglA	glycoside hydrolase	5785	7221	-	1437	Saur515_00007	-0.139132	4.53059	0.611148	0.748313
Saur515_00008	Saur515_contig_1		PTS system glucose-specific IIA component	7237	8028	-	792	Saur515_00008	0.349278	3.33307	0.236122	0.404407
Saur515_00009	Saur515_contig_1		UbiC transcription regulator-associated domain protein	8177	8881	+	705	Saur515_00009	-0.018685	7.04778	0.91268	0.954383
Saur515_00010	Saur515_contig_1	lrgB_1	antiholin-like protein LrgB	8989	9690	-	702	Saur515_00010	1.51125	8.97121	1.08269e-05	0.000309072
Saur515_00011	Saur515_contig_1	lrgA_1	murein hydrolase regulator	9683	10120	-	438	Saur515_00011	0.0637517	4.59859	0.860386	0.91718
Saur515_00012	Saur515_contig_1	lytR	two component transcriptional regulator, LytR	10239	10979	-	741	Saur515_00012	-0.713993	5.88856	8.40252e-06	0.000264464
Saur515_00013	Saur515_contig_1	lytS	autolysis histidine kinase LytS	10982	12736	-	1755	Saur515_00013	-0.242188	7.77591	0.0159265	0.0611885
Saur515_00014	Saur515_contig_1	scdA	cell division and morphogenesis-related protein	12983	13657	-	675	Saur515_00014	0.284293	9.30359	0.0142991	0.0571732
Saur515_00015	Saur515_contig_1		glycosyl transferase family protein	13797	15521	-	1725	Saur515_00015	-0.0581948	10.3211	0.554878	0.705451
Saur515_00016	Saur515_contig_1		Putative polyribitolphosphotransferase	15554	17242	-	1689	Saur515_00016	-0.0674206	9.62798	0.556885	0.706904
Saur515_00017	Saur515_contig_1		ribitol-5-phosphate dehydrogenase	17264	18289	-	1026	Saur515_00017	-0.0880302	8.86235	0.41748	0.587524
Saur515_00018	Saur515_contig_1	ispD_1	2-C-methyl-D-erythritol 4-phosphate cytidylyltransferase 2, IspD_2	18282	18998	-	717	Saur515_00018	0.0730452	8.26548	0.39253	0.563634
Saur515_00019	Saur515_contig_1	tarF	CDP-glycerol:poly(glycerophosphate) glycerophosphotransferase	19274	20443	-	1170	Saur515_00019	-0.249979	7.45439	0.0446218	0.12491
Saur515_00020	Saur515_contig_1		Putative polyribitolphosphotransferase	20871	22565	-	1695	Saur515_00020	-0.130798	8.9137	0.224686	0.389551
Saur515_00021	Saur515_contig_1		ribitol-5-phosphate dehydrogenase	22587	23612	-	1026	Saur515_00021	-0.0397479	7.79004	0.786145	0.870932
Saur515_00022	Saur515_contig_1	ispD_2	2-C-methyl-D-erythritol 4-phosphate cytidylyltransferase 1, IspD_1	23605	24321	-	717	Saur515_00022	-0.19295	7.7203	0.204935	0.361953
Saur515_00023	Saur515_contig_1		oxidoreductase, zinc-binding dehydrogenase family	24849	25892	-	1044	Saur515_00023	0.0241257	4.19879	0.915858	0.955213
Saur515_00025	Saur515_contig_1		zinc-binding alcohol dehydrogenase	26064	27119	-	1056	Saur515_00025	0.3473	2.49624	0.37971	0.550613
Saur515_00026	Saur515_contig_1		PTS system galactitol-specific IIC component	27137	28396	-	1260	Saur515_00026	0.218133	1.81986	0.743339	0.839034
Saur515_00029	Saur515_contig_1		transcriptional antiterminator	29376	31472	-	2097	Saur515_00029	-0.851583	2.34036	0.165068	0.311965
Saur515_00030	Saur515_contig_1	rihA	inosine/uridine-preferring nucleoside hydrolase	31811	32746	-	936	Saur515_00030	-0.426427	6.30095	0.00464016	0.0253988
Saur515_00031	Saur515_contig_1		PTS system maltose/glucose-specific IICB component	33108	34637	+	1530	Saur515_00031	0.379593	7.95625	0.00929215	0.0414015
Saur515_00032	Saur515_contig_1	ldh	L-lactate dehydrogenase	34957	35910	-	954	Saur515_00032	0.660659	14.6566	8.55814e-06	0.000265952
Saur515_00033	Saur515_contig_1		nitric oxide dioxygenase	36483	37628	+	1146	Saur515_00033	-0.40672	12.7831	0.00347074	0.0204333
Saur515_00034	Saur515_contig_1		hypothetical protein	37654	37827	+	174	Saur515_00034	-0.208713	9.23694	0.126151	0.256905
Saur515_00035	Saur515_contig_1		hypothetical protein	37984	38340	+	357	Saur515_00035	-0.475199	7.02191	0.00436899	0.0242801
Saur515_00036	Saur515_contig_1		ABC superfamily ATP binding cassette transporter, binding protein	38538	40013	+	1476	Saur515_00036	-0.387755	8.71949	0.0127226	0.0525826
Saur515_00037	Saur515_contig_1		hypothetical protein	40327	41556	-	1230	Saur515_00037	-0.197106	6.22733	0.172164	0.32122
Saur515_00041	Saur515_contig_1	fadB	3-hydroxyacyl-CoA dehydrogenase	46527	48788	+	2262	Saur515_00041	-0.239448	1.91685	0.740855	0.837384
Saur515_00042	Saur515_contig_1	fadA	putative acyl-CoA acetyltransferase FadA	48818	50002	+	1185	Saur515_00042	-0.159982	2.05817	0.763918	0.855261
Saur515_00043	Saur515_contig_1	coa	staphylocoagulase	50605	52515	-	1911	Saur515_00043	-0.00488673	5.88672	0.981974	0.991668
Saur515_00044	Saur515_contig_1		Staphylococcal complement inhibitor SCIN	52705	53049	+	345	Saur515_00044	0.622892	4.1301	0.047445	0.131107
Saur515_00045	Saur515_contig_1	glpQ1	Membrane domain of membrane-anchored glycerophosphoryl diester phosphodiesterase	53213	54976	-	1764	Saur515_00045	-0.273769	7.05192	0.0287033	0.0933557
Saur515_00046	Saur515_contig_1	pflA	pyruvate formate-lyase activating enzyme	55312	56067	-	756	Saur515_00046	0.138192	12.7434	0.236225	0.404407
Saur515_00047	Saur515_contig_1	pflB	formate C-acetyltransferase	56090	58339	-	2250	Saur515_00047	0.10134	14.6152	0.406212	0.577112
Saur515_00048	Saur515_contig_1		iron (Fe3+) ABC superfamily ATP binding cassette transporter, membrane/binding protein	58927	59895	+	969	Saur515_00048	-0.604272	5.73614	0.00327257	0.0193594
Saur515_00049	Saur515_contig_1		Two-component sensor histidine kinase	59892	61448	+	1557	Saur515_00049	-0.344686	6.08247	0.0573026	0.148866
Saur515_00050	Saur515_contig_1		DNA-binding response regulator AraC family protein	61441	62199	+	759	Saur515_00050	-0.150337	6.0128	0.378554	0.549261
Saur515_00051	Saur515_contig_1	uhpT	putative sugar phosphate transport protein	62558	63937	-	1380	Saur515_00051	1.05442	6.22177	0.0154557	0.0600377
Saur515_00052	Saur515_contig_1		isoprenylcysteine carboxyl methyltransferase	64170	64664	+	495	Saur515_00052	-0.347353	6.24439	0.0389761	0.11415
Saur515_00053	Saur515_contig_1	iolE	sugar phosphate isomerase/epimerase	65025	65993	-	969	Saur515_00053	-0.0603572	6.37101	0.651001	0.777717
Saur515_00054	Saur515_contig_1	mviM	NADH-dependent dehydrogenase	66048	67088	-	1041	Saur515_00054	0.284305	5.44721	0.190083	0.344904
Saur515_00055	Saur515_contig_1		oxidoreductase	67113	68189	-	1077	Saur515_00055	0.13758	5.59673	0.457222	0.623466
Saur515_00056	Saur515_contig_1		maltose/maltodextrin ABC superfamily ATP binding cassette transporter, membrane protein	68263	69102	-	840	Saur515_00056	0.311744	4.66628	0.159801	0.305064
Saur515_00057	Saur515_contig_1		maltose/maltodextrin ABC superfamily ATP binding cassette transporter, membrane protein	69104	70372	-	1269	Saur515_00057	-0.345698	5.05115	0.061161	0.155919
Saur515_00058	Saur515_contig_1		maltose/maltodextrin ABC superfamily ATP binding cassette transporter, binding protein	70375	71646	-	1272	Saur515_00058	-0.62125	4.5508	0.00500248	0.0264109
Saur515_00059	Saur515_contig_1	msmX	maltose/maltodextrin ABC superfamily ATP binding cassette transporter, ABC protein	71659	72756	-	1098	Saur515_00059	-0.332263	4.28795	0.167846	0.315998
Saur515_00060	Saur515_contig_1		M23/M37 peptidase domain-containing protein	73139	73717	-	579	Saur515_00060	-0.0297659	2.76612	0.945487	0.969859
Saur515_00061	Saur515_contig_1	azoR	FMN-dependent NADH-azoreductase, AzoR	73926	74552	+	627	Saur515_00061	0.579228	6.09556	0.00124788	0.00981767
Saur515_00062	Saur515_contig_1		putative staphylococcal lipoprotein	74742	75515	+	774	Saur515_00062	-0.183324	4.16881	0.487535	0.651557
Saur515_00063	Saur515_contig_1	ggt	gamma-glutamyltranspeptidase	75813	77819	-	2007	Saur515_00063	0.145563	4.92614	0.444783	0.613106
Saur515_00064	Saur515_contig_1	rlp	ABC-type dipeptide transport system periplasmic component-like protein	77857	79632	-	1776	Saur515_00064	0.0419181	3.68732	0.910431	0.953138
Saur515_00065	Saur515_contig_1		oligopeptide ABC superfamily ATP binding cassette transporter, membrane protein	79649	80812	-	1164	Saur515_00065	-1.00285	2.59223	0.0301216	0.0964127
Saur515_00066	Saur515_contig_1		putative transport system permease	80818	82251	-	1434	Saur515_00066	-0.0852281	2.68455	0.821543	0.896395
Saur515_00067	Saur515_contig_1		ABC transporter ATP-binding protein	82253	83845	+	1593	Saur515_00067	-0.538293	5.5421	0.00312997	0.0187417
Saur515_00068	Saur515_contig_1		RES domain-containing protein	84110	85222	-	1113	Saur515_00068	0.311643	6.7672	0.0600048	0.15377
Saur515_00069	Saur515_contig_1		hypothetical protein	85209	86132	-	924	Saur515_00069	0.0189732	7.25897	0.870291	0.92412
Saur515_00070	Saur515_contig_1		hypothetical protein	86134	86976	-	843	Saur515_00070	-0.240228	7.61265	0.0151138	0.059118
Saur515_00071	Saur515_contig_1	hsdR	type-I restriction-modification system restriction endonuclease subunit	87181	89970	-	2790	Saur515_00071	-0.13587	9.20224	0.089434	0.202921
Saur515_00072	Saur515_contig_1		hypothetical protein	90183	90464	+	282	Saur515_00072	0.389647	3.23469	0.255848	0.42845
Saur515_00073	Saur515_contig_1		phosphosugar-binding transcriptional regulator, RpiR family	90658	91536	-	879	Saur515_00073	0.260011	6.63169	0.103142	0.223482
Saur515_00074	Saur515_contig_1	murP	N-acetylmuramic acid phosphotransfer permease	91536	92990	-	1455	Saur515_00074	-0.0913525	6.49529	0.569073	0.719556
Saur515_00075	Saur515_contig_1	murQ	N-acetylmuramic acid 6-phosphate etherase	93002	93898	-	897	Saur515_00075	-1.06506	3.85946	0.00181623	0.0126671
Saur515_00076	Saur515_contig_1		hypothetical protein	93898	94953	-	1056	Saur515_00076	-0.604767	4.869	0.0121325	0.0506919
Saur515_00077	Saur515_contig_1		PTS system, glucose-specific IICBA component	95539	97584	+	2046	Saur515_00077	-0.10602	9.86675	0.336684	0.511485
Saur515_00078	Saur515_contig_1	ipdC	thiamine pyrophosphate TPP binding domain-containing protein	97858	99498	+	1641	Saur515_00078	-0.107109	7.19466	0.383453	0.555384
Saur515_00079	Saur515_contig_1		isochorismatase family protein	99565	100122	+	558	Saur515_00079	0.0546443	5.40682	0.737256	0.836104
Saur515_00080	Saur515_contig_1	brnQ1	putative branched-chain amino acid transport system carrier protein	100398	101753	+	1356	Saur515_00080	-0.24151	7.54491	0.043688	0.123145
Saur515_00081	Saur515_contig_1	rocD1	putative ornithine aminotransferase precursor	102006	103190	+	1185	Saur515_00081	-0.0618534	2.03568	0.926548	0.959374
Saur515_00082	Saur515_contig_1	argC	putative N-acetyl-gamma-glutamyl-phosphate reductase	103226	104260	+	1035	Saur515_00082	0.165183	2.09779	0.724815	0.83064
Saur515_00083	Saur515_contig_1	argJ	bifunctional ornithine acetyltransferase/N-acetylglutamate synthase	104272	105513	+	1242	Saur515_00083	-0.269876	2.95542	0.533814	0.689381
Saur515_00084	Saur515_contig_1	argB	acetylglutamate kinase	105529	106293	+	765	Saur515_00084	0.317167	2.96488	0.384034	0.555898
Saur515_00085	Saur515_contig_1	yagU	Inner membrane protein YagU	106548	107042	+	495	Saur515_00085	0.138914	9.7964	0.271023	0.442862
Saur515_00086	Saur515_contig_1		4'-phosphopantetheinyl transferase-like protein	107370	108014	-	645	Saur515_00086	0.0213372	5.60878	0.872855	0.925241
Saur515_00087	Saur515_contig_1	ausA_1	aureusimine non-ribosomal peptide synthetase	108027	108479	-	453	Saur515_00087	0.375577	5.25481	0.0549022	0.144001
Saur515_00088	Saur515_contig_1	ausA_2	aureusimine non-ribosomal peptide synthetase	108486	115202	-	6717	Saur515_00088	0.126908	8.57547	0.182914	0.335114
Saur515_00089	Saur515_contig_1		putative transporter protein	115649	116899	-	1251	Saur515_00089	-0.1764	5.38307	0.364827	0.537461
Saur515_00090	Saur515_contig_1		formate dehydrogenase	117285	118310	-	1026	Saur515_00090	0.162051	2.47755	0.768242	0.858068
Saur515_00091	Saur515_contig_1		hypothetical protein	118483	118842	-	360	Saur515_00091	-0.0419676	6.74893	0.760337	0.85351
Saur515_00092	Saur515_contig_1		short chain acyl-CoA dehydrogenase	119059	120093	-	1035	Saur515_00092	0.305292	7.51929	0.0559528	0.146288
Saur515_00093	Saur515_contig_1		binding-protein-dependent transport system inner membrane protein	120103	120864	-	762	Saur515_00093	-0.0554933	6.18499	0.767215	0.857311
Saur515_00094	Saur515_contig_1	tauA	ABC-type nitrate/sulfonate/bicarbonate transporter, TauA	120861	121835	-	975	Saur515_00094	-0.259797	6.37882	0.136888	0.271453
Saur515_00095	Saur515_contig_1	tauB	ABC-type nitrate/sulfonate/bicarbonate transporter, TauB	121849	122589	-	741	Saur515_00095	-0.280077	6.24131	0.134137	0.267443
Saur515_00096	Saur515_contig_1		hypothetical protein	122931	123443	-	513	Saur515_00096	-0.672966	7.26556	0.00141014	0.010652
Saur515_00097	Saur515_contig_1		hypothetical protein	123622	123825	+	204	Saur515_00097	0.623083	3.02471	0.0602256	0.154095
Saur515_00098	Saur515_contig_1		cation efflux family protein	123887	124846	-	960	Saur515_00098	-0.0558383	6.12224	0.662123	0.785652
Saur515_00099	Saur515_contig_1		putative aldehyde dehydrogenase	125492	126979	-	1488	Saur515_00099	-0.839818	8.0886	7.33224e-06	0.00024913
Saur515_00100	Saur515_contig_1	ybaN	Inner membrane protein YbaN	127406	127789	+	384	Saur515_00100	0.572191	3.4278	0.126258	0.256905
Saur515_00101	Saur515_contig_1	isdI	heme-degrading monooxygenase IsdI	127796	128122	+	327	Saur515_00101	0.482614	3.51269	0.186415	0.339754
Saur515_00102	Saur515_contig_1	cap5P	capsular polysaccharide biosynthesis protein Cap5P	128187	129332	-	1146	Saur515_00102	0.00747661	5.22937	0.990153	0.99624
Saur515_00103	Saur515_contig_1	cap5O	capsular polysaccharide biosynthesis protein Cap5O	129409	130671	-	1263	Saur515_00103	-0.274474	4.31755	0.354509	0.527786
Saur515_00104	Saur515_contig_1	cap5N	capsular polysaccharide biosynthesis protein Cap5N	130725	131612	-	888	Saur515_00104	0.242596	3.69509	0.405065	0.57615
Saur515_00105	Saur515_contig_1	cap5M	capsular polysaccharide biosynthesis galactosyltransferase Cap5M	131612	132169	-	558	Saur515_00105	0.127089	3.18717	0.731335	0.834144
Saur515_00106	Saur515_contig_1	cap5L	capsular polysaccharide synthesis enzyme Cap5L	132180	133385	-	1206	Saur515_00106	-0.670724	3.68957	0.0313158	0.0992003
Saur515_00107	Saur515_contig_1		hypothetical protein	133386	134591	-	1206	Saur515_00107	-0.649623	2.91666	0.109722	0.233421
Saur515_00108	Saur515_contig_1		hypothetical protein	134584	135750	-	1167	Saur515_00108	0.528676	2.99375	0.171521	0.320948
Saur515_00109	Saur515_contig_1		hypothetical protein	135764	136873	-	1110	Saur515_00109	-0.669251	2.75493	0.147641	0.288352
Saur515_00111	Saur515_contig_1	cap5G	capsular polysaccharide biosynthesis protein Cap5G	137507	138631	-	1125	Saur515_00111	0.274081	2.25408	0.633549	0.767322
Saur515_00112	Saur515_contig_1	cap5F	capsular polysaccharide biosynthesis protein Cap5F	138635	139744	-	1110	Saur515_00112	-1.13123	1.99819	0.0728393	0.175314
Saur515_00113	Saur515_contig_1	cap5E	capsular polysaccharide biosynthesis protein Cap5E	139757	140785	-	1029	Saur515_00113	0.620828	1.86347	0.320718	0.497387
Saur515_00119	Saur515_contig_1	adhE	bifunctional acetaldehyde-CoA/alcohol dehydrogenase	145100	147709	-	2610	Saur515_00119	-0.740352	10.6633	0.0006419	0.00622871
Saur515_00120	Saur515_contig_1		IS200-family transposase	148159	148380	-	222	Saur515_00120	-0.706489	5.3069	0.00458033	0.0251559
Saur515_00124	Saur515_contig_1	ushA	5'-nucleotidase	150825	152360	-	1536	Saur515_00124	0.131504	5.76992	0.421138	0.590458
Saur515_00125	Saur515_contig_1		putative ABC-type transporter	152411	153955	-	1545	Saur515_00125	-0.30814	2.30701	0.569628	0.719661
Saur515_00126	Saur515_contig_1	phnD	phosphate/phosphonate ABC transporter periplasmic protein	154184	155140	+	957	Saur515_00126	-0.23317	2.878	0.614732	0.750082
Saur515_00129	Saur515_contig_1		ABC superfamily ATP binding cassette transporter, membrane protein	156926	157741	+	816	Saur515_00129	0.461643	2.19818	0.315855	0.490775
Saur515_00130	Saur515_contig_1	drm	putative phosphopentomutase	157872	159050	-	1179	Saur515_00130	0.0298749	10.3339	0.822647	0.896802
Saur515_00131	Saur515_contig_1	dra	deoxyribose-phosphate aldolase 1	159078	159740	-	663	Saur515_00131	-0.109859	9.10493	0.306918	0.482349
Saur515_00132	Saur515_contig_1		putative tetracycline resistance protein	159821	161179	-	1359	Saur515_00132	0.512096	7.28245	0.000280599	0.00328034
Saur515_00133	Saur515_contig_1	pnp	putative purine nucleoside phosphorylase	161180	161887	-	708	Saur515_00133	1.05995	6.56296	6.59165e-06	0.000237978
Saur515_00134	Saur515_contig_1		GntR family transcriptional regulator	162138	162878	+	741	Saur515_00134	-0.285291	6.14605	0.0670237	0.166205
Saur515_00135	Saur515_contig_1	sasD	cell wall surface anchor family protein	163070	163795	-	726	Saur515_00135	0.722719	8.98511	0.000178183	0.00236453
Saur515_00136	Saur515_contig_1	sodM	Superoxide dismutase (Mn/Fe family)	164153	164752	-	600	Saur515_00136	-0.40653	7.14688	0.0275256	0.0904623
Saur515_00137	Saur515_contig_1		MOP superfamily multidrug/oligosaccharidyl-lipid/polysaccharide flippase transporter	165020	166450	-	1431	Saur515_00137	0.196119	5.77524	0.235676	0.404322
Saur515_00138	Saur515_contig_1		hypothetical protein	166440	167678	-	1239	Saur515_00138	0.0622205	3.16891	0.858135	0.91718
Saur515_00139	Saur515_contig_1		glycoside hydrolase family protein	167659	168825	-	1167	Saur515_00139	-0.52789	2.54087	0.340326	0.515106
Saur515_00141	Saur515_contig_1		NAD-dependent epimerase/dehydratase family protein	169690	170661	-	972	Saur515_00141	-0.315179	2.38703	0.57508	0.723255
Saur515_00142	Saur515_contig_1	butA	putative short chain dehydrogenase	171006	171782	-	777	Saur515_00142	0.254707	9.15276	0.0818985	0.191123
Saur515_00143	Saur515_contig_1		hypothetical protein	171994	172620	-	627	Saur515_00143	-0.107339	4.22801	0.670762	0.790932
Saur515_00144	Saur515_contig_1		hypothetical protein	172670	173077	-	408	Saur515_00144	-0.436146	2.62444	0.343584	0.517802
Saur515_00145	Saur515_contig_1	sbnl	siderophore staphylobactin biosynthesis protein SbnI	173273	174037	-	765	Saur515_00145	0.659216	3.45131	0.0287482	0.0933557
Saur515_00146	Saur515_contig_1	sbnH	pyridoxal-dependent decarboxylase	174041	175243	-	1203	Saur515_00146	0.842047	2.98185	0.00980272	0.0432059
Saur515_00147	Saur515_contig_1		aldolase	175243	176022	-	780	Saur515_00147	-0.594527	2.30545	0.260725	0.433953
Saur515_00148	Saur515_contig_1		siderophore synthetase	175994	177772	-	1779	Saur515_00148	0.219952	3.01539	0.531823	0.688322
Saur515_00149	Saur515_contig_1	sbnE	siderophore biosynthesis protein, IucA/IucC family	177753	179489	-	1737	Saur515_00149	0.445217	2.59288	0.313174	0.487844
Saur515_00154	Saur515_contig_1	sirA	iron (Fe3+) ABC superfamily ATP binding cassette transporter, binding protein	184721	185713	+	993	Saur515_00154	-0.151453	4.82289	0.531493	0.688322
Saur515_00155	Saur515_contig_1	sirB	iron-enterobactin transporter membrane protein	185729	186724	+	996	Saur515_00155	0.320583	3.00513	0.41108	0.581003
Saur515_00156	Saur515_contig_1	fepD	Fe3+-siderophore ABC transporter permease	186721	187719	+	999	Saur515_00156	1.36624	6.14795	2.51334e-09	6.17026e-07
Saur515_00157	Saur515_contig_1	sarH2	staphylococcal accessory regulator A, SarH2	188088	188840	+	753	Saur515_00157	-0.54978	8.94965	3.00198e-05	0.000629904
Saur515_00158	Saur515_contig_1		immunoglobulin G binding protein A	189261	190787	+	1527	Saur515_00158	-0.392252	7.22809	0.0138841	0.0556954
Saur515_00159	Saur515_contig_1		L-lactate permease	191116	192708	-	1593	Saur515_00159	0.241183	8.90413	0.035324	0.10746
Saur515_00160	Saur515_contig_1		hypothetical protein	192970	193443	-	474	Saur515_00160	0.377369	5.99588	0.0846954	0.195237
Saur515_00161	Saur515_contig_1		putative GntR family transcriptional regulator	193633	195030	-	1398	Saur515_00161	-0.496548	3.69203	0.119682	0.248578
Saur515_00163	Saur515_contig_1		myosin-cross-reactive antigen	196189	197964	+	1776	Saur515_00163	0.201874	9.95653	0.352793	0.52587
Saur515_00164	Saur515_contig_1	nptA	Na+/phosphate symporter	198284	199951	+	1668	Saur515_00164	0.157606	8.41644	0.208188	0.366643
Saur515_00165	Saur515_contig_1		major facilitator superfamily transporter	200444	201832	-	1389	Saur515_00165	0.179787	6.01996	0.370331	0.542459
Saur515_00166	Saur515_contig_1		peptidase, M20/M25/M40 family	201834	203012	-	1179	Saur515_00166	0.238327	5.8165	0.166978	0.315089
Saur515_00167	Saur515_contig_1		bifunctional AraC family transcriptional regulator/xylan 1,4-beta-xylosidase	203163	205400	-	2238	Saur515_00167	-0.175475	7.63463	0.0725641	0.174823
Saur515_00168	Saur515_contig_1		staphylococcal tandem lipoprotein	205494	206261	-	768	Saur515_00168	0.161004	3.63759	0.671148	0.791007
Saur515_00169	Saur515_contig_1		staphylococcal tandem lipoprotein	206328	207098	-	771	Saur515_00169	0.501648	3.37416	0.176059	0.326208
Saur515_00170	Saur515_contig_1		staphylococcal tandem lipoprotein	207162	207965	-	804	Saur515_00170	-0.605898	3.38994	0.125324	0.255883
Saur515_00171	Saur515_contig_1		staphylococcal tandem lipoprotein	207984	208754	-	771	Saur515_00171	-0.150781	3.25281	0.678489	0.7966
Saur515_00172	Saur515_contig_1	plc	phosphatidylinositol-specific phospholipase C	208975	209961	-	987	Saur515_00172	-0.0283694	4.42456	0.924662	0.95834
Saur515_00173	Saur515_contig_1		hypothetical protein	210166	210648	-	483	Saur515_00173	0.293448	5.58214	0.0898525	0.203494
Saur515_00174	Saur515_contig_1		hypothetical protein	210705	213857	-	3153	Saur515_00174	-0.0426895	7.43765	0.729087	0.834067
Saur515_00175	Saur515_contig_1		hypothetical protein	214124	214726	-	603	Saur515_00175	-0.107058	5.04089	0.559423	0.709392
Saur515_00176	Saur515_contig_1		LysR family transcriptional regulator	215160	215894	-	735	Saur515_00176	-0.178959	4.23436	0.438576	0.607545
Saur515_00177	Saur515_contig_1		hypothetical protein	215994	216527	+	534	Saur515_00177	-0.518779	2.74402	0.267851	0.44046
Saur515_00178	Saur515_contig_1		LysR family transcriptional regulator	216882	217742	-	861	Saur515_00178	0.0100434	6.02874	0.952517	0.973535
Saur515_00180	Saur515_contig_1		H+ antiporter protein	218398	219618	+	1221	Saur515_00180	-0.222687	4.34975	0.364271	0.537108
Saur515_00181	Saur515_contig_1		hypothetical protein	219690	219986	-	297	Saur515_00181	0.0914814	5.1335	0.665022	0.787472
Saur515_00182	Saur515_contig_1	dus_1	tRNA dihydrouridine synthase	220547	221533	+	987	Saur515_00182	0.116528	7.42805	0.363777	0.536702
Saur515_00183	Saur515_contig_1		hypothetical protein	222200	223393	-	1194	Saur515_00183	-0.0422686	6.37306	0.816008	0.892339
Saur515_00184	Saur515_contig_1	gloB	Hydroxyacylglutathione hydrolase	223412	224746	-	1335	Saur515_00184	0.302056	3.43408	0.329152	0.503156
Saur515_00185	Saur515_contig_1		rhodanese-like domain-containing protein	224777	225844	-	1068	Saur515_00185	0.208279	2.99554	0.650898	0.777717
Saur515_00186	Saur515_contig_1		hypothetical protein	225981	226241	+	261	Saur515_00186	0.659409	2.32969	0.165908	0.313311
Saur515_00187	Saur515_contig_1		hypothetical protein	226241	226996	+	756	Saur515_00187	0.438523	4.34145	0.036508	0.109545
Saur515_00188	Saur515_contig_1		hypothetical protein	227137	227421	+	285	Saur515_00188	-0.0329387	3.34545	0.928196	0.96027
Saur515_00189	Saur515_contig_1		hypothetical protein	227572	227892	+	321	Saur515_00189	0.306268	5.31461	0.0855303	0.196292
Saur515_00190	Saur515_contig_1		hypothetical protein	227906	228208	+	303	Saur515_00190	0.401535	4.87	0.0253451	0.0850032
Saur515_00191	Saur515_contig_1		replication initiation factor family protein	228383	229474	+	1092	Saur515_00191	0.345546	4.86113	0.0699958	0.171242
Saur515_00192	Saur515_contig_1		hypothetical protein	229535	230590	+	1056	Saur515_00192	-0.0620342	4.33721	0.778877	0.866429
Saur515_00193	Saur515_contig_1		hypothetical protein	230595	230855	+	261	Saur515_00193	0.968491	3.28338	0.00514629	0.0268812
Saur515_00194	Saur515_contig_1		hypothetical protein	230867	231250	+	384	Saur515_00194	0.380652	3.41699	0.176657	0.327069
Saur515_00195	Saur515_contig_1		hypothetical protein	231285	233780	+	2496	Saur515_00195	0.734795	5.37407	0.000165264	0.00224818
Saur515_00196	Saur515_contig_1		FtsK/SpoIIIE family cell division protein	233834	235192	+	1359	Saur515_00196	0.261958	3.81117	0.307485	0.482349
Saur515_00197	Saur515_contig_1		membrane protein	235197	237044	+	1848	Saur515_00197	0.341023	5.69455	0.032395	0.101441
Saur515_00198	Saur515_contig_1		putative traG membrane protein	237034	238080	+	1047	Saur515_00198	0.550916	4.08205	0.0624495	0.158382
Saur515_00199	Saur515_contig_1		hypothetical protein	238087	238677	+	591	Saur515_00199	0.200512	4.11574	0.536027	0.691396
Saur515_00200	Saur515_contig_1		hypothetical protein	238733	239074	+	342	Saur515_00200	-0.211027	7.81994	0.133893	0.267242
Saur515_00201	Saur515_contig_1		IS30 family transposase ISSau5	239183	239686	+	504	Saur515_00201	0.156393	8.27945	0.121668	0.250583
Saur515_00202	Saur515_contig_1		IS30 family transposase ISSau5	239850	240203	+	354	Saur515_00202	0.287231	7.78421	0.00504694	0.0265315
Saur515_00203	Saur515_contig_1	dus_2	tRNA dihydrouridine synthase	240553	241005	+	453	Saur515_00203	0.138066	4.91436	0.447271	0.615844
Saur515_00204	Saur515_contig_1		hypothetical protein	241099	241821	-	723	Saur515_00204	-0.481776	6.85494	0.000320883	0.00366404
Saur515_00205	Saur515_contig_1		hypothetical protein	241977	242846	-	870	Saur515_00205	-0.512657	6.23408	0.000525318	0.00537356
Saur515_00206	Saur515_contig_1		hypothetical protein	243472	244272	-	801	Saur515_00206	-0.263509	6.51541	0.0385394	0.113583
Saur515_00207	Saur515_contig_1		hypothetical protein	244302	245456	-	1155	Saur515_00207	-0.149077	7.04851	0.190573	0.345283
Saur515_00208	Saur515_contig_1		hypothetical protein	245911	246957	+	1047	Saur515_00208	-0.407705	8.11345	0.000647871	0.00626191
Saur515_00210	Saur515_contig_1		hypothetical protein	247446	249239	+	1794	Saur515_00210	0.556782	4.50914	0.0389299	0.11415
Saur515_00211	Saur515_contig_1	ccrA	cassette chromosome recombinase A1	249473	250822	+	1350	Saur515_00211	0.343359	5.35221	0.0705004	0.172217
Saur515_00212	Saur515_contig_1	ccrB	cassette chromosome recombinase B	250844	252472	+	1629	Saur515_00212	0.0170379	6.07942	0.920605	0.957663
Saur515_00218	Saur515_contig_1		type I site-specific deoxyribonuclease restriction subunit	255912	256172	-	261	Saur515_00218	-0.108197	5.81286	0.507062	0.667473
Saur515_00219	Saur515_contig_1	mecR1	methicillin-resistance regulatory protein MecR1	256144	257130	-	987	Saur515_00219	-0.0348769	8.4937	0.733769	0.834144
Saur515_00220	Saur515_contig_1	mecA	penicillin-binding protein 2 prime	257230	259236	+	2007	Saur515_00220	-0.32098	9.69512	0.00525841	0.0272926
Saur515_00221	Saur515_contig_1	maoC	MaoC domain-containing protein dehydratase	259282	259710	-	429	Saur515_00221	-0.268367	6.02899	0.129799	0.261408
Saur515_00222	Saur515_contig_1	ugpQ_1	glycerophosphoryl diester phosphodiesterase, UgpQ_1	259807	260550	-	744	Saur515_00222	-0.178385	7.095	0.144109	0.282444
Saur515_00223	Saur515_contig_1		hypothetical protein	261427	261594	-	168	Saur515_00223	-0.235449	3.32098	0.546506	0.69661
Saur515_00224	Saur515_contig_1		transposase for IS431mec	261852	262526	+	675	Saur515_00224	-0.144649	4.53504	0.510439	0.669048
Saur515_00225	Saur515_contig_1		hypothetical protein	262558	262797	-	240	Saur515_00225	0.223634	4.52662	0.434613	0.603493
Saur515_00226	Saur515_contig_1		hypothetical protein	263212	264468	-	1257	Saur515_00226	-0.13656	8.45763	0.194523	0.350113
Saur515_00227	Saur515_contig_1		rRNA large subunit methyltransferase	264790	265269	-	480	Saur515_00227	0.136727	6.587	0.304639	0.480286
Saur515_00228	Saur515_contig_1	sasH	putative LPXTG surface 5'-nucleotidase	265637	267955	-	2319	Saur515_00228	-0.360331	7.45865	0.00268452	0.0169421
Saur515_00229	Saur515_contig_1	yycJ	metallo-beta-lactamase hydrolase	268183	268983	-	801	Saur515_00229	-0.276653	6.97141	0.142279	0.279661
Saur515_00230	Saur515_contig_1	yycI	regulatory protein YycI	269373	270161	-	789	Saur515_00230	0.200421	8.00476	0.0787753	0.186493
Saur515_00231	Saur515_contig_1	yycH	two-component regulator YycH	270162	271496	-	1335	Saur515_00231	-0.00880923	8.8165	0.92433	0.95834
Saur515_00232	Saur515_contig_1	walK	multi-sensor signal transduction histidine kinase, WalK	271489	273315	-	1827	Saur515_00232	-0.0740714	9.29532	0.438769	0.607545
Saur515_00233	Saur515_contig_1	walR	transcriptional regulator WalR	273328	274029	-	702	Saur515_00233	0.040904	8.33321	0.668097	0.788927
Saur515_00236	Saur515_contig_1	purA	putative adenylosuccinate synthetase	275233	276516	-	1284	Saur515_00236	-0.642467	8.79639	7.81089e-05	0.00131341
Saur515_00237	Saur515_contig_1	dnaC	replicative DNA helicase DnaB	276794	278194	-	1401	Saur515_00237	-0.0673888	8.75215	0.518996	0.675576
Saur515_00238	Saur515_contig_1	rplI	50S ribosomal protein L9	278226	278672	-	447	Saur515_00238	-0.0646105	8.71398	0.462346	0.627798
Saur515_00239	Saur515_contig_1		putative bifunctional signaling protein/50S ribosomal protein L9	278669	280636	-	1968	Saur515_00239	-0.00785611	10.1808	0.922205	0.957959
Saur515_00240	Saur515_contig_1		hypothetical protein	280651	281574	-	924	Saur515_00240	0.155075	8.29977	0.115876	0.243624
Saur515_00241	Saur515_contig_1	metX	homoserine O-acetyltransferase	281880	282848	-	969	Saur515_00241	0.921853	4.17958	0.000732719	0.00691856
Saur515_00242	Saur515_contig_1	azlD	Branched-chain amino acid transport protein, AzlD	283211	283540	-	330	Saur515_00242	0.425499	2.96326	0.274208	0.446407
Saur515_00243	Saur515_contig_1	azlC	branched-chain amino acid permease	283537	284232	-	696	Saur515_00243	0.224938	3.77179	0.457397	0.623466
Saur515_00244	Saur515_contig_1	serS	seryl-tRNA synthetase	284882	286168	-	1287	Saur515_00244	0.178652	10.6707	0.0876237	0.199922
Saur515_00245	Saur515_contig_1	hutH	histidine ammonia-lyase	286547	288061	-	1515	Saur515_00245	0.0742912	5.0637	0.703754	0.816501
Saur515_00246	Saur515_contig_1		carbohydrate kinase	288387	289199	+	813	Saur515_00246	-0.185356	6.91287	0.247551	0.418263
Saur515_00247	Saur515_contig_1	gyrA	DNA topoisomerase (ATP-hydrolyzing) subunit A, GyrA	289286	291949	-	2664	Saur515_00247	0.363296	10.3923	0.000344292	0.00387723
Saur515_00248	Saur515_contig_1	gyrB_1	DNA topoisomerase subunit B	291986	293920	-	1935	Saur515_00248	0.335716	9.87118	0.00107339	0.00896317
Saur515_00249	Saur515_contig_1	recF	DNA repair and genetic recombination protein	293930	295042	-	1113	Saur515_00249	0.200827	8.83385	0.0186807	0.0681611
Saur515_00250	Saur515_contig_1		hypothetical protein	295039	295275	-	237	Saur515_00250	0.27457	6.32177	0.0533247	0.140766
Saur515_00251	Saur515_contig_1	dnaN	DNA-directed DNA polymerase beta subunit	295665	296798	-	1134	Saur515_00251	-0.280898	9.83437	0.0028048	0.0174169
Saur515_00252	Saur515_contig_1	dnaA	chromosomal replication initiator protein DnaA	297076	298437	-	1362	Saur515_00252	-0.361675	9.96103	0.00102888	0.0087381
Saur515_00253	Saur515_contig_1	rpmH	50S ribosomal protein L34	299168	299305	+	138	Saur515_00253	0.105096	9.90081	0.583319	0.727326
Saur515_00254	Saur515_contig_1	rnpA	ribonuclease P	299432	299779	+	348	Saur515_00254	-0.0620847	4.80228	0.762358	0.854832
Saur515_00255	Saur515_contig_1	trmE	tRNA modification GTPase TrmE	299918	301297	+	1380	Saur515_00255	-0.0667689	7.44053	0.488624	0.651557
Saur515_00256	Saur515_contig_1	gidA	glucose inhibited division protein A	301364	303241	+	1878	Saur515_00256	0.237148	8.11792	0.0450676	0.125871
Saur515_00257	Saur515_contig_1	gidB	glucose inhibited division protein B	303241	303960	+	720	Saur515_00257	0.0823749	6.63711	0.64652	0.776448
Saur515_00258	Saur515_contig_1	noc	ParB family nucleoid occlusion protein, Noc	304003	304842	+	840	Saur515_00258	-0.378467	8.13348	0.00101819	0.00870958
Saur515_00259	Saur515_contig_1		membrane protein	305295	305648	+	354	Saur515_00259	-0.462173	4.70624	0.0463956	0.128994
Saur515_00260	Saur515_contig_1		membrane protein	305716	306111	+	396	Saur515_00260	-0.386079	5.19339	0.154355	0.297676
Saur515_00261	Saur515_contig_1		Cro/CI family transcriptional regulator	306371	306940	+	570	Saur515_00261	0.0778376	5.93451	0.629914	0.764051
Saur515_00262	Saur515_contig_1		cold-shock protein	307067	307267	-	201	Saur515_00262	0.609499	8.35458	0.000157192	0.00216801
Saur515_00264	Saur515_contig_1		hypothetical protein	308309	308806	+	498	Saur515_00264	0.00561359	3.68824	0.996083	0.999338
Saur515_00265	Saur515_contig_1		IS30 family transposase IS1252	308866	309402	-	537	Saur515_00265	0.0786957	4.20321	0.763987	0.855261
Saur515_00267	Saur515_contig_1	vraE	ABC transporter permease protein, involved in vancomycin resistance	309698	311578	-	1881	Saur515_00267	-0.169036	3.38745	0.654443	0.779651
Saur515_00268	Saur515_contig_1	vraD	SalX, ABC-type antimicrobial peptide transport system, involved in vancomycin resistance	311568	312326	-	759	Saur515_00268	-1.40804	2.74584	0.00975713	0.0430823
Saur515_00269	Saur515_contig_1		hypothetical protein	312609	313121	+	513	Saur515_00269	0.821004	7.73736	0.000123768	0.00178736
Saur515_00270	Saur515_contig_1		N-hydroxyarylamine O-acetyltransferase	313255	314049	-	795	Saur515_00270	0.0657029	5.03407	0.733219	0.834144
Saur515_00271	Saur515_contig_1	nixA	NiCoT family nickel (Ni2+)-cobalt (Co2+) transporter	314292	315308	-	1017	Saur515_00271	0.684676	5.92089	0.000108686	0.00162697
Saur515_00272	Saur515_contig_1		hypothetical protein	315473	316048	-	576	Saur515_00272	0.217795	4.24223	0.501827	0.663246
Saur515_00273	Saur515_contig_1	rarD	DMT superfamily drug/metabolite transporter	316273	317181	+	909	Saur515_00273	-0.29702	6.37659	0.0432351	0.122284
Saur515_00274	Saur515_contig_1		sodium:sulfate symporter family protein	317594	319012	-	1419	Saur515_00274	0.279268	9.40467	0.0734165	0.176185
Saur515_00275	Saur515_contig_1		hypothetical protein	319250	319714	-	465	Saur515_00275	1.13303	5.07064	8.41948e-05	0.00138293
Saur515_00276	Saur515_contig_1		hypothetical protein	319881	320219	+	339	Saur515_00276	0.180796	3.76446	0.679943	0.797925
Saur515_00277	Saur515_contig_1		hypothetical protein	320209	320976	+	768	Saur515_00277	0.391186	5.44519	0.0326098	0.101622
Saur515_00278	Saur515_contig_1	pcp	C15 family pyroglutamyl-peptidase I	321095	321733	-	639	Saur515_00278	-0.6658	4.02355	0.0518443	0.138531
Saur515_00279	Saur515_contig_1		rhodanese domain sulfurtransferase	321885	322841	-	957	Saur515_00279	-0.45144	6.23913	0.00370301	0.0213401
Saur515_00280	Saur515_contig_1	drp35	SMP-30/Gluconolaconase/LRE domain-containing protein	323082	324056	+	975	Saur515_00280	-0.451388	7.64298	6.17767e-05	0.00109109
Saur515_00281	Saur515_contig_1	yceI	base-induced perplasmic lipid-binding protein	324205	324720	-	516	Saur515_00281	0.106165	7.89891	0.520544	0.677232
Saur515_00282	Saur515_contig_1		S-adenosyl-l-methionine hydroxide adenosyltransferase	325100	325948	+	849	Saur515_00282	0.186287	2.73936	0.730889	0.834144
Saur515_00283	Saur515_contig_1		hypothetical protein	325977	326531	+	555	Saur515_00283	1.46696	2.66591	0.00153551	0.0113203
Saur515_00284	Saur515_contig_1		cobalt ABC transporter ATPase	326584	328296	+	1713	Saur515_00284	1.11816	4.34231	1.83714e-05	0.000451018
Saur515_00285	Saur515_contig_1		cobalt (Co2+) ABC superfamily ATP binding cassette transporter, membrane protein	328293	329126	+	834	Saur515_00285	0.283721	3.48289	0.395214	0.566404
Saur515_00286	Saur515_contig_1		hypothetical protein	329173	329670	+	498	Saur515_00286	-0.0876397	2.98566	0.843197	0.908713
Saur515_00287	Saur515_contig_1		polysaccharide deacetylase	329788	330912	+	1125	Saur515_00287	0.0753156	5.16901	0.681177	0.798725
Saur515_00288	Saur515_contig_1	hisZ	ATP phosphoribosyltransferase regulatory subunit	331217	332035	+	819	Saur515_00288	0.260662	3.29058	0.408962	0.580013
Saur515_00289	Saur515_contig_1	hisG	ATP phosphoribosyltransferase catalytic subunit	332053	332667	+	615	Saur515_00289	-0.00118071	2.66891	0.997666	0.999338
Saur515_00290	Saur515_contig_1	hisD	putative histidinol dehydrogenase	332660	333910	+	1251	Saur515_00290	0.444077	4.21031	0.125388	0.255883
Saur515_00291	Saur515_contig_1	hisC	histidinol-phosphate aminotransferase	333926	334939	+	1014	Saur515_00291	0.614934	3.79738	0.0188426	0.0685312
Saur515_00292	Saur515_contig_1	hisB	putative imidazoleglycerol-phosphate dehydratase	334908	335486	+	579	Saur515_00292	0.539968	2.7323	0.153523	0.296994
Saur515_00293	Saur515_contig_1	hisH	imidazole glycerol phosphate synthase subunit HisH	335483	336061	+	579	Saur515_00293	1.047	2.77237	0.00298971	0.0182128
Saur515_00294	Saur515_contig_1	hisA	phosphoribosylformimino-5-aminoimidazole carboxamide ribotide isomerase	336054	336758	+	705	Saur515_00294	1.16742	3.41072	0.00172203	0.0121235
Saur515_00295	Saur515_contig_1	hisF	imidazole glycerol phosphate synthase subunit HisF	336755	337513	+	759	Saur515_00295	0.917917	3.62234	0.00612607	0.030276
Saur515_00296	Saur515_contig_1	hisI	bifunctional phosphoribosyl-AMP cyclohydrolase/phosphoribosyl-ATP pyrophosphatase	337510	338142	+	633	Saur515_00296	0.748281	4.42201	0.00385195	0.0220947
Saur515_00297	Saur515_contig_1	lip	triacylglycerol lipase	339232	341277	+	2046	Saur515_00297	-0.250525	5.55263	0.202035	0.359593
Saur515_00298	Saur515_contig_1	icaC	intercellular adhesion protein IcaC	341724	342776	-	1053	Saur515_00298	-0.0582572	3.54222	0.842964	0.908713
Saur515_00299	Saur515_contig_1	icaB	intercellular adhesion deacetylase IcaB	342763	343635	-	873	Saur515_00299	0.2865	2.27746	0.613802	0.749321
Saur515_00302	Saur515_contig_1	icaR	ica operon HTH-type negative transcriptional regulator	345303	345863	+	561	Saur515_00302	0.00662482	8.92268	0.96657	0.982986
Saur515_00305	Saur515_contig_1	cap1C	capsular polysaccharide biosynthesis protein Cap1C	348080	348847	+	768	Saur515_00305	-0.255898	2.54329	0.666629	0.787951
Saur515_00306	Saur515_contig_1		acetyltransferase (GNAT) family protein	349082	349582	+	501	Saur515_00306	-0.365291	3.37862	0.261747	0.434672
Saur515_00307	Saur515_contig_1	msrA	methionine sulfoxide reductase A, MsrA	349585	350061	+	477	Saur515_00307	-0.626004	3.27776	0.103246	0.223482
Saur515_00308	Saur515_contig_1		putative flavin reductase	350140	350751	+	612	Saur515_00308	-0.0897962	4.66008	0.707568	0.819763
Saur515_00309	Saur515_contig_1		hypothetical protein	350836	351195	-	360	Saur515_00309	0.854508	7.29789	3.60393e-06	0.000152546
Saur515_00310	Saur515_contig_1		hypothetical protein	351349	351651	-	303	Saur515_00310	-0.463842	3.50756	0.143691	0.281984
Saur515_00311	Saur515_contig_1		hypothetical protein	351638	352066	-	429	Saur515_00311	-0.358666	3.79002	0.226769	0.392608
Saur515_00312	Saur515_contig_1		putative flavin reductase	352332	353024	+	693	Saur515_00312	0.285398	4.84069	0.167196	0.315259
Saur515_00313	Saur515_contig_1	sraP	Serine-rich adhesin for platelets	353569	360384	+	6816	Saur515_00313	0.0900476	8.17248	0.512333	0.670457
Saur515_00314	Saur515_contig_1	secY_1	preprotein translocase subunit SecY	360514	361725	+	1212	Saur515_00314	0.0384724	3.30608	0.918467	0.956653
Saur515_00315	Saur515_contig_1	asp1	Accessory Sec system protein Asp1	361736	363289	+	1554	Saur515_00315	0.18632	4.05053	0.430248	0.600146
Saur515_00316	Saur515_contig_1	asp2	accessory secretory protein Asp2	363276	364847	+	1572	Saur515_00316	0.197842	4.294	0.375461	0.547362
Saur515_00317	Saur515_contig_1	asp3	accessory Sec system protein Asp3	364825	365784	+	960	Saur515_00317	-0.185206	3.58462	0.591152	0.732248
Saur515_00318	Saur515_contig_1	secA2	Sec family Type I general secretory pathway protein SecA	365774	368164	+	2391	Saur515_00318	0.722811	7.52926	1.99527e-05	0.000473048
Saur515_00319	Saur515_contig_1		Poly(glycerol-phosphate) alpha-glucosyltransferase	368182	369690	+	1509	Saur515_00319	0.376638	7.50917	0.0241121	0.0818746
Saur515_00320	Saur515_contig_1		alpha-glucosyltransferase	369683	371041	+	1359	Saur515_00320	0.279207	7.68784	0.0644773	0.161687
Saur515_00321	Saur515_contig_1	sasF	LPXTG cell wall surface anchor family protein	371283	373190	+	1908	Saur515_00321	0.246805	7.59343	0.081718	0.191123
Saur515_00322	Saur515_contig_1		isochorismatase	373358	373918	+	561	Saur515_00322	-0.298109	7.80635	0.0463724	0.128994
Saur515_00323	Saur515_contig_1		N-acetylmuramoyl-L-alanine amidase domain-containing protein	374185	376044	-	1860	Saur515_00323	-0.56509	9.46254	8.92461e-05	0.00142272
Saur515_00324	Saur515_contig_1		phage infection protein	376255	379236	+	2982	Saur515_00324	-0.0516679	8.44501	0.544768	0.696223
Saur515_00325	Saur515_contig_1	pmi	mannose-6-phosphate isomerase	379348	380286	-	939	Saur515_00325	0.113646	9.89619	0.326137	0.502672
Saur515_00326	Saur515_contig_1		PTS system mannose-specific transporter subunit IIBCA	380300	382252	-	1953	Saur515_00326	0.187763	10.3313	0.104466	0.225089
Saur515_00327	Saur515_contig_1		transcription antiterminator, BglG family	382329	384203	-	1875	Saur515_00327	-0.304435	6.15867	0.0472665	0.130822
Saur515_00328	Saur515_contig_1		hypothetical protein	384443	384901	-	459	Saur515_00328	-0.595094	5.93077	0.0258349	0.0859413
Saur515_00329	Saur515_contig_1	isaB	immunodominant antigen B	385159	385686	+	528	Saur515_00329	-0.343672	10.2252	0.050846	0.13688
Saur515_00330	Saur515_contig_1	aur	aureolysin, fungalysin/thermolysin metalloproteinase precursor	386110	387639	+	1530	Saur515_00330	-0.0206096	5.49307	0.893639	0.939565
Saur515_00331	Saur515_contig_1	argR	ArgR family transcriptional regulator	388007	388456	+	450	Saur515_00331	-0.140409	2.46028	0.749591	0.844537
Saur515_00332	Saur515_contig_1	argR	arginine deiminase	388803	390038	+	1236	Saur515_00332	-0.783123	4.34789	0.00727353	0.0346192
Saur515_00333	Saur515_contig_1	arcB	putative ornithine carbamoyltransferase	390071	391081	+	1011	Saur515_00333	-0.0499172	3.91682	0.889753	0.937487
Saur515_00334	Saur515_contig_1	arcD	arginine/ornithine APC family amino acid-polyamine-organocation transporter, antiporter	391172	392602	+	1431	Saur515_00334	-0.23669	4.48325	0.227548	0.393401
Saur515_00335	Saur515_contig_1	arcC	carbamate kinase	392619	393560	+	942	Saur515_00335	-0.0663203	5.71155	0.685387	0.800487
Saur515_00336	Saur515_contig_1		Crp family transcriptional regulator	393659	394363	+	705	Saur515_00336	-0.320646	5.79338	0.044312	0.124185
Saur515_00337	Saur515_contig_1	clfB	Clumping factor B	394713	397460	+	2748	Saur515_00337	-0.351343	9.29405	0.098264	0.217724
Saur515_00338	Saur515_contig_1		putative esterase	397576	398337	+	762	Saur515_00338	-0.320839	6.31216	0.0208857	0.0738825
Saur515_00339	Saur515_contig_1	slyA	transcriptional regulator SlyA	398582	399037	+	456	Saur515_00339	-0.192806	6.9784	0.10919	0.232573
Saur515_00340	Saur515_contig_1		putative protein.1	399156	399260	+	105	Saur515_00340	0.558943	6.27383	0.00312622	0.0187417
Saur515_00341	Saur515_contig_1	phoA	alkaline phosphatase PhoA	399320	400744	-	1425	Saur515_00341	-0.186705	3.40278	0.640574	0.773161
Saur515_00342	Saur515_contig_1		hypothetical protein	400942	401142	+	201	Saur515_00342	0.131807	5.50756	0.333626	0.508097
Saur515_00343	Saur515_contig_1		winged helix family two component transcriptional regulator	401168	401833	+	666	Saur515_00343	0.164688	7.18674	0.151938	0.295102
Saur515_00344	Saur515_contig_1		integral membrane sensor signal transduction histidine kinase	401844	402731	+	888	Saur515_00344	-0.0852941	7.08966	0.455868	0.622792
Saur515_00345	Saur515_contig_1		ABC transporter ATP-binding protein	402839	403594	+	756	Saur515_00345	0.227746	4.27096	0.307296	0.482349
Saur515_00346	Saur515_contig_1		ABC superfamily ATP binding cassette transporter, membrane protein	403591	405591	+	2001	Saur515_00346	0.503515	6.3706	0.00142976	0.010767
Saur515_00347	Saur515_contig_1		hypothetical protein	406754	407005	+	252	Saur515_00347	0.262993	3.98471	0.300895	0.475965
Saur515_00348	Saur515_contig_1	gpxA2	putative glutathione peroxidase	407015	407512	+	498	Saur515_00348	0.393275	4.50985	0.0953579	0.212628
Saur515_00349	Saur515_contig_1	cysJ	sulfite reductase (NADPH) flavoprotein alpha-component	407907	409787	+	1881	Saur515_00349	-0.30807	7.10344	0.00256303	0.0163011
Saur515_00350	Saur515_contig_1	cysG	precorrin-2 dehydrogenase	409850	410455	+	606	Saur515_00350	-0.0203182	6.49616	0.903225	0.947071
Saur515_00351	Saur515_contig_1	citM	CitMHS family citrate-magnesium (Mg2+):proton (H+) citrate-calcium (Ca2+):proton (H+) symporter	410948	412318	+	1371	Saur515_00351	-0.412539	3.20956	0.290892	0.465176
Saur515_00352	Saur515_contig_1	nrdD	anaerobic ribonucleotide reductase, large subunit	412565	414415	+	1851	Saur515_00352	-0.715361	8.99059	0.000238889	0.00297701
Saur515_00353	Saur515_contig_1	nrdG	anaerobic ribonucleoside-triphosphate reductase activating protein	414412	414948	+	537	Saur515_00353	-0.651561	7.39838	0.000474707	0.00494101
Saur515_00354	Saur515_contig_1	cudT	choline/carnitine/betaine transporter, BCCT family	415467	417089	+	1623	Saur515_00354	0.40289	5.11073	0.0329487	0.102133
Saur515_00355	Saur515_contig_1		hypothetical protein	417353	418039	+	687	Saur515_00355	0.148153	4.58564	0.600935	0.740238
Saur515_00356	Saur515_contig_1		transcriptional regulator-like protein	418227	418790	-	564	Saur515_00356	0.0698254	6.44839	0.724806	0.83064
Saur515_00357	Saur515_contig_1	gbsA	glycine betaine aldehyde dehydrogenase gbsA	419043	420533	+	1491	Saur515_00357	-0.283569	4.09708	0.267865	0.44046
Saur515_00358	Saur515_contig_1	betA	putative choline dehydrogenase	420794	422503	+	1710	Saur515_00358	0.316303	3.5269	0.341484	0.515489
Saur515_00359	Saur515_contig_1		hypothetical protein	422781	422993	+	213	Saur515_00359	-0.050184	4.30744	0.860393	0.91718
Saur515_00360	Saur515_contig_1		antibiotic biosynthesis monooxygenase	423274	423717	+	444	Saur515_00360	0.664835	6.92025	0.00312504	0.0187417
Saur515_00361	Saur515_contig_1	acsA2	AMP-dependent synthetase and ligase	423890	425509	+	1620	Saur515_00361	0.0822904	9.74123	0.52729	0.683833
Saur515_00362	Saur515_contig_1	mqo2	putative malate:quinone oxidoreductase 2	426194	427690	+	1497	Saur515_00362	0.513391	12.961	0.000112989	0.00168115
Saur515_00363	Saur515_contig_1	fdaB	fructose-bisphosphate aldolase	427883	428773	-	891	Saur515_00363	-0.0884231	11.9059	0.41092	0.581003
Saur515_00364	Saur515_contig_1		hypothetical protein	428896	429312	-	417	Saur515_00364	0.145412	3.20354	0.810148	0.887908
Saur515_00365	Saur515_contig_1		4-aminobutyrate aminotransferase	429570	430907	+	1338	Saur515_00365	0.243853	4.55629	0.309253	0.483578
Saur515_00366	Saur515_contig_1		APC family amino acid-polyamine-organocation transporter	430988	432436	-	1449	Saur515_00366	0.539157	7.01073	0.00248159	0.0158654
Saur515_00367	Saur515_contig_1	ldh2	L-lactate dehydrogenase 2	433123	434082	+	960	Saur515_00367	-0.027898	11.1885	0.814376	0.891347
Saur515_00368	Saur515_contig_1	budA2	alpha-acetolactate decarboxylase	434360	435064	+	705	Saur515_00368	0.158558	8.0101	0.0882948	0.200986
Saur515_00369	Saur515_contig_1	panE	putative ketopantoate reductase	435150	436010	-	861	Saur515_00369	0.109983	6.74103	0.364948	0.537461
Saur515_00370	Saur515_contig_1	panB	putative 3-methyl-2-oxobutanoate hydroxymethyltransferase	436083	436901	+	819	Saur515_00370	-0.145218	7.07341	0.202426	0.359593
Saur515_00371	Saur515_contig_1	panC	putative pantoate--beta-alanine ligase	436894	437745	+	852	Saur515_00371	-0.060596	7.38004	0.557232	0.706979
Saur515_00372	Saur515_contig_1	panD	low molecular weight phosphotyrosine protein phosphatase	437747	438130	+	384	Saur515_00372	0.0769009	6.31742	0.545402	0.696223
Saur515_00373	Saur515_contig_1	pepX	Xaa-Pro dipeptidyl-peptidase	438259	439941	-	1683	Saur515_00373	-0.071243	3.62669	0.814832	0.891449
Saur515_00374	Saur515_contig_1		putative TetR-family transcriptional regulator	440074	440661	+	588	Saur515_00374	-0.294574	5.29733	0.129925	0.261448
Saur515_00375	Saur515_contig_1		3-demethylubiquinone-9 3-methyltransferase	440742	441191	-	450	Saur515_00375	0.0323595	7.66416	0.821491	0.896395
Saur515_00376	Saur515_contig_1	queH	Epoxyqueuosine reductase QueH	441545	442267	+	723	Saur515_00376	0.23231	6.68223	0.066759	0.165716
Saur515_00377	Saur515_contig_1		hypothetical protein	442453	442728	-	276	Saur515_00377	-0.258968	8.23521	0.0334343	0.103377
Saur515_00378	Saur515_contig_1	pyrD	putative dihydroorotate dehydrogenase	442883	443947	-	1065	Saur515_00378	-0.432394	9.65547	9.49208e-05	0.0014656
Saur515_00379	Saur515_contig_1		fructosamine kinase	444165	445031	+	867	Saur515_00379	0.102366	7.38723	0.646901	0.776448
Saur515_00380	Saur515_contig_1		hypothetical protein	445373	445651	+	279	Saur515_00380	-0.12601	4.17619	0.639997	0.773019
Saur515_00381	Saur515_contig_1		hypothetical protein	445663	446034	+	372	Saur515_00381	-0.215853	4.88447	0.25844	0.43132
Saur515_00382	Saur515_contig_1		hypothetical protein	446022	446318	+	297	Saur515_00382	0.0901232	5.02524	0.647824	0.776448
Saur515_00383	Saur515_contig_1		FAD-dependent pyridine nucleotide-disulfide oxidoreductase	446652	447758	+	1107	Saur515_00383	0.256091	2.75128	0.524447	0.681227
Saur515_00384	Saur515_contig_1		FeoB family ferrous iron (Fe2+) uptake protein	447752	449092	+	1341	Saur515_00384	0.0508927	3.98503	0.858759	0.91718
Saur515_00385	Saur515_contig_1		cobalamin synthesis related protein, CobW	449190	450080	+	891	Saur515_00385	0.394862	4.36941	0.099882	0.219505
Saur515_00386	Saur515_contig_1		putative hydrolase/acyltransferase	450227	451057	-	831	Saur515_00386	0.311932	8.07031	0.0546961	0.143874
Saur515_00387	Saur515_contig_1		amidohydrolase	451077	452087	-	1011	Saur515_00387	-0.0796804	6.88226	0.588372	0.730919
Saur515_00388	Saur515_contig_1		short chain dehydrogenase	452185	452889	-	705	Saur515_00388	0.00825078	3.8289	0.982907	0.992202
Saur515_00389	Saur515_contig_1		TetR family transcriptional regulator	452882	453439	-	558	Saur515_00389	0.222012	3.76567	0.400561	0.571731
Saur515_00390	Saur515_contig_1		hypothetical protein	453570	453869	+	300	Saur515_00390	0.625871	3.84708	0.0163743	0.0622275
Saur515_00391	Saur515_contig_1	nrmA	putative NmrA negative transcriptional regulator family protein	453889	454710	+	822	Saur515_00391	0.142388	5.39284	0.413436	0.583661
Saur515_00392	Saur515_contig_1		Glyoxalase/bleomycin resistance protein/dioxygenase	454727	455104	+	378	Saur515_00392	0.711053	4.88617	0.00155496	0.0113953
Saur515_00393	Saur515_contig_1		hypothetical protein	455254	455484	-	231	Saur515_00393	-0.457724	4.07946	0.0810842	0.19027
Saur515_00394	Saur515_contig_1		hypothetical protein	455704	456024	-	321	Saur515_00394	-0.0522375	4.15833	0.846648	0.910434
Saur515_00395	Saur515_contig_1	acrA	transcriptional regulator, AcrR	456402	456989	-	588	Saur515_00395	-0.294354	5.6609	0.0816388	0.191123
Saur515_00396	Saur515_contig_1		toxin regulatorly-like protein	457381	458436	+	1056	Saur515_00396	0.166038	4.99671	0.44195	0.610572
Saur515_00397	Saur515_contig_1	isaA	immunodominant antigen A, transglycosylase isaA	459044	459745	+	702	Saur515_00397	-0.399743	10.4673	0.00503612	0.0265315
Saur515_00398	Saur515_contig_1		hypothetical protein	460021	460509	+	489	Saur515_00398	-0.224225	5.97304	0.0994391	0.218933
Saur515_00399	Saur515_contig_1		O-acetyltransferase	461020	462831	+	1812	Saur515_00399	-0.275262	9.26991	0.00588915	0.0294037
Saur515_00400	Saur515_contig_1		secretory antigen	463192	463959	+	768	Saur515_00400	0.150996	5.59465	0.569197	0.719556
Saur515_00401	Saur515_contig_1		glycosyl-4,4'-diaponeurosporenoate acyltransferase	464125	464622	+	498	Saur515_00401	0.11126	4.69142	0.701556	0.815106
Saur515_00402	Saur515_contig_1	crtI	phytoene desaturase	464615	466108	+	1494	Saur515_00402	0.88327	6.86002	0.000180643	0.0023843
Saur515_00403	Saur515_contig_1		glycosyl transferase family protein	466114	467241	+	1128	Saur515_00403	0.772271	7.00604	0.00132969	0.0101695
Saur515_00404	Saur515_contig_1		squalene/phytoene synthase	467278	468141	+	864	Saur515_00404	0.583126	6.45877	0.00612919	0.030276
Saur515_00405	Saur515_contig_1	crtN	dehydrosqualene desaturase	468153	469661	+	1509	Saur515_00405	0.55766	8.18321	0.00116164	0.00931985
Saur515_00406	Saur515_contig_1		N-succinyldiaminopimelate aminotransferase	470088	471242	+	1155	Saur515_00406	-0.00538517	7.29137	0.974059	0.986782
Saur515_00407	Saur515_contig_1		D-isomer specific 2-hydroxyacid dehydrogenase family protein	471235	472263	+	1029	Saur515_00407	-0.0133988	6.94663	0.938104	0.965233
Saur515_00408	Saur515_contig_1	merP	MerTP family mercury (Hg2+) permease, binding protein MerP	472353	472559	-	207	Saur515_00408	0.102266	6.33909	0.482794	0.648392
Saur515_00409	Saur515_contig_1	copA	P-ATPase superfamily P-type ATPase copper (Cu2+) transporter	472839	475247	-	2409	Saur515_00409	0.0329161	8.6521	0.777223	0.865344
Saur515_00410	Saur515_contig_1		hypothetical protein	475487	475678	-	192	Saur515_00410	1.61657	5.15388	3.22755e-07	2.26389e-05
Saur515_00411	Saur515_contig_1		maltose O-acetyltransferase	475917	476516	+	600	Saur515_00411	-0.238167	5.60137	0.135026	0.268848
Saur515_00412	Saur515_contig_1	rocA	1-pyrroline-5-carboxylate dehydrogenase	476706	478250	+	1545	Saur515_00412	-0.0155989	9.39325	0.881477	0.932632
Saur515_00413	Saur515_contig_1		hypothetical protein	478606	479154	-	549	Saur515_00413	-0.395986	6.12057	0.015908	0.0611885
Saur515_00414	Saur515_contig_1		RND superfamily resistance-nodulation-cell division:proton (H+) antiporter	479299	481788	+	2490	Saur515_00414	0.379413	5.37898	0.00923062	0.0412021
Saur515_00416	Saur515_contig_1		putative ferrous iron transport protein B	482243	484237	+	1995	Saur515_00416	0.0506898	4.21099	0.8286	0.900183
Saur515_00417	Saur515_contig_1		hypothetical protein	484250	484420	+	171	Saur515_00417	0.543569	2.17294	0.332341	0.506453
Saur515_00418	Saur515_contig_1		chaperone ATPase	484489	486594	-	2106	Saur515_00418	-0.19424	12.3231	0.211578	0.371814
Saur515_00419	Saur515_contig_1	ada	methylated-DNA--protein-cysteine methyltransferase	487003	487524	+	522	Saur515_00419	-0.437534	7.36552	0.00651472	0.0318598
Saur515_00420	Saur515_contig_1	mvaS	3-hydroxy-3-methylglutaryl coenzyme A synthase	487694	488860	-	1167	Saur515_00420	-0.210988	10.0423	0.0532617	0.140751
Saur515_00421	Saur515_contig_1	mvaA	hydroxymethylglutaryl-CoA reductase, degradative	489114	490391	+	1278	Saur515_00421	0.062622	9.06963	0.524017	0.681028
Saur515_00422	Saur515_contig_1		hypothetical protein	490971	491228	+	258	Saur515_00422	0.649121	3.52296	0.034438	0.105947
Saur515_00423	Saur515_contig_2		hypothetical protein	27	293	-	267	Saur515_00423	0.364257	6.49344	0.00809801	0.0373696
Saur515_00424	Saur515_contig_2	manB	phosphomannomutase	577	2214	-	1638	Saur515_00424	-0.468245	8.31803	0.000103228	0.00158391
Saur515_00425	Saur515_contig_2		NUDIX hydrolase	2502	2894	+	393	Saur515_00425	-0.254017	5.33794	0.179581	0.331482
Saur515_00426	Saur515_contig_2		DEAD/H helicase / Type III restriction enzyme, res subunit	2896	5757	+	2862	Saur515_00426	-0.210355	8.32363	0.0272487	0.0897929
Saur515_00427	Saur515_contig_2		lipoprotein	6060	6836	+	777	Saur515_00427	-0.0254023	4.95502	0.920005	0.957445
Saur515_00428	Saur515_contig_2		putative staphylococcal tandem lipoprotein	6948	7733	+	786	Saur515_00428	-0.472292	5.4725	0.0519966	0.138601
Saur515_00429	Saur515_contig_2		hypothetical protein	7730	8842	+	1113	Saur515_00429	-0.454408	6.02028	0.0347094	0.106435
Saur515_00430	Saur515_contig_2		hypothetical protein	9054	9380	+	327	Saur515_00430	-0.248143	4.83434	0.216556	0.378664
Saur515_00431	Saur515_contig_2		hypothetical protein	9383	9670	+	288	Saur515_00431	-0.550892	4.17236	0.0256071	0.0855746
Saur515_00432	Saur515_contig_2		putative staphylococcal tandem lipoprotein	10206	11000	+	795	Saur515_00432	-0.317969	4.76189	0.121876	0.250802
Saur515_00433	Saur515_contig_2		hypothetical protein	10987	11079	+	93	Saur515_00433	-0.116787	2.88692	0.79304	0.876199
Saur515_00434	Saur515_contig_2		hypothetical protein	11561	11752	+	192	Saur515_00434	0.293625	13.1076	0.0240008	0.0816092
Saur515_00435	Saur515_contig_2		hypothetical protein	12012	12293	-	282	Saur515_00435	0.474042	6.81355	0.00341417	0.0201485
Saur515_00436	Saur515_contig_2		putative short chain dehydrogenase	12582	13277	+	696	Saur515_00436	-0.118967	8.26805	0.230526	0.396872
Saur515_00437	Saur515_contig_2		hypothetical protein	13528	13947	+	420	Saur515_00437	0.0130769	7.24519	0.905889	0.949193
Saur515_00438	Saur515_contig_2		hypothetical protein	13965	14384	+	420	Saur515_00438	0.196004	7.71874	0.0606223	0.154848
Saur515_00439	Saur515_contig_2		putative carboxymuconolactone decarboxylase	14836	15258	+	423	Saur515_00439	0.0930831	7.39228	0.645211	0.776448
Saur515_00440	Saur515_contig_2		aminobenzoyl-glutamate transport protein	15370	16908	-	1539	Saur515_00440	0.614222	5.31759	0.00473363	0.0257673
Saur515_00441	Saur515_contig_2		short chain dehydrogenase	17240	17959	+	720	Saur515_00441	0.762863	7.4158	8.44969e-05	0.00138293
Saur515_00442	Saur515_contig_2		hypothetical protein	18222	18587	+	366	Saur515_00442	0.562488	5.39231	0.0242871	0.0822411
Saur515_00443	Saur515_contig_2	dapF	diaminopimelate epimerase	19453	20274	+	822	Saur515_00443	1.76881	1.85815	0.00485243	0.0260103
Saur515_00444	Saur515_contig_2	fmrO	rRNA methyltransferase FmrO	20285	21103	+	819	Saur515_00444	0.0499427	2.0091	0.922746	0.957959
Saur515_00445	Saur515_contig_2	cntM	Staphylopine synthase	21096	22397	+	1302	Saur515_00445	-0.105962	2.29672	0.847398	0.910841
Saur515_00446	Saur515_contig_2	opp-1A	oligopeptide ABC superfamily ATP binding cassette transporter, binding protein	22540	24138	+	1599	Saur515_00446	-0.0943314	6.86508	0.371361	0.543189
Saur515_00447	Saur515_contig_2	opp-1B	oligopeptide ABC superfamily ATP binding cassette transporter, membrane protein	24151	25086	+	936	Saur515_00447	-0.137288	4.90896	0.523476	0.680685
Saur515_00448	Saur515_contig_2	opp-1C	oligopeptide ABC superfamily ATP binding cassette transporter, membrane protein	25083	25952	+	870	Saur515_00448	-0.463817	3.81711	0.0943988	0.211094
Saur515_00449	Saur515_contig_2	opp-1D	oligopeptide ABC superfamily ATP binding cassette transporter, ABC protein	25949	26764	+	816	Saur515_00449	-0.414463	4.21025	0.0551223	0.144424
Saur515_00450	Saur515_contig_2	opp-1F	ABC superfamily ATP binding cassette transporter, ABC protein	26757	27506	+	750	Saur515_00450	-0.0381512	4.31826	0.88943	0.937487
Saur515_00451	Saur515_contig_2		MFS family major facilitator transporter	27518	28711	+	1194	Saur515_00451	0.27241	5.51982	0.232266	0.399445
Saur515_00452	Saur515_contig_2		hypothetical protein	28935	29684	-	750	Saur515_00452	-0.236179	5.87409	0.268605	0.441086
Saur515_00453	Saur515_contig_2	gltB2	glutamate synthase-ferredoxin large subunit	29879	31456	+	1578	Saur515_00453	-0.119208	8.0551	0.228129	0.393851
Saur515_00454	Saur515_contig_2	yehR	putative lipoprotein YehR	31624	32079	-	456	Saur515_00454	-0.270514	7.62771	0.109229	0.232573
Saur515_00455	Saur515_contig_2	stbD	addiction module antitoxin, Axe family	32438	32695	+	258	Saur515_00455	-0.458044	6.09997	0.00901862	0.0404027
Saur515_00456	Saur515_contig_2		toxin-antitoxin system, toxin component, Txe/YoeB family	32695	32961	+	267	Saur515_00456	-0.352456	6.21242	0.0867783	0.198547
Saur515_00457	Saur515_contig_2	pepA2	M42 family glutamyl aminopeptidase	33316	34383	+	1068	Saur515_00457	0.253771	8.15187	0.0294083	0.0947471
Saur515_00458	Saur515_contig_2		ABC superfamily ATP binding cassette transporter, ABC protein	34631	35293	+	663	Saur515_00458	0.559265	7.18812	0.000902547	0.00796047
Saur515_00459	Saur515_contig_2		ABC superfamily ATP binding cassette transporter, membrane protein	35286	36062	+	777	Saur515_00459	0.937643	8.41958	9.82622e-06	0.000290643
Saur515_00460	Saur515_contig_2		MFS family major facilitator transporter, chloramphenicol:cation symporter	36458	37645	+	1188	Saur515_00460	0.771351	7.57476	1.84415e-07	1.58476e-05
Saur515_00461	Saur515_contig_2	pnbA	para-nitrobenzyl esterase chain A	37707	39059	-	1353	Saur515_00461	-0.0780188	8.06779	0.602772	0.741014
Saur515_00462	Saur515_contig_2		APC family amino acid-polyamine-organocation transporter	39667	41304	-	1638	Saur515_00462	0.270016	5.91299	0.138424	0.273395
Saur515_00463	Saur515_contig_2		hypothetical protein	41484	42083	+	600	Saur515_00463	-0.059957	7.2585	0.650516	0.777717
Saur515_00464	Saur515_contig_2	opuCA	glycine betaine/choline ABC superfamily ATP binding cassette transporter, ABC protein	42753	43979	+	1227	Saur515_00464	-0.461114	8.20563	0.0187671	0.0683578
Saur515_00465	Saur515_contig_2	opuCB	glycine betaine/choline ABC superfamily ATP binding cassette transporter, membrane protein	43976	44611	+	636	Saur515_00465	-0.360468	6.74255	0.0249703	0.0838607
Saur515_00466	Saur515_contig_2	opuCC	glycine betaine/L-proline ABC superfamily ATP binding cassette transporter, binding protein	44628	45569	+	942	Saur515_00466	-0.309202	8.18957	0.0371929	0.110505
Saur515_00467	Saur515_contig_2	opuCD	glycine betaine/L-proline ABC superfamily ATP binding cassette transporter, membrane protein	45569	46264	+	696	Saur515_00467	-0.18079	7.85608	0.0891452	0.202453
Saur515_00468	Saur515_contig_2		MFS family major facilitator transporter	46558	47958	+	1401	Saur515_00468	0.511258	7.97256	4.63688e-05	0.000882445
Saur515_00469	Saur515_contig_2	apbA	2-dehydropantoate 2-reductase	48184	49119	+	936	Saur515_00469	0.185218	6.91821	0.0834349	0.193421
Saur515_00470	Saur515_contig_2		NAD dependent epimerase/dehydratase	49441	50292	+	852	Saur515_00470	-0.00283235	6.59181	0.985149	0.992833
Saur515_00471	Saur515_contig_2	ampC	beta-lactamase	50384	51880	-	1497	Saur515_00471	-0.141625	7.30578	0.269756	0.442065
Saur515_00472	Saur515_contig_2		APC family amino acid-polyamine-organocation transporter	52112	53941	+	1830	Saur515_00472	0.384973	7.67625	0.00703085	0.0337457
Saur515_00473	Saur515_contig_2		sodium/hydrogen exchanger family protein	54081	56159	-	2079	Saur515_00473	-0.372556	7.70312	0.00107141	0.00896317
Saur515_00474	Saur515_contig_2		putative amino acid permease	56297	57706	-	1410	Saur515_00474	-0.7902	5.68181	0.000760829	0.00715646
Saur515_00475	Saur515_contig_2		calcineurin-like phosphoesterase	57992	58798	+	807	Saur515_00475	-0.0965286	4.03507	0.747478	0.842543
Saur515_00476	Saur515_contig_2		hypothetical protein	58861	59517	-	657	Saur515_00476	-0.266338	8.27148	0.0955704	0.212716
Saur515_00477	Saur515_contig_2		putative transcriptional activator	59630	60103	+	474	Saur515_00477	0.526283	4.13408	0.0402206	0.116441
Saur515_00478	Saur515_contig_2	bcr	MFS family major facilitator transporter, bicyclomycin:cation symporter	60226	61437	-	1212	Saur515_00478	0.0807917	7.64416	0.609196	0.747042
Saur515_00479	Saur515_contig_2		hypothetical protein	61619	62278	-	660	Saur515_00479	-0.25089	7.66803	0.0476349	0.131338
Saur515_00480	Saur515_contig_2	glxK	glycerate kinase	62338	63480	-	1143	Saur515_00480	-0.491738	6.84809	0.00984669	0.0433219
Saur515_00481	Saur515_contig_2	gtrA	GtrA-like integral membrane protein	63748	64134	+	387	Saur515_00481	0.481789	5.23423	0.0124413	0.0515934
Saur515_00482	Saur515_contig_2		ABC superfamily ATP binding cassette transporter, ABC/membrane protein	65003	66766	+	1764	Saur515_00482	0.340586	2.92751	0.427206	0.596922
Saur515_00483	Saur515_contig_2		ABC superfamily ATP binding cassette transporter, ABC/membrane protein	66791	68524	+	1734	Saur515_00483	-0.329411	3.66246	0.248621	0.419783
Saur515_00485	Saur515_contig_2	bioA	putative adenosylmethionine-8-amino-7-oxononanoate aminotransferase	69640	70998	+	1359	Saur515_00485	-0.13069	2.8652	0.719877	0.828636
Saur515_00486	Saur515_contig_2	bioB	putative biotin synthase	71000	72007	+	1008	Saur515_00486	0.0772769	3.94923	0.785091	0.870736
Saur515_00487	Saur515_contig_2	bioF	8-amino-7-oxononanoate synthase	71985	73100	+	1116	Saur515_00487	-0.0404685	3.8341	0.885448	0.933753
Saur515_00488	Saur515_contig_2	bioW	6-carboxyhexanoate--CoA ligase	73111	73803	+	693	Saur515_00488	0.566231	3.21596	0.113985	0.240443
Saur515_00489	Saur515_contig_2		hypothetical protein	73814	74281	+	468	Saur515_00489	-0.309322	1.82222	0.642407	0.774992
Saur515_00490	Saur515_contig_2	hlgB	gamma-hemolysin component C precursor, HlgB	74333	75310	-	978	Saur515_00490	1.33763	4.50603	5.06209e-06	0.000195123
Saur515_00491	Saur515_contig_2	hlgC	gamma-hemolysin component C precursor, HlgC	75312	76259	-	948	Saur515_00491	1.57673	4.40948	1.37508e-06	7.33874e-05
Saur515_00492	Saur515_contig_2	hlgA	gamma-hemolysin component A precursor, HlgA	76827	77792	-	966	Saur515_00492	0.0643501	3.88713	0.830291	0.900547
Saur515_00493	Saur515_contig_2	sbi	immunoglobulin G-binding protein SBI	78292	79602	-	1311	Saur515_00493	0.550455	8.37941	8.69801e-05	0.00140564
Saur515_00494	Saur515_contig_2		cation diffusion facilitator family transporter	80354	81220	+	867	Saur515_00494	0.449886	5.45179	0.0124008	0.0515125
Saur515_00495	Saur515_contig_2	gpm	2,3-bisphosphoglycerate-dependent phosphoglycerate mutase	81547	82233	+	687	Saur515_00495	0.031837	11.8758	0.724584	0.83064
Saur515_00496	Saur515_contig_2		hypothetical protein	82387	82491	-	105	Saur515_00496	0.844897	5.71461	3.20345e-05	0.00066088
Saur515_00497	Saur515_contig_2		MFS family major facilitator transporter, multidrug :cation symporter	82665	84104	+	1440	Saur515_00497	0.41375	7.93479	0.0234635	0.0801154
Saur515_00498	Saur515_contig_2		amino acid ABC superfamily ATP binding cassette transporter, binding protein	84225	85004	+	780	Saur515_00498	0.092122	10.3065	0.341393	0.515489
Saur515_00499	Saur515_contig_2		ABC transporter ATP-binding protein	84976	85704	+	729	Saur515_00499	-0.0603593	10.2204	0.500313	0.662609
Saur515_00500	Saur515_contig_2		ABC superfamily ATP binding cassette transporter, ABC protein	85701	86432	+	732	Saur515_00500	-0.0836995	10.4651	0.376894	0.547824
Saur515_00501	Saur515_contig_2	fmhA	FemAB family peptidoglycan biosynthesis protein	86529	87779	-	1251	Saur515_00501	0.140437	5.11325	0.369998	0.542459
Saur515_00502	Saur515_contig_2		hypothetical protein	88034	88396	+	363	Saur515_00502	0.153794	5.72634	0.340845	0.515417
Saur515_00503	Saur515_contig_2	bdbD	Disulfide bond formation protein D	88415	89014	+	600	Saur515_00503	0.183493	7.01755	0.10047	0.22003
Saur515_00504	Saur515_contig_2		addiction module antitoxin, Axe family	89287	89538	+	252	Saur515_00504	-0.118997	4.54627	0.598272	0.73844
Saur515_00505	Saur515_contig_2		addiction module toxin Txe/YoeB family protein	89538	89804	+	267	Saur515_00505	-0.318753	5.22878	0.0921059	0.20764
Saur515_00506	Saur515_contig_2		ABC superfamily ATP binding cassette transporter, binding protein	90099	91649	+	1551	Saur515_00506	-0.14527	6.60513	0.198871	0.355593
Saur515_00507	Saur515_contig_2		Activator of Hsp90 ATPase 1 family protein	91835	92302	+	468	Saur515_00507	-0.468494	4.08204	0.0508668	0.13688
Saur515_00508	Saur515_contig_2		hypothetical protein	92386	92568	+	183	Saur515_00508	-0.112928	4.90352	0.587422	0.730482
Saur515_00509	Saur515_contig_2		formate/nitrite transporter family protein	92785	93609	+	825	Saur515_00509	-0.0483839	8.2446	0.688789	0.803631
Saur515_00510	Saur515_contig_2		acetyltransferase (GNAT) family protein	93842	94378	+	537	Saur515_00510	-0.324324	5.14863	0.142471	0.279812
Saur515_00511	Saur515_contig_2	cbiX	sirohydrochlorin cobalt chelatase	94608	95339	+	732	Saur515_00511	-0.171725	9.4139	0.127377	0.258012
Saur515_00512	Saur515_contig_2	nirB	nitrite reductase, large subunit	95405	97810	+	2406	Saur515_00512	0.13002	10.8437	0.46031	0.626073
Saur515_00513	Saur515_contig_2	nirD	nitrite reductase small subunit	97814	98128	+	315	Saur515_00513	0.312581	8.42462	0.0758878	0.180353
Saur515_00514	Saur515_contig_2	nasF	tetrapyrrole (corrin/porphyrin) methylase family protein	98119	99096	+	978	Saur515_00514	0.156956	10.3116	0.349309	0.523553
Saur515_00515	Saur515_contig_2	narG	respiratory nitrate reductase subunit alpha	99405	103094	+	3690	Saur515_00515	0.437866	12.2005	0.0266219	0.088082
Saur515_00516	Saur515_contig_2	narY	nitrate reductase subunit beta	103084	104643	+	1560	Saur515_00516	0.304363	11.373	0.155398	0.299217
Saur515_00517	Saur515_contig_2	narJ	nitrate reductase molybdenum cofactor assembly chaperone	104636	105211	+	576	Saur515_00517	0.396808	9.88804	0.0406011	0.117265
Saur515_00518	Saur515_contig_2	narI	respiratory nitrate reductase subunit gamma	105204	105881	+	678	Saur515_00518	0.366172	10.2348	0.0574958	0.149052
Saur515_00519	Saur515_contig_2	nreA	nitrate respiration regulation accessory nitrate sensor NreA	105901	106353	+	453	Saur515_00519	0.357809	10.0607	0.0467638	0.129577
Saur515_00520	Saur515_contig_2	nreB	oxygen sensor histidine kinase nreB	106377	107411	+	1035	Saur515_00520	0.266638	11.1526	0.132157	0.26507
Saur515_00521	Saur515_contig_2	nreC	LuxR family two component transcriptional regulator	107434	108087	+	654	Saur515_00521	0.172209	10.2933	0.252949	0.425335
Saur515_00522	Saur515_contig_2		MerR family transcriptional regulator	108345	109085	-	741	Saur515_00522	-0.00359263	4.23518	0.984975	0.992833
Saur515_00523	Saur515_contig_2		hypothetical protein	109064	109270	-	207	Saur515_00523	0.503985	1.64163	0.473259	0.638586
Saur515_00524	Saur515_contig_2		hypothetical protein	109340	109978	-	639	Saur515_00524	-0.077226	3.0672	0.833791	0.902141
Saur515_00525	Saur515_contig_2	narK	MFS family major facilitator transporter, nitrate:nitrite antiporter	110348	111517	+	1170	Saur515_00525	0.249751	13.1148	0.0677539	0.167639
Saur515_00526	Saur515_contig_2		putative small heat shock protein	111624	112046	-	423	Saur515_00526	0.197668	7.84322	0.0417907	0.119715
Saur515_00527	Saur515_contig_2		transcriptional regulator	112268	112714	-	447	Saur515_00527	0.215334	8.2582	0.0348003	0.106527
Saur515_00528	Saur515_contig_2		hypothetical protein	113112	113477	+	366	Saur515_00528	0.210098	6.99251	0.101279	0.221419
Saur515_00529	Saur515_contig_2	gltT	DAACS family dicarboxylate/amino acid:sodium (Na+) or proton (H+) symporter	113659	114936	+	1278	Saur515_00529	0.181786	9.30972	0.0697907	0.170994
Saur515_00530	Saur515_contig_2		hypothetical protein	115340	115696	-	357	Saur515_00530	-0.291685	7.88016	0.0323927	0.101441
Saur515_00531	Saur515_contig_2		pyridoxamine 5'-phosphate oxidase	115961	116383	-	423	Saur515_00531	0.640228	8.93205	0.00115584	0.00931985
Saur515_00532	Saur515_contig_2	araC_1	AraC family transcription regulator	116454	118559	-	2106	Saur515_00532	-0.45904	6.23768	0.00156258	0.0114171
Saur515_00533	Saur515_contig_2		hypothetical protein	120047	120430	-	384	Saur515_00533	-0.145943	6.48381	0.603853	0.741971
Saur515_00534	Saur515_contig_2		PTS system sucrose-specific IIBC component	120613	122055	+	1443	Saur515_00534	0.267991	4.43628	0.245091	0.415537
Saur515_00535	Saur515_contig_2	cobI	Mg2+ transporter protein, CorA family protein	122141	123085	-	945	Saur515_00535	-0.430415	8.43153	0.00062232	0.00613572
Saur515_00536	Saur515_contig_2	tetR	TetR family transcriptional regulator	123131	123754	-	624	Saur515_00536	-0.48447	7.78984	0.000114362	0.00169132
Saur515_00537	Saur515_contig_2		hypothetical protein	123915	125192	+	1278	Saur515_00537	-0.254009	4.85777	0.314285	0.489264
Saur515_00538	Saur515_contig_2		membrane protein	125399	125830	+	432	Saur515_00538	0.524317	7.22494	0.00351975	0.0205249
Saur515_00539	Saur515_contig_2		pyridine nucleotide-disulfide oxidoreductase	126062	127096	+	1035	Saur515_00539	0.106433	6.75293	0.429918	0.600028
Saur515_00540	Saur515_contig_2		Acetyltransferase (GNAT) family protein	127198	127533	+	336	Saur515_00540	0.305041	4.56216	0.25215	0.424574
Saur515_00541	Saur515_contig_2		zinc-binding alcohol dehydrogenase	127579	128583	-	1005	Saur515_00541	-0.482538	8.88521	5.36238e-05	0.000987227
Saur515_00542	Saur515_contig_2		acetyltransferase	128774	129289	+	516	Saur515_00542	-0.889884	6.00309	7.76422e-05	0.00131341
Saur515_00543	Saur515_contig_2		putative lipoprotein	129603	130232	+	630	Saur515_00543	-0.0606192	9.44774	0.648086	0.776448
Saur515_00544	Saur515_contig_2		hypothetical protein	130385	132058	-	1674	Saur515_00544	-0.427473	8.28738	0.00241841	0.0156242
Saur515_00545	Saur515_contig_2		L-lactate permease	132375	133973	+	1599	Saur515_00545	0.14259	13.4773	0.29461	0.469284
Saur515_00546	Saur515_contig_2	mqo1	putative malate:quinone oxidoreductase 1	134354	135832	+	1479	Saur515_00546	-0.401238	8.45317	0.000806113	0.00741202
Saur515_00547	Saur515_contig_2		membrane protein	135898	136353	-	456	Saur515_00547	0.700215	4.34483	0.0209523	0.0740115
Saur515_00548	Saur515_contig_2	lytT	LytTr DNA-binding region-containing protein	136350	136793	-	444	Saur515_00548	0.498515	4.77868	0.0105027	0.0457977
Saur515_00549	Saur515_contig_2	hssS	integral membrane sensor signal transduction histidine kinase	136956	138329	-	1374	Saur515_00549	0.0493623	6.61792	0.610723	0.748313
Saur515_00550	Saur515_contig_2	hssR	winged helix family two component transcriptional regulator	138322	138996	-	675	Saur515_00550	0.00986978	4.70735	0.963748	0.981743
Saur515_00552	Saur515_contig_2		hemin import ATP-binding protein	140187	140852	+	666	Saur515_00552	0.505745	2.27605	0.561731	0.711952
Saur515_00554	Saur515_contig_2		hypothetical protein	141923	142891	-	969	Saur515_00554	0.413558	7.29996	0.000210006	0.00267133
Saur515_00555	Saur515_contig_2	tcaR	teicoplanin resistance operon transcriptional regulator TcaR	143086	143541	+	456	Saur515_00555	0.377055	7.51064	0.00154845	0.0113815
Saur515_00556	Saur515_contig_2	tcaA	teicoplanin resistance associated membrane protein TcaA protein	143781	145163	+	1383	Saur515_00556	-0.420879	7.38667	0.000531089	0.00541005
Saur515_00557	Saur515_contig_2	tcaB	MFS family major facilitator transporter, teicoplanin:cation symporter	145432	146640	+	1209	Saur515_00557	0.21832	6.50896	0.104357	0.225089
Saur515_00558	Saur515_contig_2		TetR family transcriptional regulator	146870	147421	-	552	Saur515_00558	-0.318683	6.00259	0.0548003	0.143887
Saur515_00559	Saur515_contig_2	emrA	multidrug resistance protein A, drug resistance transporter	147542	148189	+	648	Saur515_00559	0.117079	7.56773	0.540394	0.694248
Saur515_00560	Saur515_contig_2		MFS family major facilitator multidrug:cation transporter	148202	150133	+	1932	Saur515_00560	0.177619	8.90627	0.327876	0.502672
Saur515_00561	Saur515_contig_2		hypothetical protein	150379	151017	-	639	Saur515_00561	-0.390925	6.57829	0.0117752	0.0497557
Saur515_00562	Saur515_contig_2		Alpha/beta hydrolase fold-3 domain-containing protein	151225	152145	+	921	Saur515_00562	-0.243245	7.75942	0.0789127	0.186638
Saur515_00563	Saur515_contig_2		hypothetical protein	152253	152672	-	420	Saur515_00563	-0.43513	7.32546	0.00215011	0.0141896
Saur515_00564	Saur515_contig_2		hypothetical protein	152669	153160	-	492	Saur515_00564	-0.489368	6.23145	0.0019775	0.013374
Saur515_00565	Saur515_contig_2	corA	magnesium and cobalt transport protein	153257	154204	+	948	Saur515_00565	-0.136409	6.78614	0.282465	0.456866
Saur515_00566	Saur515_contig_2	fni	isopentenyl-diphosphate delta-isomerase	154235	155284	+	1050	Saur515_00566	0.0624875	8.00789	0.507007	0.667473
Saur515_00567	Saur515_contig_2	gltS	ESS family glutamate:sodium (Na+) symporter	155332	156540	-	1209	Saur515_00567	-0.181476	6.5401	0.185823	0.339432
Saur515_00568	Saur515_contig_2		putative 3-methyladenine DNA glycosylase	156877	157485	-	609	Saur515_00568	0.345855	4.48433	0.144156	0.282444
Saur515_00569	Saur515_contig_2		hypothetical protein	157884	158531	+	648	Saur515_00569	0.297295	6.16404	0.0289918	0.0938983
Saur515_00570	Saur515_contig_2		ABC superfamily ATP binding cassette transporter, ABC protein	158762	159661	+	900	Saur515_00570	-0.203518	6.55649	0.10768	0.230074
Saur515_00571	Saur515_contig_2		ABC superfamily ATP binding cassette transporter, membrane protein	159654	160886	+	1233	Saur515_00571	0.0938265	7.23134	0.417471	0.587524
Saur515_00572	Saur515_contig_2		hypothetical protein	161104	161430	+	327	Saur515_00572	0.263389	6.62318	0.0417761	0.119715
Saur515_00573	Saur515_contig_2	galM	aldose 1-epimerase	161460	162479	+	1020	Saur515_00573	-0.0526917	7.81076	0.567699	0.718402
Saur515_00574	Saur515_contig_2	yiiM	Protein YiiM	162715	163368	-	654	Saur515_00574	-0.0625106	6.58534	0.594689	0.735867
Saur515_00575	Saur515_contig_2	rpiA	ribose 5-phosphate isomerase	163542	164228	+	687	Saur515_00575	-0.740664	7.45751	3.17625e-06	0.000139291
Saur515_00576	Saur515_contig_2		metal-dependent membrane protease	164294	165553	-	1260	Saur515_00576	-0.136743	9.0595	0.269972	0.442065
Saur515_00577	Saur515_contig_2	hutG	formiminoglutamase	165843	166778	+	936	Saur515_00577	0.512089	8.16177	0.0121343	0.0506919
Saur515_00578	Saur515_contig_2	fosB	fosfomycin resistance protein FosB	167034	167453	-	420	Saur515_00578	-1.30299	2.28724	0.021192	0.0746434
Saur515_00579	Saur515_contig_2		LysR family transcriptional regulator	167635	168519	-	885	Saur515_00579	-0.535557	4.03457	0.0720496	0.174611
Saur515_00580	Saur515_contig_2	hutU	urocanate hydratase	168679	170340	+	1662	Saur515_00580	-0.50507	4.76663	0.0356654	0.108231
Saur515_00581	Saur515_contig_2	hutI	putative imidazolonepropionase	170340	171578	+	1239	Saur515_00581	-0.0505366	4.62138	0.799763	0.88012
Saur515_00582	Saur515_contig_2		amino acid amidohydrolase	171855	172976	+	1122	Saur515_00582	-0.225581	4.01489	0.339169	0.514167
Saur515_00583	Saur515_contig_2		oxidoreductase	173087	173968	+	882	Saur515_00583	-0.111381	8.1001	0.540985	0.694559
Saur515_00584	Saur515_contig_2		hypothetical protein	174455	175024	+	570	Saur515_00584	0.342066	5.38469	0.0694457	0.17066
Saur515_00585	Saur515_contig_2		NhaC family sodium:proton (Na+:H) antiporter	175249	176562	+	1314	Saur515_00585	-0.246882	7.06613	0.0326185	0.101622
Saur515_00586	Saur515_contig_2		Activator of Hsp90 ATPase 1 family protein	176729	177235	+	507	Saur515_00586	-0.192399	9.40303	0.120763	0.249556
Saur515_00587	Saur515_contig_2		phosphosugar-binding transcriptional regulator	177293	178057	-	765	Saur515_00587	0.00384788	5.65184	0.983646	0.99254
Saur515_00588	Saur515_contig_2		PTS system glucose-specific IIBC component	178387	179991	+	1605	Saur515_00588	-0.111427	6.59092	0.48809	0.651557
Saur515_00589	Saur515_contig_2		hypothetical protein	180057	180587	-	531	Saur515_00589	-0.401442	6.39589	0.0186853	0.0681611
Saur515_00590	Saur515_contig_2		sodium/bile acid symporter family protein	180855	181772	+	918	Saur515_00590	-0.150754	3.99714	0.574971	0.723255
Saur515_00591	Saur515_contig_2		haloacid dehalogenase-like hydrolase	181847	182482	+	636	Saur515_00591	-0.0910566	6.343	0.514305	0.671606
Saur515_00592	Saur515_contig_2		hypothetical protein	182496	182684	+	189	Saur515_00592	-0.169576	4.77297	0.467298	0.631727
Saur515_00593	Saur515_contig_2		hypothetical protein	182780	182965	-	186	Saur515_00593	0.41152	5.61867	0.0391591	0.114426
Saur515_00594	Saur515_contig_2		hypothetical protein	182962	183318	-	357	Saur515_00594	0.0487641	6.61583	0.733859	0.834144
Saur515_00595	Saur515_contig_2		APC family amino acid-polyamine-organocation transporter	183598	184977	+	1380	Saur515_00595	0.148552	7.85546	0.140219	0.276496
Saur515_00596	Saur515_contig_2		phosphosugar-binding transcriptional regulator RpiR family protein	185364	186236	-	873	Saur515_00596	-0.0880273	8.92353	0.29115	0.465176
Saur515_00597	Saur515_contig_2		hypothetical protein	186681	187010	-	330	Saur515_00597	-0.129549	1.83606	0.810552	0.887954
Saur515_00598	Saur515_contig_2		hypothetical protein	187059	187796	+	738	Saur515_00598	0.181288	7.65184	0.150001	0.2918
Saur515_00599	Saur515_contig_2		helix-turn-helix domain-containing protein	188443	189135	-	693	Saur515_00599	-0.0418799	6.97626	0.78087	0.867829
Saur515_00600	Saur515_contig_2	suhB	inositol monophosphatase family protein	189520	190317	+	798	Saur515_00600	0.0972638	6.89619	0.45562	0.622792
Saur515_00601	Saur515_contig_2		cell envelope transcriptional attenuator	190450	191397	+	948	Saur515_00601	-0.0386856	7.75748	0.700001	0.813685
Saur515_00602	Saur515_contig_2		molybdopterin oxidoreductase	191915	194953	+	3039	Saur515_00602	0.551682	10.5937	5.04856e-05	0.000953401
Saur515_00603	Saur515_contig_2		hypothetical protein	194953	195426	+	474	Saur515_00603	0.835644	8.23101	1.71702e-07	1.56121e-05
Saur515_00604	Saur515_contig_2		hypothetical protein	195654	195887	+	234	Saur515_00604	-0.0941429	4.29117	0.738594	0.836755
Saur515_00605	Saur515_contig_2	lytA	mannosyl-glycoprotein endo-beta-N-acetylglucosaminidase	195909	196685	+	777	Saur515_00605	-0.0177021	7.91748	0.871848	0.924973
Saur515_00606	Saur515_contig_2		FAD-dependent oxidoreductase	196996	198120	+	1125	Saur515_00606	-0.188471	7.87526	0.0595758	0.15299
Saur515_00607	Saur515_contig_2		D-isomer specific 2-hydroxyacid dehydrogenase family protein	198212	199165	-	954	Saur515_00607	0.0961268	8.96749	0.30307	0.478788
Saur515_00608	Saur515_contig_2	ssaA_1	secretory antigen SsaA	199527	200027	-	501	Saur515_00608	-0.604883	5.99438	0.0146544	0.0581205
Saur515_00609	Saur515_contig_2		hypothetical protein	200264	200686	-	423	Saur515_00609	0.0321371	5.9161	0.853816	0.914936
Saur515_00610	Saur515_contig_2		NAD/NADP octopine/nopaline dehydrogenase family protein	200934	202016	+	1083	Saur515_00610	0.198804	7.45172	0.17219	0.32122
Saur515_00611	Saur515_contig_2	nhaC	putative Na+/H+ antiporter	202114	203511	+	1398	Saur515_00611	0.666044	6.56769	8.91145e-05	0.00142272
Saur515_00612	Saur515_contig_2	ssaA_2	Secretory antigen precursor SsaA_1	203944	204747	-	804	Saur515_00612	-0.649457	8.9411	0.00107196	0.00896317
Saur515_00613	Saur515_contig_2		helix-turn-helix- domain containing protein	205357	207312	+	1956	Saur515_00613	-0.429717	5.3395	0.0120118	0.0504946
Saur515_00614	Saur515_contig_2	sarY	staphylococcal accessory regulator Y	207338	208081	+	744	Saur515_00614	-0.0460739	4.18442	0.858989	0.91718
Saur515_00615	Saur515_contig_2		hypothetical protein	208145	208471	+	327	Saur515_00615	-0.0673868	7.69488	0.714655	0.826025
Saur515_00616	Saur515_contig_2	sarR	staphylococcal accessory regulator R, SarR	208899	209246	+	348	Saur515_00616	0.172861	8.69584	0.328567	0.502672
Saur515_00617	Saur515_contig_2		urease accessory protein UreD	209435	210271	-	837	Saur515_00617	-0.464098	4.83341	0.0183352	0.0677907
Saur515_00618	Saur515_contig_2	ureG	urease accessory protein UreG	210271	210885	-	615	Saur515_00618	0.127476	4.52557	0.540411	0.694248
Saur515_00619	Saur515_contig_2	ureF	urease accessory protein UreF	210898	211587	-	690	Saur515_00619	-0.390731	3.92672	0.133405	0.266701
Saur515_00620	Saur515_contig_2	ureE	urease accessory protein UreE	211580	212032	-	453	Saur515_00620	-0.473478	3.18509	0.173702	0.323327
Saur515_00621	Saur515_contig_2	ureC	urease subunit alpha	212045	213760	-	1716	Saur515_00621	0.154838	4.25992	0.499864	0.662609
Saur515_00622	Saur515_contig_2	ureB	urease subunit beta	213757	214167	-	411	Saur515_00622	-0.399909	2.27462	0.447823	0.615913
Saur515_00623	Saur515_contig_2	ureA	urease subunit gamma	214181	214483	-	303	Saur515_00623	-0.662403	1.705	0.45659	0.623084
Saur515_00624	Saur515_contig_2	utp	membrane-bound urea transporter	214743	215648	+	906	Saur515_00624	0.162473	3.32271	0.587658	0.730482
Saur515_00625	Saur515_contig_2	caiA	acyl-CoA dehydrogenase	215865	217019	+	1155	Saur515_00625	-0.130324	8.50229	0.213958	0.375459
Saur515_00626	Saur515_contig_2	fhuD	iron (Fe+3) ABC superfamily ATP binding cassette transporter, binding protein	217233	218141	+	909	Saur515_00626	-0.0495102	8.01349	0.718036	0.827985
Saur515_00627	Saur515_contig_2		inosine-uridine preferring nucleoside hydrolase family protein	218540	219481	+	942	Saur515_00627	-0.300458	4.80038	0.0935071	0.210412
Saur515_00628	Saur515_contig_2		biotin biosynthesis BioY family protein	219602	220156	+	555	Saur515_00628	0.139318	4.56146	0.593679	0.734988
Saur515_00629	Saur515_contig_2		acetyltransferase (GNAT) family protein	220228	220998	+	771	Saur515_00629	0.350425	5.31864	0.0281425	0.0919631
Saur515_00630	Saur515_contig_2	fdhD	formate dehydrogenase accessory protein	221170	221967	-	798	Saur515_00630	-0.177961	7.82935	0.180961	0.332779
Saur515_00631	Saur515_contig_2	modA	molybdenum (Mo2+) ABC superfamily ATP binding cassette transporter, binding protein	222257	223039	+	783	Saur515_00631	-0.321111	8.64711	0.00139527	0.0105721
Saur515_00632	Saur515_contig_2	modB	molybdenum (Mo2+) ABC superfamily ATP binding cassette transporter, membrane protein	223053	223724	+	672	Saur515_00632	0.113698	7.59113	0.297843	0.472568
Saur515_00633	Saur515_contig_2	modC	molybdenum (Mo2+) ABC superfamily ATP binding cassette transporter, ABC protein	223725	224330	+	606	Saur515_00633	0.225386	7.13455	0.0500188	0.135987
Saur515_00634	Saur515_contig_2		thiamine/molybdopterin biosynthesis ThiF/MoeB-like protein	224500	225504	+	1005	Saur515_00634	-0.0776645	7.58146	0.445793	0.614154
Saur515_00635	Saur515_contig_2	moaB	putative molybdenum cofactor biosynthesis protein B	225535	226041	+	507	Saur515_00635	0.0590456	6.52684	0.650685	0.777717
Saur515_00637	Saur515_contig_2	moeA	molybdopterin biosynthesis protein MoeA	226600	227859	+	1260	Saur515_00637	0.21772	7.46104	0.0439882	0.123584
Saur515_00638	Saur515_contig_2	mobB	putative molybdopterin-guanine dinucleotide biosynthesis protein B	227856	228341	+	486	Saur515_00638	0.110946	6.04877	0.420681	0.590155
Saur515_00639	Saur515_contig_2	moaE	Molybdopterin synthase catalytic subunit, MoaE	228355	228801	+	447	Saur515_00639	-0.0430356	6.34037	0.723168	0.830003
Saur515_00640	Saur515_contig_2	moaD	Mmolybdopterin converting factor, subunit 1	228807	229040	+	234	Saur515_00640	0.105535	5.83294	0.508733	0.667928
Saur515_00641	Saur515_contig_2	mobA	putative molybdopterin-guanine dinucleotide biosynthesis protein A	229047	229646	+	600	Saur515_00641	-0.184779	7.33387	0.0625971	0.158567
Saur515_00642	Saur515_contig_2		molybdenum cofactor biosynthesis protein A	229666	230688	+	1023	Saur515_00642	-0.0830779	8.59917	0.326726	0.502672
Saur515_00643	Saur515_contig_2	sarV	staphylococcal accessory regulator family protein	231379	231729	+	351	Saur515_00643	0.592159	7.85979	0.00114359	0.00929643
Saur515_00644	Saur515_contig_2		major facilitator superfamily transporter	231831	233042	-	1212	Saur515_00644	-0.14836	4.77341	0.497904	0.660375
Saur515_00645	Saur515_contig_2		MarR family transcriptional regulator	233035	233475	-	441	Saur515_00645	-0.802704	2.70577	0.147771	0.288376
Saur515_00646	Saur515_contig_2		hypothetical protein	233637	234401	+	765	Saur515_00646	0.0263463	5.52857	0.911894	0.954263
Saur515_00647	Saur515_contig_2		hypothetical protein	234393	234644	-	252	Saur515_00647	-0.31536	5.5524	0.06404	0.160755
Saur515_00648	Saur515_contig_2	fmhB	peptidoglycan pentaglycine interpeptide biosynthetic protein FmhB	235033	236298	+	1266	Saur515_00648	-0.305705	8.93896	0.000464202	0.00490625
Saur515_00649	Saur515_contig_2		RND superfamily resistance-nodulation-cell division acriflavin:proton (H+) antiporter	236415	239582	+	3168	Saur515_00649	0.274996	9.10351	0.0183332	0.0677907
Saur515_00650	Saur515_contig_2		hypothetical protein	239769	240086	-	318	Saur515_00650	-0.194145	7.7206	0.0695196	0.170671
Saur515_00651	Saur515_contig_2		hypothetical protein	240331	240495	-	165	Saur515_00651	-0.396598	6.21702	0.00596765	0.0297172
Saur515_00652	Saur515_contig_2		AEC family malonate efflux carrier	240628	241536	+	909	Saur515_00652	0.0753369	5.5591	0.666211	0.787836
Saur515_00653	Saur515_contig_2	glcU	DMT superfamily drug/metabolite transporter	241955	242818	-	864	Saur515_00653	0.253382	8.09568	0.0841788	0.194228
Saur515_00654	Saur515_contig_2		acetyltransferase (GNAT) family protein	242999	243886	-	888	Saur515_00654	-0.857646	8.19143	1.72906e-05	0.000447504
Saur515_00655	Saur515_contig_2	topB	putative DNA topoisomerase	244073	246208	+	2136	Saur515_00655	-0.0148483	7.8711	0.883627	0.93318
Saur515_00656	Saur515_contig_2		xanthine/uracil permeases family protein	246321	247655	+	1335	Saur515_00656	-0.219433	10.2558	0.0721204	0.174611
Saur515_00657	Saur515_contig_2		hypothetical protein	247847	248236	-	390	Saur515_00657	0.57677	8.80481	0.000665188	0.00640406
Saur515_00658	Saur515_contig_2	rpsJ	30S ribosomal protein S10	248593	248901	+	309	Saur515_00658	-0.0759789	9.65367	0.669806	0.790564
Saur515_00659	Saur515_contig_2	rplC	50S ribosomal protein L3	248929	249591	+	663	Saur515_00659	0.0101871	10.0989	0.956906	0.976394
Saur515_00660	Saur515_contig_2	rplD	50S ribosomal protein L4	249618	250241	+	624	Saur515_00660	-0.0148827	9.78377	0.940403	0.966656
Saur515_00661	Saur515_contig_2	rplW	50S ribosomal protein L23	250241	250516	+	276	Saur515_00661	0.044259	8.07674	0.808897	0.886932
Saur515_00662	Saur515_contig_2	rplB	50S ribosomal protein L2	250549	251382	+	834	Saur515_00662	0.219099	10.1463	0.300134	0.475374
Saur515_00663	Saur515_contig_2	rpsS	30S ribosomal protein S19	251449	251727	+	279	Saur515_00663	0.562712	8.42005	0.0155399	0.0601741
Saur515_00664	Saur515_contig_2	rplV	50S ribosomal protein L22	251756	252109	+	354	Saur515_00664	0.525146	8.75233	0.0192546	0.0698954
Saur515_00665	Saur515_contig_2	rpsC	30S ribosomal protein S3	252133	252786	+	654	Saur515_00665	0.47616	9.38417	0.0981184	0.217724
Saur515_00666	Saur515_contig_2	rplP	50S ribosomal protein L16	252789	253223	+	435	Saur515_00666	0.452374	8.72637	0.0678179	0.167639
Saur515_00667	Saur515_contig_2	rpmC	50S ribosomal protein L29	253213	253422	+	210	Saur515_00667	0.416188	7.7487	0.104635	0.225089
Saur515_00668	Saur515_contig_2	rpsQ	30S ribosomal protein S17	253446	253709	+	264	Saur515_00668	0.524268	8.28225	0.0289313	0.093826
Saur515_00669	Saur515_contig_2	rplN	50S ribosomal protein L14	253741	254109	+	369	Saur515_00669	0.503097	8.62895	0.0519139	0.138531
Saur515_00670	Saur515_contig_2	rplX	50S ribosomal protein L24	254145	254462	+	318	Saur515_00670	0.490599	8.22096	0.0226772	0.0782748
Saur515_00671	Saur515_contig_2	rplE	50S ribosomal protein L5	254489	255028	+	540	Saur515_00671	0.211004	8.9931	0.343925	0.517998
Saur515_00672	Saur515_contig_2	rpsN_1	30S ribosomal protein S14	255051	255236	+	186	Saur515_00672	0.343361	7.68847	0.122471	0.251394
Saur515_00673	Saur515_contig_2	rpsH	30S ribosomal protein S8	255268	255666	+	399	Saur515_00673	0.222153	8.63817	0.311038	0.485132
Saur515_00674	Saur515_contig_2	rplF	50S ribosomal protein L6	255691	256227	+	537	Saur515_00674	0.297714	8.91618	0.1947	0.350175
Saur515_00675	Saur515_contig_2	rplR	50S ribosomal protein L18	256258	256617	+	360	Saur515_00675	0.549691	8.66184	0.00875544	0.0395849
Saur515_00676	Saur515_contig_2	rpsE	30S ribosomal protein S5	256638	257138	+	501	Saur515_00676	0.636902	9.07596	0.00589273	0.0294037
Saur515_00677	Saur515_contig_2	rpmD	50S ribosomal protein L30	257155	257334	+	180	Saur515_00677	0.662844	7.82631	0.000314959	0.00362946
Saur515_00678	Saur515_contig_2	rplO	50S ribosomal protein L15	257351	257791	+	441	Saur515_00678	0.582975	8.7415	0.00113965	0.00929643
Saur515_00679	Saur515_contig_2	secY_2	Sec family Type I general secretory pathway preprotein translocase SecY_1	257791	259083	+	1293	Saur515_00679	0.403537	10.4468	0.0108898	0.047234
Saur515_00680	Saur515_contig_2	adk	Nucleoside-triphosphate--adenylate kinase	259100	259747	+	648	Saur515_00680	0.461192	9.50185	0.0062527	0.0308241
Saur515_00681	Saur515_contig_2	infA	translation initiation factor IF-1	259940	260158	+	219	Saur515_00681	0.573095	8.18804	0.00170374	0.0120743
Saur515_00682	Saur515_contig_2	rpmJ	50S ribosomal protein L36	260190	260303	+	114	Saur515_00682	0.541201	7.44796	0.000768028	0.00716923
Saur515_00683	Saur515_contig_2	rpsM	30S ribosomal protein S13	260326	260691	+	366	Saur515_00683	0.287156	8.94234	0.0342662	0.10555
Saur515_00684	Saur515_contig_2	rpsK	30S ribosomal protein S11	260715	261104	+	390	Saur515_00684	0.30889	8.62803	0.070608	0.172309
Saur515_00685	Saur515_contig_2	rpoA	DNA-directed RNA polymerase subunit alpha	261179	262123	+	945	Saur515_00685	0.413273	10.0284	0.00220739	0.0145286
Saur515_00686	Saur515_contig_2	rplQ	50S ribosomal protein L17	262140	262508	+	369	Saur515_00686	0.639766	8.97691	1.51493e-06	7.74822e-05
Saur515_00687	Saur515_contig_2	cbiO_1	cobalt transporter ATP-binding subunit	263046	263855	+	810	Saur515_00687	-0.140634	6.50303	0.286446	0.461737
Saur515_00688	Saur515_contig_2	cbiO_2	cobalt transporter ATP-binding subunit	263852	264712	+	861	Saur515_00688	-0.203427	7.14301	0.0981881	0.217724
Saur515_00689	Saur515_contig_2		cobalt (Co2+) ABC superfamily ATP binding cassette transporter, membrane protein	264702	265508	+	807	Saur515_00689	-0.095708	6.83919	0.418655	0.587986
Saur515_00690	Saur515_contig_2	truA	putative tRNA pseudouridine synthase	265513	266316	+	804	Saur515_00690	-0.293981	6.95437	0.0203587	0.0727521
Saur515_00693	Saur515_contig_2		hypothetical protein	267950	269047	+	1098	Saur515_00693	-0.651827	4.68725	0.00795086	0.0369685
Saur515_00694	Saur515_contig_2		hypothetical protein	269044	269337	+	294	Saur515_00694	-0.276538	4.63545	0.22848	0.39418
Saur515_00695	Saur515_contig_2		hypothetical protein	269350	270141	+	792	Saur515_00695	-0.470577	7.10399	0.00191194	0.0130686
Saur515_00696	Saur515_contig_2	clpA	AAA domain protein	270142	271278	+	1137	Saur515_00696	-0.359254	7.03256	0.0137637	0.0553932
Saur515_00697	Saur515_contig_2		hypothetical protein	271406	272812	+	1407	Saur515_00697	-0.352661	7.40257	0.00228503	0.0149593
Saur515_00698	Saur515_contig_2	alsS	putative acetolactate synthase	274002	275666	+	1665	Saur515_00698	-0.146588	9.60067	0.40199	0.573104
Saur515_00699	Saur515_contig_2	budA1	alpha-acetolactate decarboxylase	275703	276407	+	705	Saur515_00699	0.0153059	8.43527	0.939068	0.96582
Saur515_00700	Saur515_contig_2		truncated MHC class II analog protein	276771	277196	-	426	Saur515_00700	-0.061875	3.42587	0.862058	0.917395
Saur515_00701	Saur515_contig_2		putative hydrolase	277490	278305	+	816	Saur515_00701	-0.385427	6.98006	0.00124893	0.00981767
Saur515_00702	Saur515_contig_2		membrane-bound metalloendopeptidase	278516	279370	+	855	Saur515_00702	-0.13434	7.04435	0.318624	0.494452
Saur515_00703	Saur515_contig_2	hysA	hyaluronate lyase 2	279430	281853	-	2424	Saur515_00703	0.317537	5.04131	0.102618	0.222549
Saur515_00704	Saur515_contig_2		MerR family transcriptional regulator	282261	282677	+	417	Saur515_00704	-0.729623	4.35283	0.0116381	0.0492613
Saur515_00705	Saur515_contig_2		oxidoreductase, aldo/keto reductase	282747	283595	+	849	Saur515_00705	-0.443986	6.98375	0.00521732	0.0271752
Saur515_00706	Saur515_contig_2		hypothetical protein	283815	283940	+	126	Saur515_00706	0.297897	2.62031	0.539133	0.694059
Saur515_00707	Saur515_contig_2		hypothetical protein	284202	284810	+	609	Saur515_00707	-0.221568	4.85601	0.251642	0.424024
Saur515_00708	Saur515_contig_2		NAD-dependent deacetylase	285101	285841	-	741	Saur515_00708	-0.351877	5.72751	0.0415593	0.119471
Saur515_00709	Saur515_contig_2	deoR	deoR-family regulatory protein	286083	286838	+	756	Saur515_00709	-0.278809	6.83933	0.0430261	0.121974
Saur515_00710	Saur515_contig_2	lacA	galactose-6-phosphate isomerase subunit LacA	287206	287634	+	429	Saur515_00710	-0.361112	5.30637	0.0786985	0.186491
Saur515_00711	Saur515_contig_2	lacB	galactose-6-phosphate isomerase LacB subunit	287650	288165	+	516	Saur515_00711	-0.370251	5.20106	0.0800494	0.1886
Saur515_00712	Saur515_contig_2	lacC	tagatose-6-phosphate kinase	288178	289110	+	933	Saur515_00712	-0.0336417	5.85531	0.855237	0.916029
Saur515_00713	Saur515_contig_2	lacD	tagatose 1,6-diphosphate aldolase	289114	290094	+	981	Saur515_00713	0.113069	5.68476	0.572968	0.722464
Saur515_00714	Saur515_contig_2		PTS system lactose/cellobiose-specific IIA component	290116	290427	+	312	Saur515_00714	0.349639	4.13691	0.12052	0.249265
Saur515_00715	Saur515_contig_2		PTS system lactose/cellobiose-specific IIBC component	290433	292145	+	1713	Saur515_00715	0.511682	6.92056	0.000125288	0.00179872
Saur515_00716	Saur515_contig_2	lacG	6-phospho-beta-galactosidase	292163	293575	+	1413	Saur515_00716	0.41196	7.05948	0.000959604	0.00832448
Saur515_00717	Saur515_contig_2		alpha/beta cell surface hydrolase	293841	294710	+	870	Saur515_00717	-0.474741	7.63521	0.00559301	0.0285464
Saur515_00718	Saur515_contig_2		putative NADP-dependent zinc-binding dehydrogenase	294990	295994	+	1005	Saur515_00718	-0.205396	9.65529	0.0419335	0.119924
Saur515_00719	Saur515_contig_2		Alcohol dehydrogenase zinc-binding type 1	296228	297229	+	1002	Saur515_00719	-0.113398	6.94712	0.394146	0.565203
Saur515_00720	Saur515_contig_2	betT	choline transport protein BetT	297536	299098	+	1563	Saur515_00720	0.963753	8.65108	5.38788e-07	3.48086e-05
Saur515_00721	Saur515_contig_2		hypothetical protein	299273	299809	+	537	Saur515_00721	0.839927	11.9178	2.36924e-05	0.000510219
Saur515_00722	Saur515_contig_2		small integral membrane protein	299822	300061	+	240	Saur515_00722	0.97541	10.3385	3.68579e-05	0.00074782
Saur515_00723	Saur515_contig_2		Alkaline shock protein 23	300124	300633	+	510	Saur515_00723	1.06494	13.3714	6.06349e-08	9.92391e-06
Saur515_00724	Saur515_contig_3	ppi	putative cyclophilin type peptidyl-prolyl cis-trans isomerase	157	750	-	594	Saur515_00724	0.0364183	8.51645	0.702682	0.816029
Saur515_00725	Saur515_contig_3	kapB	kinase associated protein B	814	1197	+	384	Saur515_00725	-0.109596	5.46174	0.444428	0.612961
Saur515_00726	Saur515_contig_3	mnhA	monovalent cation antiporter-3 subunit A, MnhA	1328	3733	+	2406	Saur515_00726	0.269529	10.0835	0.00645354	0.0316236
Saur515_00727	Saur515_contig_3	mnhB_1	CPA3 family monovalent cation:proton (H+) antiporter-3 subunit B	3726	4154	+	429	Saur515_00727	0.319433	7.31622	0.0369065	0.110226
Saur515_00728	Saur515_contig_3	mnhC_1	CPA3 family monovalent cation:proton (H+) antiporter-3 subunit C	4154	4495	+	342	Saur515_00728	0.383334	7.58852	0.00532509	0.0275803
Saur515_00729	Saur515_contig_3	mnhD_1	CPA3 family monovalent cation:proton (H+) antiporter-3 subunit D	4488	5984	+	1497	Saur515_00729	0.415462	9.63653	0.000892574	0.00791072
Saur515_00730	Saur515_contig_3	mnhE_1	CPA3 family monovalent cation:proton (H+) antiporter-3 subunit E	5986	6465	+	480	Saur515_00730	0.503883	8.17941	0.000714909	0.00677645
Saur515_00731	Saur515_contig_3	mnhF_1	CPA3 family monovalent cation:proton (H+) antiporter-3 subunit F	6465	6758	+	294	Saur515_00731	0.714656	6.40474	1.73328e-05	0.000447504
Saur515_00732	Saur515_contig_3	mnhG_1	CPA3 family monovalent cation:proton (H+) antiporter-3 subunit G	6736	7092	+	357	Saur515_00732	0.608712	7.61031	1.27127e-06	6.93547e-05
Saur515_00733	Saur515_contig_3		pyridine nucleotide-disulfide oxidoreductase	7341	8495	+	1155	Saur515_00733	-0.371407	3.20501	0.359026	0.532021
Saur515_00734	Saur515_contig_3		thioesterase superfamily protein	8551	8925	-	375	Saur515_00734	0.042875	6.34922	0.840623	0.907619
Saur515_00735	Saur515_contig_3		NhaC family sodium:proton (Na+:H+) antiporter	8944	10260	-	1317	Saur515_00735	-0.124294	7.41067	0.580851	0.726024
Saur515_00736	Saur515_contig_3	ampA	cytosol aminopeptidase	10671	12146	-	1476	Saur515_00736	0.03645	8.546	0.673104	0.792932
Saur515_00737	Saur515_contig_3		pyridine nucleotide-disulfide oxidoreductase	12277	13485	-	1209	Saur515_00737	-0.0380574	11.4129	0.678148	0.79658
Saur515_00738	Saur515_contig_3	sufA	iron-sulfur cluster assembly accessory protein	13939	14298	-	360	Saur515_00738	-0.259144	7.25807	0.0646098	0.161831
Saur515_00739	Saur515_contig_3		hypothetical protein	14311	14547	-	237	Saur515_00739	-0.208872	6.32326	0.242288	0.412031
Saur515_00740	Saur515_contig_3		pyridine nucleotide-disulfide oxidoreductase	14864	15928	+	1065	Saur515_00740	-0.266856	7.85406	0.0602571	0.154095
Saur515_00741	Saur515_contig_3		hypothetical protein	15987	16310	-	324	Saur515_00741	-0.047975	5.18347	0.852956	0.91459
Saur515_00742	Saur515_contig_3		nitrogen-fixing NifU domain-containing protein	16411	16653	+	243	Saur515_00742	0.349008	7.78214	0.0622599	0.158064
Saur515_00743	Saur515_contig_3	dltD	D-alanine lipoteichoic acid and wall teichoic acid esterification secreted protein	16916	18091	-	1176	Saur515_00743	-0.384293	9.68647	0.0103559	0.0453994
Saur515_00744	Saur515_contig_3	dltC	D-alanine-activating enzyme/D-alanine-D-alanyl, dltC protein	18088	18324	-	237	Saur515_00744	-0.368573	6.93886	0.00671901	0.0325661
Saur515_00745	Saur515_contig_3	dltB	D-alanine membrane transfer protein	18342	19556	-	1215	Saur515_00745	-0.180548	9.25893	0.203188	0.360469
Saur515_00746	Saur515_contig_3	dltA	D-alanine-activating enzyme/D-alanine-D-alanyl, dltA protein	19553	21010	-	1458	Saur515_00746	-0.118342	9.65763	0.328631	0.502672
Saur515_00747	Saur515_contig_3		hypothetical protein	21026	21178	-	153	Saur515_00747	-0.0763734	6.04267	0.588904	0.730919
Saur515_00748	Saur515_contig_3		glyoxylate reductase	21590	22549	-	960	Saur515_00748	-0.171345	8.98986	0.0573753	0.148897
Saur515_00749	Saur515_contig_3		HAD-superfamily hydrolase	22582	23361	-	780	Saur515_00749	-0.16738	8.55283	0.0651049	0.162432
Saur515_00750	Saur515_contig_3		hypothetical protein	23361	23795	-	435	Saur515_00750	-0.282658	7.61661	0.0062951	0.0309709
Saur515_00751	Saur515_contig_3		hypothetical protein	23893	24159	+	267	Saur515_00751	0.29675	2.979	0.377986	0.548762
Saur515_00752	Saur515_contig_3		hypothetical protein	24238	24621	-	384	Saur515_00752	0.00642457	5.81218	0.969403	0.984408
Saur515_00753	Saur515_contig_3	lipA	Lipoyl synthase, LipA	24751	25668	-	918	Saur515_00753	0.104718	8.67565	0.202329	0.359593
Saur515_00754	Saur515_contig_3		bifunctional 5-nucleotidase/2,3-cyclic phosphodiesterase	25752	27071	-	1320	Saur515_00754	0.200971	7.90794	0.0397329	0.11552
Saur515_00755	Saur515_contig_3		sulfite exporter TauE/SafE-like protein	27098	27925	-	828	Saur515_00755	-0.0335025	7.30874	0.761757	0.854714
Saur515_00756	Saur515_contig_3		hypothetical protein	27938	28786	-	849	Saur515_00756	-0.392906	7.784	0.0016194	0.0116247
Saur515_00757	Saur515_contig_3		2-nitropropane dioxygenase	28999	30066	-	1068	Saur515_00757	-0.191842	7.20211	0.251651	0.424024
Saur515_00758	Saur515_contig_3		putative Mg2+ and Co2+ transporter, CorB	30080	31120	-	1041	Saur515_00758	-0.259414	7.29409	0.0537334	0.141692
Saur515_00759	Saur515_contig_3		hypothetical protein	31485	31799	+	315	Saur515_00759	0.0619749	3.24285	0.851787	0.914358
Saur515_00760	Saur515_contig_3	sufB	ABC superfamily ATP binding cassette transporter, membrane protein	32129	33526	-	1398	Saur515_00760	0.404403	9.52785	2.20789e-05	0.000487245
Saur515_00761	Saur515_contig_3	iscU	SUF system FeS assembly protein	33677	34141	-	465	Saur515_00761	0.491508	7.65038	0.000122273	0.00177622
Saur515_00762	Saur515_contig_3	sufS	cysteine desulfurase, SufS subfamily	34131	35372	-	1242	Saur515_00762	0.476681	8.95981	4.48641e-05	0.000867254
Saur515_00763	Saur515_contig_3	sufD	ABC superfamily ATP binding cassette transporter, membrane protein	35487	36794	-	1308	Saur515_00763	0.135201	9.2083	0.141956	0.279473
Saur515_00764	Saur515_contig_3	sufC	ABC superfamily ATP binding cassette transporter, ABC protein	36892	37653	-	762	Saur515_00764	0.122715	8.80197	0.199425	0.356063
Saur515_00765	Saur515_contig_3		integral membrane protein	37981	38832	+	852	Saur515_00765	0.347323	6.88482	0.00235706	0.0153238
Saur515_00766	Saur515_contig_3		putative CsbD family general stress response protein	39065	39259	-	195	Saur515_00766	1.08602	10.8385	1.50265e-05	0.000400978
Saur515_00767	Saur515_contig_3		ABC superfamily ATP binding cassette transporter, binding protein	39613	40434	-	822	Saur515_00767	0.883769	6.31588	2.05478e-05	0.000480426
Saur515_00768	Saur515_contig_3		binding-protein-dependent transport system inner membrane protein	40452	41147	-	696	Saur515_00768	0.723545	4.51092	0.00959247	0.0426621
Saur515_00769	Saur515_contig_3		DL-methionine transporter ATP-binding subunit	41140	42165	-	1026	Saur515_00769	0.446335	5.49075	0.0487339	0.133184
Saur515_00770	Saur515_contig_3		thioredoxin	42415	42711	-	297	Saur515_00770	0.265559	6.23005	0.0940413	0.210713
Saur515_00771	Saur515_contig_3		putative small primase-like protein (Toprim domain)	42704	43093	-	390	Saur515_00771	0.464393	7.00745	0.0096992	0.0430557
Saur515_00772	Saur515_contig_3	ywqG	putative protein YwqG	43832	44710	-	879	Saur515_00772	-0.187875	7.62091	0.282133	0.456866
Saur515_00773	Saur515_contig_3		hypothetical protein	44712	44825	-	114	Saur515_00773	0.376868	3.44936	0.272697	0.444831
Saur515_00774	Saur515_contig_3	gcvH	glycine cleavage system H protein	44889	45269	-	381	Saur515_00774	-0.187267	9.71705	0.0484886	0.132849
Saur515_00775	Saur515_contig_3	arsC1	putative arsenate Reductase (ArsC) family protein	45427	45783	-	357	Saur515_00775	-0.253269	8.78261	0.0373214	0.110657
Saur515_00776	Saur515_contig_3		thioredoxin	45927	46247	+	321	Saur515_00776	-0.00254776	7.49927	0.986834	0.994123
Saur515_00777	Saur515_contig_3		nitroreductase family protein	46397	46936	-	540	Saur515_00777	-0.481247	6.34279	0.0056469	0.0287022
Saur515_00778	Saur515_contig_3	aroD	3-dehydroquinate dehydratase	47019	47735	-	717	Saur515_00778	-0.271352	5.67938	0.0954864	0.212716
Saur515_00779	Saur515_contig_3	osmC	osmotically inducible protein OsmC	47883	48305	+	423	Saur515_00779	0.399375	5.4869	0.0948708	0.211927
Saur515_00780	Saur515_contig_3		hypothetical protein	48704	49198	+	495	Saur515_00780	0.349855	6.65371	0.0626885	0.158567
Saur515_00781	Saur515_contig_3		putative LysE type translocator protein	49353	49970	+	618	Saur515_00781	-0.0826693	5.04733	0.693372	0.807892
Saur515_00782	Saur515_contig_3	gpmA1	phosphoglycerate mutase family protein	50043	50624	-	582	Saur515_00782	-1.13847	4.11836	0.00128658	0.00993853
Saur515_00783	Saur515_contig_3		hypothetical protein	50849	51085	+	237	Saur515_00783	1.08916	7.16054	3.69503e-08	6.97792e-06
Saur515_00784	Saur515_contig_3		hypothetical protein	51082	51285	-	204	Saur515_00784	1.49396	9.07569	4.4043e-10	1.35157e-07
Saur515_00785	Saur515_contig_3		hypothetical protein	51626	51886	+	261	Saur515_00785	0.294159	3.83762	0.328056	0.502672
Saur515_00786	Saur515_contig_3		hypothetical protein	51915	52103	+	189	Saur515_00786	0.147673	4.21652	0.580101	0.726024
Saur515_00787	Saur515_contig_3		hypothetical protein	52291	52860	+	570	Saur515_00787	-0.204791	4.33437	0.456524	0.623084
Saur515_00788	Saur515_contig_3		hypothetical protein	52948	53232	+	285	Saur515_00788	0.512533	5.25048	0.00730458	0.0346192
Saur515_00789	Saur515_contig_3		hypothetical protein	53294	53512	+	219	Saur515_00789	0.109872	5.61069	0.525102	0.681716
Saur515_00790	Saur515_contig_3	cspC	cold-shock DNA-binding domain protein, CspC	54008	54208	-	201	Saur515_00790	0.0869998	8.9959	0.605726	0.743528
Saur515_00791	Saur515_contig_3		staphylococcal thermonuclease precursor	54565	55251	-	687	Saur515_00791	-0.435519	5.91547	0.019315	0.0698954
Saur515_00792	Saur515_contig_3		anaerobic ribonucleoside-triphosphate reductase activating protein	55592	56062	-	471	Saur515_00792	0.25899	4.28568	0.304801	0.480286
Saur515_00793	Saur515_contig_3	ssp	secretory extracellular matrix and plasma binding protein	56397	57419	-	1023	Saur515_00793	0.248809	4.06516	0.358635	0.531993
Saur515_00794	Saur515_contig_3		von Willebrand factor-binding protein	57770	59296	-	1527	Saur515_00794	0.32404	4.61231	0.1124	0.237724
Saur515_00795	Saur515_contig_3		fibrinogen-binding protein	59517	62318	-	2802	Saur515_00795	0.305523	9.49136	0.0986863	0.21814
Saur515_00796	Saur515_contig_3		N-acetyltransferase GCN5	62581	63111	-	531	Saur515_00796	0.328533	3.71764	0.282866	0.456866
Saur515_00797	Saur515_contig_3		hypothetical protein	63250	63771	-	522	Saur515_00797	0.425543	2.36976	0.556003	0.706515
Saur515_00798	Saur515_contig_3		hypothetical protein	64370	65098	+	729	Saur515_00798	-0.3699	6.96824	0.00541229	0.0279142
Saur515_00799	Saur515_contig_3		hypothetical protein	65452	65775	+	324	Saur515_00799	-0.678794	6.07262	0.000904673	0.00796047
Saur515_00801	Saur515_contig_3	smpB	putative tmRNA-binding protein	67097	67561	-	465	Saur515_00801	0.174363	6.96031	0.156376	0.300379
Saur515_00802	Saur515_contig_3	rnr	exoribonuclease, VacB/RNase II family	67583	69955	-	2373	Saur515_00802	0.195111	9.55139	0.0305217	0.0973127
Saur515_00803	Saur515_contig_3	est	carboxyesterase -like protein	69989	70729	-	741	Saur515_00803	0.00739368	7.39956	0.978647	0.989938
Saur515_00804	Saur515_contig_3	secG	preprotein translocase subunit SecG	70845	71078	-	234	Saur515_00804	0.347954	6.87605	0.023646	0.0806262
Saur515_00805	Saur515_contig_3		hypothetical protein	71145	71603	-	459	Saur515_00805	0.283273	6.22243	0.0386882	0.113884
Saur515_00806	Saur515_contig_3	eno	enolase (2-phosphoglycerate dehydrogenase)	71943	73247	-	1305	Saur515_00806	0.411386	13.3745	0.000455285	0.0048809
Saur515_00807	Saur515_contig_3	pgm	putative 2,3-bisphosphoglycerate-independent phosphoglycerate mutase	73377	74894	-	1518	Saur515_00807	0.198368	12.4009	0.195135	0.3507
Saur515_00808	Saur515_contig_3	tpi	triose-phosphate isomerase	74897	75658	-	762	Saur515_00808	0.160614	11.5869	0.287077	0.462146
Saur515_00809	Saur515_contig_3	pgk	phosphoglycerate kinase	75780	76970	-	1191	Saur515_00809	0.549833	12.4066	0.000420274	0.00458566
Saur515_00810	Saur515_contig_3	gap	glyceraldehyde-3-phosphate dehydrogenase (phosphorylating)	77109	78119	-	1011	Saur515_00810	0.776755	14.0921	4.05385e-06	0.00016672
Saur515_00811	Saur515_contig_3		DeoR family transcriptional regulator	78172	79185	-	1014	Saur515_00811	0.21521	12.1364	0.0678752	0.167639
Saur515_00812	Saur515_contig_3		hypothetical protein	80005	80634	-	630	Saur515_00812	0.306891	8.42755	0.0185568	0.0681611
Saur515_00813	Saur515_contig_3		NAD dependent epimerase/dehydratase familyprotein	81370	82239	+	870	Saur515_00813	-0.0910193	7.45689	0.600184	0.739976
Saur515_00814	Saur515_contig_3	clpP	ATP-dependent Clp protease proteolytic subunit	82482	83069	-	588	Saur515_00814	0.0760703	10.6699	0.541218	0.694559
Saur515_00816	Saur515_contig_3	whiA	sporulation regulator WhiA	83643	84587	-	945	Saur515_00816	0.486878	8.90511	0.000148894	0.00211291
Saur515_00817	Saur515_contig_3		Gluconeogenesis factor	84697	85692	-	996	Saur515_00817	0.522443	8.48084	9.3496e-05	0.00145278
Saur515_00818	Saur515_contig_3		putative P-loop ATPase/kinase	85689	86600	-	912	Saur515_00818	0.168284	7.38785	0.146683	0.286939
Saur515_00819	Saur515_contig_3	trxB	thioredoxin-disulfide reductase	87424	88359	-	936	Saur515_00819	-0.0341074	10.7251	0.745831	0.841072
Saur515_00820	Saur515_contig_3		hypothetical protein	88426	89865	-	1440	Saur515_00820	-0.121208	8.26644	0.12762	0.258291
Saur515_00821	Saur515_contig_3		putative acetyltransferase	89873	90358	-	486	Saur515_00821	0.0107321	6.94618	0.929264	0.96097
Saur515_00822	Saur515_contig_3	lgt	prolipoprotein diacylglyceryl transferase	90366	91205	-	840	Saur515_00822	-0.148511	7.71319	0.126756	0.257392
Saur515_00823	Saur515_contig_3	hprK	HPr(Ser) kinase/phosphatase	91211	92143	-	933	Saur515_00823	-0.147063	8.29563	0.0874352	0.199677
Saur515_00824	Saur515_contig_3	uvrA	excision endonuclease subunit UvrA	92805	95651	-	2847	Saur515_00824	0.286147	9.15671	0.00381702	0.0219456
Saur515_00825	Saur515_contig_3	uvrB	excision endonuclease subunit UvrB	95659	97644	-	1986	Saur515_00825	0.0706093	8.48986	0.577731	0.725859
Saur515_00826	Saur515_contig_3		hypothetical protein	97913	98149	-	237	Saur515_00826	-0.890361	4.42355	0.0010322	0.0087381
Saur515_00827	Saur515_contig_3		putative HD-family metal-dependent phosphohydrolase	98146	98796	-	651	Saur515_00827	-0.67078	6.11841	0.00202297	0.0136071
Saur515_00828	Saur515_contig_3		peptidoglycan hydrolysis related protein	98970	99809	-	840	Saur515_00828	0.349279	3.6694	0.193084	0.348289
Saur515_00829	Saur515_contig_3		peptide chain release factor 2	100218	101210	-	993	Saur515_00829	-0.217289	7.45822	0.0619914	0.157545
Saur515_00830	Saur515_contig_3	secA	Sec family Type I general secretory pathway preprotein translocase subunit SecA	101643	104174	-	2532	Saur515_00830	0.233838	11.015	0.00572363	0.0288532
Saur515_00831	Saur515_contig_3	yfiA	sigma 54 modulation protein/ribosomal protein S30EA	104588	105160	-	573	Saur515_00831	0.0600086	11.9277	0.695848	0.809624
Saur515_00832	Saur515_contig_3	comFC	putative amidophosphoribosyltransferase, ComFC	105221	105895	-	675	Saur515_00832	0.437634	2.18859	0.405982	0.577112
[truncated: 1,646 more rows]

## Sheet: 30 min
Geneid	gene	product	Chr	Start	End	Strand	Length	transcript_id	logFC	logCPM	PValue	FDR
[truncated: 2,431 more rows]
