# Supplementary material for: Global Transcriptomic Response of Staphylococcus aureus to Virulent Bacteriophage Infection
Source: Viruses. 2022 Mar 9;14(3):567. doi: 10.3390/v14030567 (PMC8950790; doi:10.3390/v14030567)
Supplement: Supplementary file 1 [file viruses-14-00567-s001.zip › Table S3.xlsx]

## Sheet: Supp2
Table S3. Virulence factor genes of SA515
			515 (Prediction)	S.aureus subsp. aureus MW2	S.aureus subsp. aureus N315	S.aureus subsp. aureus USA300_FPR3757	S.aureus subsp. aureus USA300_TCH1516	S.aureus subsp. aureus str. Newman
VFclass	Virulence factors	Related genes	draft (draft)	chromosome (NC_003923)	chromosome (NC_002745)	chromosome (NC_007793)	chromosome (NC_010079)	chromosome (NC_009641)
Adherence	Autolysin	atl	Saur515_01521	MW0936	SA0905	SAUSA300_0955	USA300HOU_0997	NWMN_0922
	Cell wall associated fibronectin binding protein	ebh	Saur515_02009	MW1324	SA1267; SA1268	SAUSA300_1327	USA300HOU_1372	NWMN_1344; NWMN_1345
	Clumping factor A	clfA	Saur515_00795	MW0764	SA0742	SAUSA300_0772	USA300HOU_0819	NWMN_0756
	Clumping factor B	clfB	Saur515_00337	MW2551	SA2423	SAUSA300_2565	USA300HOU_2630	NWMN_2529
	Collagen adhesion	cna	-	MW2612	-	-	-	-
	Elastin binding protein	ebp	Saur515_02473	MW1369	SA1312	SAUSA300_1370	USA300HOU_1419	NWMN_1389
	Extracellular adherence protein/MHC analogous protein	eap/map	-	MW1880*	-	-	USA300HOU_1942	NWMN_1872
	Fibrinogen binding protein	efb	Saur515_01012	MW1040	SA1003	SAUSA300_1055	USA300HOU_1094	NWMN_1069
	Fibronectin binding proteins	fnbA	Saur515_02147	MW2421	SA2291	SAUSA300_2441	USA300HOU_2491	NWMN_2399
		fnbB	Saur515_02146	MW2420	SA2290	SAUSA300_2440	USA300HOU_2490	NWMN_2397
	Intercellular adhesin	icaA	Saur515_00301	MW2586	SA2459	SAUSA300_2600	USA300HOU_2666	NWMN_2565
		icaB	Saur515_00299	MW2588	SA2461	SAUSA300_2601	USA300HOU_2668	NWMN_2567
		icaC	Saur515_00298	MW2589	SA2462	SAUSA300_2602	USA300HOU_2669	NWMN_2568
		icaD	Saur515_00300	MW2587	SA2460	-	USA300HOU_2667	NWMN_2566
		icaR	Saur515_00302	MW2585	SA2458	SAUSA300_2599	USA300HOU_2665	NWMN_2564
	Ser-Asp rich fibrinogen-binding proteins	sdrC	Saur515_01934	MW0516	SA0519	SAUSA300_0546	USA300HOU_0555	NWMN_0523
		sdrD	Saur515_01933	MW0517	SA0520	SAUSA300_0547	USA300HOU_0556	NWMN_0524
		sdrE	Saur515_01932	MW0518	SA0521	SAUSA300_0548	USA300HOU_0557	NWMN_0525
		sdrF	-	-	-	-	-	-
		sdrG	-	-	-	-	-	-
		sdrH	-	-	-	-	-	-
	Staphylococcal protein A	spa	Saur515_00158	MW0084	SA0107	SAUSA300_0113	USA300HOU_0122	NWMN_0055
Enzyme	Cysteine protease	sspB	Saur515_01516	MW0931	SA0900	SAUSA300_0950	USA300HOU_0995	NWMN_0917
		sspC	Saur515_01515	MW0930	SA0899	SAUSA300_0949	USA300HOU_0994	NWMN_0916
	Hyaluronate lyase	hysA	Saur515_00703	MW2129	SA2003	SAUSA300_2161	USA300HOU_2197	NWMN_2106
	Lipase	geh	Saur515_02244	MW0297	SA0309	SAUSA300_0320	USA300HOU_0340	NWMN_0262
		lip	Saur515_00297	MW2590	SA2463	SAUSA300_2603	USA300HOU_2671	NWMN_2569
	Serine V8 protease	sspA	Saur515_01517	MW0932	SA0901	SAUSA300_0951	USA300HOU_0996	NWMN_0918
	Serine protease	splA	-	MW1755	SA1631	SAUSA300_1758	USA300HOU_1806	NWMN_1706
		splB	-	MW1754	SA1630	SAUSA300_1757	USA300HOU_1805	NWMN_1705
		splC	-	MW1753	SA1629	SAUSA300_1756	USA300HOU_1804	NWMN_1704
		splD	-	-	SA1628	SAUSA300_1755	USA300HOU_1803	NWMN_1703
		splE	-	-	-	SAUSA300_1754	USA300HOU_1802	NWMN_1702
		splF	-	MW1752	SA1627	SAUSA300_1753	USA300HOU_1801	NWMN_1701
	Staphylocoagulase	coa	Saur515_00043	MW0206	SA0222	SAUSA300_0224	USA300HOU_0238	NWMN_0166
	Staphylokinase	sak	Saur515_02399	MW1885	SA1758	SAUSA300_1922	USA300HOU_1949	NWMN_1880
	Thermonuclease	nuc	Saur515_01691	MW1211	SA1160	SAUSA300_0776	USA300HOU_0823	NWMN_0760
Immune evasion	AdsA	adsA	Saur515_00228	MW0023	SA0022	SAUSA300_0025	USA300HOU_0023	NWMN_0022
	CHIPS	chp	-	-	SA1755	SAUSA300_1920	USA300HOU_1947	NWMN_1877
	Capsule	Undetermined	Saur515_00102	MW0124; MW0125; MW0126; MW0127; MW0128; MW0129; MW0130; MW0131; MW0132; MW0133; MW0134; MW0135; MW0136; MW0137; MW0138; MW0139	SA0144; SA0145; SA0146; SA0147; SA0148; SA0149; SA0150; SA0151; SA0152; SA0153; SA0154; SA0155; SA0156; SA0157; SA0158; SA0159	SAUSA300_0152; SAUSA300_0153; SAUSA300_0154; SAUSA300_0156; SAUSA300_0157; SAUSA300_0158; SAUSA300_0159; SAUSA300_0160; SAUSA300_0161; SAUSA300_0162; SAUSA300_0163; SAUSA300_0164; SAUSA300_0165; SAUSA300_0166; SAUSA300_0167	USA300HOU_0163; USA300HOU_0164; USA300HOU_0165; USA300HOU_0166*; USA300HOU_0167; USA300HOU_0168; USA300HOU_0169*; USA300HOU_0170; USA300HOU_0171; USA300HOU_0172; USA300HOU_0173; USA300HOU_0174; USA300HOU_0175; USA300HOU_0176; USA300HOU_0177; USA300HOU_0178	NWMN_0095; NWMN_0096; NWMN_0097; NWMN_0098; NWMN_0099; NWMN_0100; NWMN_0101; NWMN_0102; NWMN_0103; NWMN_0104; NWMN_0105; NWMN_0106; NWMN_0107; NWMN_0108; NWMN_0109; NWMN_0110
			Saur515_00103
			Saur515_00104
			Saur515_00105
			Saur515_00106
			Saur515_00107
			Saur515_00108
			Saur515_00109
			Saur515_00110
			Saur515_00111
			Saur515_00112
			Saur515_00113
			Saur515_00116
			Saur515_00117
			Saur515_00118
	SCIN	scn	Saur515_02397	MW1884	SA1754	SAUSA300_1919	USA300HOU_1946	NWMN_1876
	Sbi	sbi	Saur515_00493	MW2341	SA2206	SAUSA300_2364	USA300HOU_2401	NWMN_2317
Secretion system	Type VII secretion system	esaA	Saur515_02202	MW0259	SA0272	SAUSA300_0279	USA300HOU_0298	NWMN_0220
		esaB	Saur515_02204	MW0261	SA0274	SAUSA300_0281	USA300HOU_0300	-
		esaD	Saur515_02211	MW0268	SA0281	SAUSA300_0288	USA300HOU_0307	NWMN_0228
		esaE	Saur515_02209	MW0266	SA0279	SAUSA300_0286	USA300HOU_0305	NWMN_0226
		esaG	Saur515_02212	MW0269; MW0272; MW0273; MW0274; MW0275; MW0276; MW0277; MW0278; MW0279	SA0282; SA0286; SA0287; SA0288; SA0289; SA0290	SAUSA300_0289; SAUSA300_0293; SAUSA300_0294; SAUSA300_0295; SAUSA300_0296; SAUSA300_0298; SAUSA300_0299; SAUSA300_0300; SAUSA300_0301; SAUSA300_0302	USA300HOU_0308; USA300HOU_0312; USA300HOU_0313; USA300HOU_0315; USA300HOU_0317; USA300HOU_0318; USA300HOU_0319; USA300HOU_0320	NWMN_0229; NWMN_0233; NWMN_0234; NWMN_0235; NWMN_0236; NWMN_0238; NWMN_0239; NWMN_0240; NWMN_0241; NWMN_0242; NWMN_0243; NWMN_0244
			Saur515_02216
			Saur515_02217
			Saur515_02219
			Saur515_02220
			Saur515_02222
			Saur515_02223
			Saur515_02224
			Saur515_02225
			Saur515_02226
		essA	Saur515_02203	MW0260	SA0273	SAUSA300_0280	USA300HOU_0299	NWMN_0221
		essB	Saur515_02205	MW0262	SA0275	SAUSA300_0282	USA300HOU_0301	NWMN_0222
		essC	Saur515_02206	MW0263	SA0276	SAUSA300_0283	USA300HOU_0302	NWMN_0223
		esxA	Saur515_02201	MW0258	SA0271	SAUSA300_0278	USA300HOU_0297	NWMN_0219
		esxB	Saur515_02208	MW0265	SA0278	SAUSA300_0285	USA300HOU_0304	NWMN_0225
		esxC	Saur515_02207	MW0264	SA0277	SAUSA300_0284	USA300HOU_0303	NWMN_0224
		esxD	Saur515_02210	MW0267	SA0280	SAUSA300_0287	USA300HOU_0306	NWMN_0227
Toxin	Alpha hemolysin	hly/hla	Saur515_01016	MW1044	SA1007	SAUSA300_1058	USA300HOU_1099	NWMN_1073
	Beta hemolysin	hlb	-	MW1940*	SA1811*	SAUSA300_1973*	USA300HOU_2010*	NWMN_1926
	Delta hemolysin	hld	Saur515_02503	MW1959	SAS065	SAUSA300_1988	USA300HOU_2031	-
	Enterotoxin A	sea	Saur515_02402	MW1889	-	-	-	NWMN_1883
	Enterotoxin B	seb	-	-	-	-	-	-
	Enterotoxin C	sec	-	MW0759	SA1817	-	-	-
	Enterotoxin D	sed	-		-	-	-	-
	Enterotoxin E	see	-		-	-	-	-
	Enterotoxin G	seg	-	-	SA1642	-	-	-
	Enterotoxin H	seh	-	MW0051	-	-	-	-
	Enterotoxin I	sei	-	-	SA1646	-	-	-
	Enterotoxin J	sej	-		-	-	-	-
	Enterotoxin Yent1	yent1	-	-	SA1645	-	-	-
	Enterotoxin Yent2	yent2	-	-	SA1644	-	-	-
	Enterotoxin-like K	selk	-	MW1938	-	SAUSA300_0800	USA300HOU_0851	-
	Enterotoxin-like L	sell	-	MW0760	SA1816	-	-	-
	Enterotoxin-like M	selm	-	-	SA1647	-	-	-
	Enterotoxin-like N	seln	-	-	SA1643	-	-	-
	Enterotoxin-like O	selo	-	-	SA1648	-	-	-
	Enterotoxin-like P	selp	-	-	SA1761	-	-	-
	Enterotoxin-like Q	selq	-	MW1937	-	SAUSA300_0801	USA300HOU_0852	-
	Enterotoxin-like R	selr	-		-	-	-	-
	Enterotoxin-like U	selu	-	-	-	-	-	-
	Exfoliative toxin type A	eta	-		-	-	-	-
	Exfoliative toxin type B	etb	-		-	-	-	-
	Exfoliative toxin type C	etc	-		-	-	-	-
	Exfoliative toxin type D	etd	-		-	-	-	-
	Exotoxin	set10	-	-	SA0386	-	-	-
		set11	-	-	SA0387	-	-	-
		set12	-	-	SA0388	-	-	-
		set13	-	-	SA0389	-	-	-
		set14	-	-	SA0390	-	-	-
		set15	-	-	SA0393	-	-	-
		set16	-	MW0382	-	-	-	-
		set17	-	MW0383	-	-	-	-
		set18	-	MW0384	-	-	-	-
		set19	-	MW0385	-	-	-	-
		set1	-	-	-	-	-	-
		set20	-	MW0386	-	-	-	-
		set21	Saur515_01405	MW0387	-	-	-	-
		set22	-	MW0388	-	-	-	-
		set23	-	MW0389	-	-	-	-
		set24	-	MW0390	-	-	-	-
		set25	-	MW0391	-	-	-	-
		set26	-	MW0394	-	-	-	-
		set2	-	-	-	-	-	-
		set30	Saur515_01410	-	-	SAUSA300_0395	USA300HOU_0422	NWMN_0388
		set31	Saur515_01409	-	-	SAUSA300_0396	USA300HOU_0423	NWMN_0389
		set32	Saur515_01408	-	-	SAUSA300_0397	USA300HOU_0424	NWMN_0390
		set33	Saur515_01407	-	-	SAUSA300_0398	USA300HOU_0426	NWMN_0391
		set34	Saur515_01406	-	-	SAUSA300_0399	USA300HOU_0427	NWMN_0392
		set35	-	-	-	SAUSA300_0400	USA300HOU_0428	NWMN_0393
		set36	Saur515_01404	-	-	SAUSA300_0401	USA300HOU_0429	NWMN_0394
		set37	Saur515_01403	-	-	SAUSA300_0402	USA300HOU_0430	NWMN_0395
		set38	Saur515_01402	-	-	SAUSA300_0403	USA300HOU_0431	NWMN_0396
		set39	Saur515_01401	-	-	SAUSA300_0404	USA300HOU_0432	NWMN_0397
		set3	-	-	-	-	-	-
		set40	Saur515_01398	-	-	SAUSA300_0407	USA300HOU_0435	NWMN_0400
		set4	-	-	-	-	-	-
		set5	-	-	-	-	-	-
		set6	-	-	SA0382	-	-	-
		set7	-	-	SA0383	-	-	-
		set8	-	-	SA0384	-	-	-
		set9	-	-	SA0385	-	-	-
	Gamma hemolysin	hlgA	Saur515_00492	MW2342	SA2207	SAUSA300_2365	USA300HOU_2402	NWMN_2318
		hlgB	Saur515_00490	MW2344	SA2209	SAUSA300_2367	USA300HOU_2405	NWMN_2320
		hlgC	Saur515_00491	MW2343	SA2208	SAUSA300_2366	USA300HOU_2404	NWMN_2319
	Leukocidin M	lukF-like	-	-	-	-	-	-
		lukM	-	-	-	-	-	-
	Leukotoxin D	lukD	-	MW1767	SA1637	SAUSA300_1768	USA300HOU_1817	NWMN_1718
	Leukotoxin E	lukE	-	MW1768	SA1638	SAUSA300_1769	USA300HOU_1818	NWMN_1719
	Panton-Valentine leukocidin	lukF-PV	-	MW1378	-	SAUSA300_1381	USA300HOU_1430	-
		lukS-PV	-	MW1379	-	SAUSA300_1382	USA300HOU_1431	-
	Toxic shock syndrome toxin	tsst	-	-	SA1819	-	-	-
